# Supplementary material for: Insights into the Genomic and Phenotypic Landscape of the Oleaginous Yeast Yarrowia lipolytica
Source: J Fungi (Basel). 2023 Jan 4;9(1):76. doi: 10.3390/jof9010076 (PMC9865632; doi:10.3390/jof9010076)
Supplement: Supplementary file 1 [file jof-09-00076-s001.zip]

Archive with 20 entries (20 files):
- DataS1.transposable-elements.fasta
- DataS2.CDS-not-in-E150.fasta
- FigureS1.tree-circular.pdf
- FigureS2.LD.pdf
- FigureS3.distance-matrix.pdf
- FigureS4.segmental-duplications.pdf
- FigureS5.TE-sequencing-depth.pdf
- FigureS6.phenotypes.pdf
- FigureS7.sorbose-mannitol.pdf
- FigureS8.PCA.pdf
- TableS1.strains-informations.xlsx
- TableS10.phenotypes-stats-summary.xlsx
- TableS2.sequencing-stats.xlsx
- TableS3.regions-H222-A101-not-in-E150.xlsx
- TableS4.media-for-phenotyping.xlsx
- TableS5.missing-genes.xlsx
- TableS6.segmental-duplications.xlsx
- TableS7.transposable-elements.xlsx
- TableS8.lipid-genes.xlsx
- TableS9.phenotypes.xlsx
