# Supplementary material for: Insights into the Genomic and Phenotypic Landscape of the Oleaginous Yeast Yarrowia lipolytica
Source: J Fungi (Basel). 2023 Jan 4;9(1):76. doi: 10.3390/jof9010076 (PMC9865632; doi:10.3390/jof9010076)
Supplement: Supplementary file 1 [file jof-09-00076-s001.zip › DataS1.transposable-elements.fasta]

>Ylli YALI0A10527t YALI0A:1083460..1090011 forward
CAGCGCTCGAAGAAACTAGACACAAAAAACAGAGCTATTAATCGAGCGCGACCAGAAAAA
ACGTTCACCATGGAAACAGCGCAAGCCCAAGCTTCGGCGGGTAACTCCTTGGGCGCTCCG
AACCCCCCACCTCCTGATTTATCGCGAGGTGATGGAGCCACCTCAACCGAAACCCCCAAC
CAAACCGACATTGAAAAAATCCAAAAAAACGACAAAAACGATGAAAACAACAAAAAAAAC
GACAAAAACGACAAAAACGACAAAAAAAACGACAACAATATCACCCTCAACGCCTGGAAG
AGCAAGGCCGAAGTCAAGGCTCTCCTGACATCGAACCCCTCCACACTCAAATTCAACCTC
AACAAGGAGCGAATTTCGGAGCCCCTTGCGGCGCCGAATGGTAGGCATACCTCCGGCCGT
TTCAACGTGTCCTATGTAGCCAGCAAGGAAAACTTCTTCCGAAGAGCTCTTGACCGCTCC
GCCACCCCTGATTGGAATCTTCCTATCTCCATGTTCCTCGAGCACCTCGATAACGCCGCG
GAAGTCGACGAGAAGGACACCATCAGTGTCCTCGAGGGCGTCATCGAAAAGTTCGACGAG
ATCAAGGGTCAGGTTGGTCTGGCGGAGTTTGACCTGTCCAGGCACAACCTAGACATCGTC
CCCCACCTGATCGACCAGACTAACTTAGAACAGGACCCTGAAGACTGCTACCAAGTGGGA
AATGGTTGGCACTACCTGACGTCGGACGCCCTCACTGACCCCCACGAACAACGAATGGCT
GTCATTCTGGAGACAGTTAGTCTCATTGTTGAGGCCAATACTCAAGATTATCGCATCATG
AGGAAGGGCTCGGCTAACCCTGCTGGACGAAGAGTACTTTACTACTTCAACCTACCCTCG
TACATGAAGATGGAGCGTCAGACGGAGGATGCTTTCAAGATCCACCTCAACGCTATTCTC
AACCAGTTCGACGTAGACATTGATCAGGCCATTCCAGGTTCCTCCCTCTTGAGCGGCACC
CTTCTGATGACCTCTGCCAACCATCAGAACATCTCGGGTCCTGTGATCGCAGTTCGTGCT
CTCCTAGGCTCCACCCTGCCCCAGACCATCCCCGACTTCTTCGTCAACCTGGATCCCACC
AAGGCTAGGCTTACCGGCTCAAAGTTGATCAAGATGCACTTCGCCAACGGCGATAACATC
TGTGTTAAGTGCAAGAGCACTAAGCACATCCGGGAGGCCTGCCCCGAGAAAGACATGGTC
ACTCCCAAGATCTTCCGCACCCGCGCTCACCAGGGTACCCTCCCACAGAGAGGTAAAGCC
CTTGCTTCCATCCATGCCCCATCCACCGTGGAGCCCCCGGTCCAAACTCGCAAGTTCCAC
CACACGCCTGCTACTCACCAGTGGGAGACCGTCGGCACTAAGTCCCCTAGACATAGACGG
ACTCGAGACACGTCCCCCCAACCCACCGGTCAGAAGCCCCTCCGATCTTACTACAACTTT
GAAGTCTTGAGCGACAAAACCGGAGAGGACACACCCGAAGAGACCGAGCAAACTAACCAG
CTGCCCTCTACGAACCAGCAGCATGGAACTCAGAATCTACCCATCAACATCCCCGCCTCC
GAGGAAGACACAGTTCCCGACGACCAGGAAACGGAACCGGCTGACGTATCCATGAACGGC
TTTGACACCCAGCCTGACGCACTTGCTCACCCTGAAGTAGCCCCTGATGTCACCCAGTTT
CTTCCCCCCGCTACCCCGCTTAACACCGAGGCCACCAACAACGGCCTTCCCCACGACCAC
ACCAGTCCCAACACGACCAACCAAACACAACCCCCCCCCCCGGAAGTATCCACGAGGGCC
GACCCCGAGGAGGGCACACCACCTCCAGTTTCTCTGGCGAGCCCTCCCACACCACGCTCG
GCAAGAAGCACATTGCGGTCTTCCAGACCGCCTCGAGCGAGGTTCCGGTGCAAATCCTGA
ACCCGGACAGGTCGGAGAACAGACTCTGCTGGCTGCCTTCTCAGGAGGTAGCAAAGTTCA
TTGACGGGAGGTGCCCGACATTCCTGTCTACATGCCACTTCAAAGTTTTCCACGACGGGG
CGACACTCAGCTCGGTAGACGAGATTGTAGAACCCCCGAACAGTCCCCCGAACCCCCCTA
GGGTGACCACTCTCCATGAGGTGGACACAATGCTCCGACCGGGGCAGAACCAGTAAGCAT
GTCTTTCACCTCTACTACCACCCCTTCTAAAGCCCCATGTAAGAGCACCCAGGCCAAAAT
GAAATCTCCGAATGTTAAAGTCATCACGGCTAACATCGGCGGTTTTAAGATGGCGGAAGC
GCTTAACCGATTACCCGACACCATTGTAAACATTATTCGAACTACTCACTACCCCGATCT
CGTCCTTCTTCAAGAGACGAACTGGGTGGACTCCTCCCTACAAACCGCTCAACAAATCAT
TTCAAACTCGCCCTACCCGGGGGGCAGACACTACACCCTCCTCGGCTCCACAGCTGGTGT
TTCTAATAGAAGCGTCGGCGTGGGGCTAGTCTATTCCGACAACGTCACCATCACAAACTT
TACAACAGTTTTTGAATACTTCCCAGCCCTAGACAACAGACTGTGTTTGGCCGACGTGCA
CATCAAAGGCACCGACAGACACCTATCGCTGATCAACGTATACGCACCAAACGAGCAGGG
AGCCTCCCCCTTCACTAACCGGCAGTTCTACCAGTCACTAGACGACTATCTACGCCTCCA
TCCCTGCCAATACCCCCTGATAGCGGCAGGCGATTGGAACGCGGTCGCCTCCAACGACGG
CAGGATTGGCGAAAAAGTGACGACTCACCTTAAGGACTTCTTAGCTAACTGGGACTTACT
AGACACCTACACTCTAATCAGCAAACACAGAAAAGGCCTTTACACTCACACCAACAACAG
CCGCGGAGCGGGCAGGCGCCTGGATCAGCTGCACATCTCTTCGACACTCTCACAGTGGAT
CAAATCCACACAACTGGTAACCAACAAGCAGGGTCACAACATCACGAAGTCCTCTCACCA
CGCGGTCCAATTCGTCTTTAACTTTGGCAACCTCACCCAGCGACAAGACAGAGGCCCAGG
CACCTGGAGGATGCCCTGGTGGGTTTTTGATACAGAGTACATTGCTTGGCTCAAGTTCCA
CGTCAAATCCATTCTGAAGCGATATGGTCCTTTGAAGCCCAGCCTGAAGCTGCAATGCCT
GAAAGAAAACATTAAGGTCACCATCCAACAGGAAGCCAAAAACCGCGCACTTCGAGATTC
CAACCACCCAGACAACAGACGCCGCGAGGCCCTCATGGCAACAGCCTCAGACTGGCAAGC
CTACCCAGCTAACGAGCCATACCCGATGCTCCATGCTCGGGTCGAACAATCCAAGCAACA
GATGGAGATCCACTCCCTACGGAACCACCAAGGCCGAGTGAAGACCGACACCTCCTCTCT
CTGCGACATCTCAGCTCGATACTTTGACAACATCTTCGACAGAGCTGCCGATATCAACGA
CACCGACGACAGCGCCTTTTTAGACCTCTTCCCCGAAGAAACCCGGAGGGTGAATACAGC
TAACCCAAGCCTGGACTCGTCTTTTACCAAGGAGGAGATCTTCGATACCATCAAGGCGTC
TACGCACAACAGCGCGCCAGGGCCAGACGGCATCCCGTACAGGTTCTACCGCGACTGCTG
GGATGAGCTGGGGGACTTGATGACGGACGTCTACAACGAAGCTGGAGCCGACTCGCCCAT
CAGCACCGAACGCAACACCGCTATCATCAAACTACTGTACAAGTCGGGAGATCAGGCCGA
CATCTCCAACTACAGGCCTATTTCTTTGATCAACACAGAGGTGAAGATCTACACACAGCT
CATTAACAAAGCCATCCAGAACATTCTTCCGGACAGCATTCACGGCGCCCAAAACGGTTT
CGTACCGGGTCGACACATCACTAACAATCTCGACACCATGGATCATTTTTGCAACGCCTA
CTCCCAGCTGAACATGGGTTGGGTCGTAGGATCACTGGACTTCCGGAAAGCCTACGACAC
TATCAGCCAGAGTTGGGTGATAAAGACGCTTCGAAATGTGGGTGTCTCGGAACTGATGAT
CAACCGTATCCTAGCTGTACAACAGAACGCAGTAACGAGAATCAACATCAGAGGTGTCCT
ATCTCGCCCAGTCCGCATCAAGATCGGAGTGAGACAAGGATGCCCTCTCTCTCCAACCCT
CTTCATCATCGCAGTAGACGCACTTGTGCGTCGTCTGGACCGAGAGATGTTTGGACTGGC
CCCAGGCCTGCCACTATCCCACCACCACACCACAGGGCACAGGCCGCCACAACCCCCTAC
TCACCCGGAGGCAGTGGCAGCTGGACACATGAAGGTGTCGGCTTTCGCGGACGACATAGC
GGTGTTCCTCAACAACATCCAGGACGTGGCCACGGTTGGTAGAGTGCTCTGCCTCTTCCA
ACGGGTCTCAGGCCTCACACTAAACCCGTCAAAGACGGTGCTTCAGAAGATCGGCCCCCC
CGATTGTTTTGTTCCACTAACCTTTATTGACGCAGAATGGCAGCGAACAATTGACGCCAC
CTGGCCAACCGACAACAACACACGACAGGCCCCGACGCTCCGGACATCTGACAACATTTT
CCGGTACCTCGGAGTACACTTCGGAAATCGCGAAAGGTTGGACACGCACTACGCTCAGAT
CAAGGAGGACCTCAAGGAGTCGCTGCGACGCCTTTCACTATGGGGTCTCCCCTATTACAG
CAAGGCGTGGATGATCAACATCTACTTCTTCTCGAAACTGAATTTCCTTGGACCCTACGT
CAGCCAGATCGACAACACCTTCATCCGAGAGCTGAACGAACTAGCGTGCGACAAGATCAA
CAAATTATCACCCGACAAAACACGCAAAACCTTCAGCAATGGTTTCATCCAAACTCCGGT
AGGCAGAGGAGGACTGAACCTGCGGGACATGGGACGTTTCATGGTGTGCCTGAAGGCCGC
TCGGGCTTACAGGTTCTTCCATGGCTCATCGCCGGCCCTTTGGGACTGCACCTTCCAGTT
CTACAGCAGAACTCACAGTCTCACACAGGAAAAGCCACACCAGCGCGTCGACTGCCGCTT
TCCGACAGGCCAAGCTTGGGGCTACGCAGCCTCCCCCACCATGCGAGACGCAATCAGAGC
TTCTTTCGAGCTCAACAAGCCCCTCACCGCGGAACATGCCAACCCTCGAGAAGATCACGA
GCCCTCTACAACAGACACAGTTAATCACAGAATCTGGGAACGAAACCAGGTGAACGTGAG
AGCAGCAGAATCTTTCCGGGAAGCGCACGTCGACATCGCAGCCGCGAGACGATACCATCC
GGTCAGAATGGTGTCCACAGCGGAAATCGACCACCTCCGGTGGAGCATGGGACCACTTAC
TCTAGAGAACTTCATGTTTCACAAGACCTCGTCTCCCGACTTGCCAAACTTCCCACACAC
ACTTGCACGACCGAAGAAGTGGACTCAACGAAGCGACTACGGGGGCATCGCTGACGACAT
GGTCTGGCAGGAGGTAATGCATGACCTTCGAAAACACTACATCGCCGACGCCAACAAAGC
ACAAGTTCTTCACCTCATGCGGATATCTCGACTTCCGCTCGTGAAATGGAGATACCCTGA
CGACCACGTTTTCACCAAGAAGAATCCAGGATGCGGGCTCTGTGATAAGGCCATCATTCA
GGATCTGCACGAGCATATCTTCTGCAAGTGCGAAGTTCTTCTTTCCATGTTGACCAGGAT
GAAGATTCCGTCAGTGGACTCTCTAAAGGACTGGATCTTTACCGAGTCGAAATGTGGAGT
ACTCCCCTCTTTCCCAGGGCATGTGAACAGTGACGCCCCCCGGAAACATCAACAAGTCAA
GACACGCAAATATCTGCGGGAATTGGCTTATGGGATCTGGAAGATGGAGAGATCCCTCCG
GTACTCAGGGGACGACGCCACCCTGGGACATGTCCAACAGGGTTTGCTTCAATTCCTGAA
GGAAGCCCAGATGTGTTTCTACGATGGACAACCGCCAGCACTTCACGATGAGCGAGAGTA
GCGACAGTAGCAAGCGTAAAAGGCGGCCGAGGCCACCGAGAGAACAGCGTAGCAGGGCGC
GTAGTCACCACAGGGGACGCAGAACCAAACCAATGACGAAGAAGAACCACAAGGAGACGT
TTTCAAAGGCAATGCAAACGAAGAGGGCAATGGAAGGATTGAGATTAGAGAACTGGAGAC
TGGAGTGGCGTTTTCCCGATGAACGAACAAACACGCGAAGCTATGTGGACCAACATACAA
CACGGACTGAACCAGGTTTTTTTATGATTTTTTTACTGGAAATAGGTACGTGCCAAGTTG
GACCATGACACTAAACGTGTTTAATTAGTAATATTCGTGTAAGCGTACATTCATTTCAAA
GGTTATTCTTTCAAAGCAAAGTTATAATTAAATGAATGTATATGCAGAAAAAAAAAAAAA
AAAAAAAAAAAA
>Ylt1_LTR YALI0A10395t
TGTAACACTCGCTCTGGAGAGTTAGTCATCCGACAGGGTAACTCTAATCTCCCAACACCT
TATTAACTCTGCGTAACTGTAACTCTTCTTGCCACGTCGATCTTACTCAATTTTCCTGCT
CATCATCTGCTGGATTGTTGTCTATCGTCTGGCTCTAATACATTTATTGTTTATTGCCCA
AACAACTTTCATTGCACGTAAGTGAATTGTTTTATAACAGCGTTCGCCAATTGCTGCGCC
ATCGTCGTCCGGCTGTCCTACCGTTAGGGGTAGTGTGTCTCACACTACCGAGGTTACTAG
AGTTGGGAAAGCGATACTGCCTCGGACACACCACCTGGGTCTTACGACTGCAGAGAGAAT
CGGCGTTACCTCTCTCACAAAGCCCTTCAGTACCGCCGCCTGTCGGGAACCGCGTTCAGG
TGGAACAGGACCACCTCCCTTGCACTTCTTGGTATATCAGTATAGGCTGATGTATTCATA
GTGGGGTTTTTCATAATAAATTTACTAACGGCAGGCAACATTCACTCGGCTTAAACGCAA
AACGGACCGTCTTGATATCTTCTGACGCATTGACCACCGAGAAATAGTGTTAGTTACCGG
GTGAGTTATTGTTCTTCTACACAGGCGACGCCCATCGTCTAGAGTTGATGTACTAACTCA
GATTTCACTACCTACCCTATCCCTGGTACGCACAAAGCACTTTATTTTCTCACA
>Ylt1 YALI0A10395t YALI0A:1058220..1067672 forward
TCTGGT
GGACGACACCTCGTTTTTGTTTCGAGTGATAGCCTGCCAGATTTATTGTGCCTTTACTGT
CGTACCAGCGTATTTTACTTCCCTTTCCGTTCTTTCGTTTTCACCATGTCGAAAGTAACA
AAAGACGAGTTCCAGGCTCTCACCGCGAAGATGGACGCCTTGACGCTCTCCCACCAGGAG
ATCACCACTACTCTCGCTACCGCGGTTAATACCAAGGAATTCCGCTCAGCCTTAGACGAG
CTCAAGCAGTCAAATGAGTCTTTCAAGACACATCAGGCTGGGGAGTTTGAAAAGTTGCAC
CAGTTGGTGTCGGCCCAGCACGAAACCATCGCGAACCTCAGCAAGCGTGTCGACTCACCC
CCGAGCACCAGCTCCCTTGAAGGCATTTCCCGTATTGGCAAGGCTGATTCCGAATTTGAA
CCCGACACCCCCCAGAAGGGTAACTCTGTCCTACATGGCATGGACTTTGCTGCCAGTGAC
ACGGGTTCTGTTGACTATCGAAAAGAATCCGACGCCCTCAAGTCCATCATCCGGAACGAG
GTTTACCCCTCCTTGTCCAGCGAAGAATTCCGAAAACAGTTGTACGCTTACAAATCTTTT
GATTCCCGGGTGGCTACCTTTATCCTACTCCAGGATGACATCCGTTGGAGCACCAGAGCT
CGGGCTTTCCACCTTTGGTGCGGTGTCAACGATAAGCAGCCCCTCTTCGATCAACAGTAC
CTCCAACTCCGAAGCACCTTTGAAGCAGAGACTGCTGATGAATCAACCAAGCCAGGTGCC
CACGCTCGTCTGAACACCGCTTGCGAACGTCTCCTCCGGGACCTTTTTCGAAAGCGCGGG
TTTGACCACGAACCTGCTGTCTCCTTTGCTGAACAAGAGGAGGAACTCCGTTTCCGGTTC
AAAGATTACCACACCGCTTTCTCTATCGAGACACTACGTGCGTACCTCTCTGCTCTGAGC
ACCGCTCTGACCTCCTCACCTCTGCCGGTTCTCTCTCGGTGTCTCCAGTTGCAGAAGCTC
GCTCCGACTCACCTGGGCACCGCCCTCGGACGCGAGATCCCTCGTGACAACACTCGTTGG
CTGAGCCTTGGCATGGACTCCGACCCTGAGCGTGACCATCAAGTTGCCACGGAGCTCATC
CAGCCCCTCGCCAAGATGATCACCCAACATGTCCAACGACTTGACGATCTCAATGATGAG
GCTCTTCTGAGATGGCGACAGCACACGGTATCTTTCGAAGACGTGTGGATGTGGGTCGAG
CCTTCCGCCCCACCTGAGCCTTCCACGCCTGAACCTGACAAAGTCGTCGTTCACGTTGCG
GGACGTGGTCGTTCCACCAGGAAGCCTGCCGACGGCCCTGTCTCAACTGAGACTGTGCAG
AAACCCACAATCCGTGCCTCGGATGCCTCAACCTCCTGGGCAGCTGACAAGGCTCCTTGT
GTTTTCTGTGGTTCCACTGCCCATGCACTGGTCAACTGCGATGACTCCGAAGGCAGCCCC
TTGGTCAAGGCCAAGTACCTTGGCAGCTTCAAGTCTTTCACCCGACTTGGCTACCAGGGT
TTTGAAAAGTATCTATCGCCTGTTGATGCTGACTTCCCTCTAAAACAGAGCGCTCTCTAC
ACTTCCTGGAAGCAGAAGGAATGGTCGAATCCGCTTATGGAGCCTAGACTTCGAACTTTC
AATGCGCAGTGGCGTCCTGCCCTAGCTGGCCGCGTAAATGCCGTTGAATTTGTACACGTT
GAAGACCCAGGCGGGCCTTTGGATAACAGCTATGACTCTGACTCATCTGCGTCTGGTTAT
GACTTCCAGGACCTTCTCCAACCCGGCACGTTCAGTGTCTGTCTAGGAGGGGTGCCTCGA
GATCTTCTGTCTGATACGTTTTCCTCCTACGACGAGCCTCGCACTATCATTGACTCCACT
GACTCCCAGCTTGAGCTCACGAAAGAGGCAATCCACCAGCACATTCTCCAGATGGCAAAA
CAGCCCACACCCCTCCCCGTCACTTACGCAATTGATGCGCCTGTGTCAGGCTCCTACAGT
GGCAACATGAAGCGCCTTGTGGCACACCCAGCCTTCATGCAGCTCGTAGCTCGCTTAACT
GCTCCCCCGGGCACGTTCAAAGCCTCCACGCTTGAAGCGGGTTTTGTAGGTGCTGTTATG
GCCCCGTCTTCCCCAGTTGCCGGCCGTGTCTACTTTGTTGATGCGGTCCAGCGATTGCTC
AACAAGTACAACGTAGTATTGCCTACGAAGCTTTACGAGTGTTTCGCTACAGTCCGAAAT
GACCTCATGGAGCCCGCTTACGCCACCGAAGGCGATCCTCGCCGACAGTCTCTCAAGACC
AACATCAACGCCTTGAAAACTGTTGTCGACAGCAAGCACCCTGACAGACCAGTGGCTCCG
TTGCCGCGACGCAGCCCCCGTCGTGATGTCCGTGAAGACATGCCCCCGCCTGCTTTGCCT
CAAGCGACAAAACGTGGTGCCGCTTCTTCTACGGTATCTTCCGCTGCTCCCCCCACTGCT
AAGCGAACCAAGGCTGTAGCCAATCCCTCCTCAGTGGGGCCGACTGACTCCGCATCCTCC
ACGGGCGCTGTTGTTGACGTCCCCAGCTCTCGTGTGGCTGTTCACCCCCCCCGTCTGGGT
GATAACCACTACGTGAGCCCTGGAACCCGTGTCACCAACCACATCCACGATGCCTCTGCC
GTTGCGGAGAATGCACCCTTAAAAGATTACAAGGATGCTCTGGACCGCCTCCCGTCTGAC
CTAGAGGACTCCAAGGCTCTCTTCACCAGAGATCATCCTCGTTACGACAATGCCTTGCTG
AAGGCTGGGCGTCTCCCTCTCTTCAAGCTTGAGGCCATTCATGCTCTGCCGGAATCGGAA
AAAGCAGACTTGTTTGAGCGCATCCTCAAGGCGTCGGATGTTGATGGCCTCGTTCTTTTT
GAGCTTCTCCAGGTGTGCCCTGACCTCACAAAGTACATTTGGAAGAACTTCCGTCACCAG
CGGCACCGGCTTGCGGGTCCTGACATCCAAGCCATCGCTCTTGAGCTCGGGGACGATCTC
ATGGAGTGTGCCATGGATCTTGCGCTCAACGTGATTTCGTCCACACCGTATGAGCTCAAC
TCTGGCACCTTCGGTCGTCTTCAGGAGGTTTTCACCACCATTGACCGTCAGCTGTACGAC
GACAAAGTTGGTAGGCCACTCTCGCCCCACTTCACCGACAACATTGCTCTTTTCGACCAA
CAGACCAGCGCCCTTTTTGACAGTGGCTCGTCTAACAACGTCATCGACACTGATTTCTTT
GCCCTTGTACTCGCGAAGGCTGGTGTCACCCCTGACCGGGTGATTGTTTTTTCTGACGGA
CAGTCCCACGCCACAGTCGCAAACGGAGCCAAGGTAAAAGTTGATTTCTGGGCGCTTCTC
CCTGTCACTTTCCTGGGTGTCGTTACTCTTGAAACATTTTGTGTCATGAAGTGCAGCATG
AAGTGTATTCTCGGCACCGGATACATCAGCAAACTGCGCATTTCGTTCGACCATGATCGT
TACCGTGTCGCTTCAGTGGAGAACCCTGGTAACCCTGGCGTCCGGTGCTACCCTAGTGAC
AGACCTTCAGCTGGCCTTGTTGCTCACCTTGGGTTGCTTGACCGTCTTGTGAGGCCCGGC
CGCCGGCCTGTGCCTGCGTTTCCTGCTGCCAAGCTGTCTCGCCAAAACGTCATGGCACAC
GTTCGACCCACTCCCTCACTCTGTGGTGATGTTGATGAAGCAACAAATCTCCTTGACGCC
TCATCTCTCGGAGGGCCTCAGCCTGGATCTTACTCCCACCGTTCTGAAACAGCGGCAGGC
TGTTTTGCCATATCCTTTGCTGATGACTGTGAGTCTGCCGGCCCGCCTTCGAGCGCTGCC
ACCGCCATTCTCAAGGCTCTAGCGTCCAGCTCCGGCCCTGATCCCCTTGGCATTCCCCCT
CGTGATGACCCTGACGAGTCTTACTCCTCATCACCTGGGCACCACGGTGATGTCTCTGGC
GAGCCCAACTCCTCATCACCTGGGCACACCTCCGCTCCCGTCGACGGTACGCTTGGACCT
TTACTGCCTACCGATGCCTCATCTGTGGATGACTCCAACGAGCTCTGCTCCTCCTCTTCA
GGCTCGGAAGCCCCGTCGGAAGCCCCGTCCGGAGTCTCGGCCGCCTTGTCAGATGTAGGC
ACCGTTTTCCAGGAGAGCTACACGTCGTACCGTTTCCATGACAACCTTGCAGACAATGCT
CTTCATGCCAGACCCCCCGACGCTCATGCTCTCAGTGGTTTTATTTCTTCTGCCGACCTC
GACAGTGTTTTCCAGTATCCACCTCCTGCATCGCCCTGCAGCTGCTGCCAGCAGCCTGTA
CGTGAGTGTCGTGTACTTGGTAACACTGTTTTCATCATGGCTGACATTGGCGACTCGGCT
ACCATCGTTCAGGTTCAACCGGATACTGACCTGTCCATGCGCCAACAGCTCTACCTTGCT
GAAGTTCTCAGTGATGCCCAAGAAATCACCCCTGAAGACTCTCTGCATTCTTTATCTGTC
TCCGTCAATGCCATGTACAAGCCGCTACACAAGCGTTCTCTGCCTCTAAATAAGCTTCGC
CCGGACGGTTCCTTTCCTGTCGGTGACGGCTCCAAGCCTTCTCCGCGACATCGCAACTTC
TCTGGCGACGAGTCTTGCCAATTTGATGCCAAACTTGCTCCAGTCCTTTTCCCGGCCGAG
CTTGCTCTCTGTCGCCATCGCATGTCGGACACGGAGGGTGTCTGGGCTTTCAACGAAGAC
CAGGAGGGTGTCCTCAGTCACCATATTGAGGAGCCCACCAAGATCTACGTGGAAGAGGGA
GGCGTTATCAACTCAAAGCACTTCCCTCTCCGCGGGGCTATGGTCGGCGCTGCCAAAGAC
ATCATCATGAAGGGTCTCGCCAACGGCCAGATGGAGCCCAGCTCCTCCCCCCACCGCAAC
GCCTGGTTCCTCGTGAGCAAAAAGAGCTCGGGATACCGTTTCATCCTTGACTGCCAGGGC
CTCAACAAGATCACCTTGAGAGATGCTTTCCACCCACCCAACGCGGACCTCCTGGCTGAG
AGTTTCTGTGGTCGTGCTGTAACTTCCCTGCTTGACATTAAGAATGGTTACGGTCAGAAG
GAGATTGCTCCCGAGTCCCGTGACTTGACGGCTTTTAACACAGATTTTGGCTCCTATCGG
TTAACGCGCCTGCCTCAAGGTTGGTGCAACTCTCCAGCGGTGTTCCACCGTGCCATGCTG
CGCGTACTTGGGCCCCTCTTTCCGGATCAGGCTGTTGTTTTCTTGGACGATATTGGCGTT
CTCGGGCCTAAGACTGACTATGGCGGAGCCATGCATGACGACTTTCCGGGCTGCCGCCGG
TACATCGTCGAACACATGGACAACCTCATGGCTGTGCTTCAGAATCTCTATGAAGCGGGT
CTGACTGTGTCTTTCGACAAGGCCGAGCTTTTCGTCAGTGAGGCTGAGTTCCTCGGTTTC
CTCACTACCTCTGAAGGCCGCTTCCCGTCCCCTGGCAGTTCCGAGAAGATCGAATCTTTC
GAGTTCCCCACTACTGTCCGTGGTGTGCGCTCTTTTCTCGGTGCTGTGGTGTATTTTCGC
ATGTGGATCCCTCATTTCAGCAGTATCGCTGCACCTCTGTACGACTGCATCTCCGCTGCG
CAGAAGGCTGGCAAACTCAAGATCACCAAGACCGAGGCCACCGAGTCTGCTTTTATGGCG
CTAAAAAAGGCTATGGTGAGCCCTGCGGTTCTGCACCGCTACGACCCCACCTTACCTATT
GTCATCACCACTGATGCGTCCTCCCTCGGATGGGGCGCAGTAATGTCTCACATCGTCAGT
GTTGGCCCTCCGGCTGCCCGTCGCCCCGTCCGTTTCGAGAGTGGTTTGTGGAACCCCACT
GAGCGTACCTACGCATCCACCAAGACTGAGTGCCTTGCTGTAAAACGTGCCTTGGAGAAG
TGCCGTCACTATGTCACTGGCGTTCATTTCGTGATCGAAACTGACAACCAGGCCCTGGTT
TTCCTACTGCAGCAATCCCGAGTTGAACTCCCTAACGCTATGTTCACCCGGTGGTTTGCT
TACATCAAACAGTTTGATTACGAGGTTCGATTTGTTAAAGGCCGAGACAATCCAGTGGCC
GATTGGCTGAGTCGTGAGAAATTTTCTGACTTCCGACCTGTCGATTTTCGCCCTCCTGTT
GCTGATACAGCTCGACAAGCTGATGAGCTTGCTCCGCTTGTGCCCCCGACTTGGTCCCCT
GTGGCCTCCATCACTGTCCTGTCCATTGGTCCAGAGCCCGTTTTCATCCACAAAGGCATC
TCTCTCGATCTCATTTTCACCACCATTGCCTCCGGCGATCTTGATCGAGATGGTGTTGAC
ATTCCGCCTAGACTGCGTCAAATCTGCTCTGAGTTCTTCATTTTTGACGACATTCTCCTA
CTGATCAGCTCACCTGGTCTCCATCGACGTGTTCTCTTCACAGAGAAGGAGGTGTCTGAG
GTTCTCCGAGCTACCCATGAACAATATGGCCACCGCGGTGCTGCTGCCATCCTTCATGCT
CTCCGTCGCCTCTATTACTGGCCGGGCATGGCTGATCACGTGAAGTCCCATCGTGCATCA
TGCGGCACGTGTGCAAAAGCCACCAACCATGGTCTTCTCAAGGCGAGTCTCCACTTCGTG
GTTCCCCGTCTCATTTGGGAGACAGTCCAGCTGGACATCCTCTACCTTCCCGCTGTTCAT
GGTCCCACCAAGGAGTACCCCGATCTGGCTGATCCCGCCAAGGCTCTCGCTGCTCAAACC
ACCCTCACCGACTTCCTCCCCACTGCCCCTCAGTTCACTGATGTTTCCTCTGCCCCCCGC
GGACGGCTAAATGTCACTATTGCCCCCTACCAGTATGTCCTTGTCGCTCGTGATGAATTC
TCTGGCTGGCCTGAGGCGGTGCCCTTACGAAGTATCAACTCTCTCTCCACAGCCGCTTTC
TTCTACGATTTCATCATTGCTCGTTTTGGCGTTCCCCGTCGGGTCTACACTGACGGTGGT
AGTGAGTTCAAGGGTGATTTTAAGCATCTCTGCGAAGATTTCCACATCAAGCAGGTTTTC
ACCACTCCTGCTCATGGTCAATCGACTGGCATTGTGGAACGCGGTCACCAAAACCTCCTC
CACTGCCTGCGCAAATACGGTCGTCAGTGGATCTTATACCTCCACACCGCCCTCTGGGCT
GACCGGTGCACCCGTCGTTCATCCACGGGTAAGTCACCTTTTGAGCTGATGTATGGTGTC
TCTGGTGTCTTGCCTGTCGAAAGTCGTTTCCTGACCTGGAATTACCTCAGTGGCAAGACC
GACCTGGCCCACAACGACCCCGCTCATGCTGCTTTTCTGCGCACCTTGCAACTTGCTGCT
TCTACTTTCGAAGTTGGCTCTGCTCGTGACCACCTGACCCTGCAACGCCAGCGTCAAAAG
GCGTTCTACGACAAACATCACAACACAGCTGATACAGATCCCTTGGCCGTAAATGATTTC
GTTTTTGTTCACGACCTCCGTCCCCACAACAAGCTGACTCCTCGTTGGACTGGTCCCTCC
ATCGTGACCGCGTGTCACCCTGAGACCAGCACGTACACTGTCAACGATGTTGACGGTGAG
AACCCGCGGCGTATCCACCGCAACCGCCTCAAGGTTTTCCACCCCGCTTCCATCGTTGAG
TTCCAGGACCGCATGAAGGAACATCAGTCCCGCGAGTCTGCTCTCCCTGCCATTCCTGGC
CGCTTTTCTGCCTGTTCTCCACATGTTCTTCCCCCGGCTTCAGTGGCTACTCGTTCCGTC
CGTTCTGCAGCTACCACTGCGTCGACTAGAGTTACTTCTCGGTCGAAGCTCGCTCGTGTT
GATTCTGGGCTTGCTCAGGGCTCCTTCCTTGCTCAGGGCCTTTATTCTTGATTCTTCTAA
CCAGGGCTTCGGGACGAAACCCCGTTAGACCTGGGCAGG
>Mutyl YALI0A16185t YALI0A:1648459..1655871 forward
AGGACACACTTCAAGTCTACATACCTTATACCACATCTAACCTTATTTTCTAACCCTGAC
TAACCCCTAACCAACCAAAAACCTTATTATAATAATGAAAAAAAAGGGGAAAAATTTGAA
ACCACACATTATTGTGAACAGAGAGAAGAAAACAAATTATCATAAAATTCTTCATGGCTG
ATTGTATCCAATAATATAGTAACATCCAAATTTTGAGCTGAATTTAAGGAGATTATACAC
GTTTTTTCTCACTTTTGCTGGATTTCCGCAAGATATGCACCTTCATTGCAGGGGAAACTC
TGCAACTGGAGTCGTGAAAGGAGAAAGTTGCCTATGGTCCTCTTGACATAATCACGCTAT
ATTCAGTGGTCGAATCCATGAAGAGATGATTGATGCTGACTGGATTGAAAGGCACAATCC
CTCTCATGATGCTCATACCATCATTTTCATCTTTACAACCACTTCCTTACTTTTGTTCTT
GGTGAGGGATGAATTCATATTTATAGGACTTGTCCAAAGGGTATACTATTATAGAGCCAT
ATGTTTTGAGAAGTCCTATAATATAGGTTTTATACAACCATATCTTGATTTTATGAAAAA
ATGTTGTTCACAGACCGATATGAAGGTCAAGAAGTTCATTGTGTAATGAACTTCATTTTT
ATTGGTTTGGATCCTTTGTATAGTATTCCTCCCAACATTGTATATGAAACTTCATTTTTA
TTGTTTTGGGACCTTCAGGTAGTATTACTCCCAACAATAATAATTTAAAACTATATCTGA
CGATACTAATTTATATGGCGTAATACCTCAAAGATAAAAGAAAAAAGGTAGACACTAGTG
GCAGAATTCCTTGATGAAGGTCTACCGTTAGCAGTTGGGATAATCAAACGTGTTTAGGAA
CATAATTCCATTAAGAAGAACAAATGACCTAGCAGTAAAGCTAGCACAGTAAACGATTGG
CAAATCCCTCAATCAAGGAATTCCACATCCATGTATAACAAATCTCATAAATAGTACTAG
TAGTCTCATAAGCATGTCTGATTAACATCTTCTTTCAGTCACCTCGTATATCAAAAATTC
TGGTCCCTGATGCAGGGCTTCACATAAGTTTGTCGCGTCTTTTGAGAATTTTGGAGACTG
TCCTTTGGTGGAACGAGCTGTTTTAGTCGCGTGTGACCTCCATACAGGGACTGAAAGTCT
ATTACATGTATATATATATATATATGAACAGCTGTCCGCGCAGCACGATAGTAACATTTT
AAAACATTTCCTCCTGACCAACAAGCAGAGGGTCCATCCCGAACACAATGGAAGAACTTC
CACGTGCAACAGATAACGCTGACCGCATGACAGAGGAACTTGCCAGCAGAGACATGACTA
CGGTTTCCCGCACCAACAGCACTGAAGATGACTCGGGTCATGATGATGATGAGTTGGCGT
GCCCTGAGCCTAAACACCCTATTTTCGACCATCCAGCTTACATCAACAACTCACCCTACC
CACCCGTGGTTAAAGGCTACACTAGTGAAGCATCCGCAGATGATGTCTGGAAATGGCTAG
ACGTTGCAGCGCGAAGGCAGTTCTTTGCGCACGTGAAGCTACCGGTAACATCTGCTATTG
TATGTGATCGCAAGATCTCGATCATTCCACTGGCATGTTGCCATTCAGGCTGTGAGTATC
GCGTGAGTATTTTAGAACACAGTGCAGACAGGGCAGAGGTCGCATACAATGAGTTGAAGA
TCCTCAAGGCCATGGACAAACATCAGCACAAGCCACGCGATATCATCGAGGAAGAGGAGA
CATTCAGTTTGATCGAAAATTGTGAGAAGAAACGACGGGCAGCGAGGGAGTTTCATGATT
ACGCGACACTGCCTCCCTCTGACCCCACATCCATGAAATGGCTGGTCTGGGATGGAATGA
ATGACTGGGCTGAGCGTCGTGGGTTTGGTTACATTGAGAGCTCAAATGGTGGGACAAGGC
CAAATATGAAAACACTCTACACCTTCCGATGCGTATTTGATCGCTGCCCTCACAGAGTCA
ATGTGTGTCACGATGGGAAAAGAGAAATTTGGTACGTGAGACCACCAGAAGAACTGCGTG
GTCATGAGGGACACAAGATGCATGCGGTCGAGCCGTACTGCAATGAGGATGGCTACGATG
TTAACTTCGAAGGGATGTCCAACGAAGAAATGGTGAACTCGGAACTCCGACAAGAGGATA
TGATATCTCGTGCTCGGGCTCGTGCAAGTATTGACGCCGGGGTTGCAGCGAGCTATCTAC
CTCAGCTGGATACATTTGATAGCCTGGAGCTATTGGAAGCTTACATTGATATCTTCAGTG
CATCGTACAAGAGACAGGGCAACCCTTCGCCTTTCAAATGGAAAAGGACCTCTACCCATC
GGTATCCACCTCTTGGTCTTACGGTCGAAGCTGAGGAATCTGAGGAGCCTGTGCCCAAAC
GACGGAGATCTAACAGAGATAGCAATGGCAATAGAACTGGCAAGCCTTCCACACCTGTCA
AAGCGAAGAAAATGGCTCCTGCTAAGAGAATGTCTTCTATTCACTACAGTTGCAGGAAAA
AGTCAGTAGACGGAGTTCCCTGTCCTCTTGCTATCATTGCGGGCGAAACTCCCTGTGGTA
AATGGGAGCTGAGATTTACGCGAACTATGGATGACCATAACCATTAACTGGGTTGTTTTT
TGTATAATTAAATAAAATGTTGATTTATCGATGCTGTCTACTTCTTTTATAGTACATCTG
TACATAGTGGTAAGCTACTTCTACCTTGTCACAGTGGCAAGTGGCGATGTTGGCCATGTT
ATCAGTCGCGCAGTGTGGATGTATCCGATTCAGTTTTCACGCAGCCACGTGAGATCGTTT
CCCAGTCTCGTTTGTTGTATAGAATACCAGAAAATTAACAGACCCCTCCCAATTTGGTAA
GGCGTGTCCAATGATACACCATGTGGTTATCAGAGTACTTGTAGGACCCTATCGTCTACA
ACACGTGCTTTACATTCCGTTTCGAATGGCCTAAAGGTTTAAGTTGTCCCGTCGTCAAAT
TACGCGTTAACGCGTTTGTATTGTAACACTTTACACAGAATGAGGAGATGATTAATTTGC
AAGTACTGTACAGTACTTGTACTGTACTGTACGTGATAATTATAGGTATATTGTACAGTA
CAGTACTTGTACTTGTACTTGTGCAAGGATTCGTGAACAATATGTGGGGCTAATTCAGCA
GTCATAAGGGACATTGTACATATACTTATACATACTTGTACTTGTACGATCTACTGTACC
TTACTACAAGTACTTGTACAAGTGTAAATTCCCACAGGGGGGTTGACTGCTTACTGTAGA
TTGCACTATTATATTCGTGTCATAGCCCTGGGTCCCGTATGAGAACAGTATGTACAGCGA
TAGCGATATGCCTTCGCGTATATTGATTTTTCATGCGCGTCCATGCACCTGGACGCCTAT
GCGCTGTACAAGTACTGTACCTTACCCTACGCCCTACAGCATTATTGTAGTTGATCTGGA
GGCGAACAGCGAACAATATACGAAGACACCCTCAACAATACCAATGATCAACGCCAACAT
GCCAGGGCAGCTAGGACCGCCGGTGACACACCAGCCATTTCAGCATACAGGCAACCCGCC
TGTTGGCCTGGTGAACAGGCCACCCATACCTGATAATCCGATGCAGCGAGACGTCCTCAT
CCGACCACCAACGGAACACCAATTCATGTATCAACCAACGGCAGTACCCCAGCATTTTTA
CCATTTCCGACTCGACTATAAAGTGTTTGTCTATCTCCGCACAGCAGACGGCAAATACGA
AAAGTTGAATACTCCCGACGAGCTGAAACACGTGCAAATCGGAATTGATAATATCGACGA
CAGAAATCCTTACTTGAACTTTTCAGTGGAGAACCCTTTCATGTTTCCGCCGGTTCCGGA
ACCGTCTGCGTGCAGTGCACATTTTCCGGAGCATGCCCCGAGTATGCCACAGCAGCACCC
ACAGCAGCACCCACAGCAGCACCCACAGCAACAAAGTGCCCCGGAAACATCTCTTTCCGA
ACCAATTGATGTGGACTCAATGGATGTAGAAGACCCTGTTGAAAGCACTGTCAAGTTTAC
CCCATATACACCACCTGGATCTGTTATCGAAACTCCTCCACAGTTGGCTCCCCCTCCAGT
TGTCAAATCGCAACCTCGCAAATTTGACGACAGCAACGCTGAACAAAAAAGAATGGACAT
CATGAAAAAACTCGCAGAGTACGGACGCGAGTTCGATTATTACTTTGAGAAAGTTCAAGC
TGAATTTGATTATAAAATGCTCCATACCGATCTCACTGTGCCAAGATTCAAAGAAAAGGC
CGAAGCCATCGCTTATGCTCAGACAACTGCACGACTCCATGGCTTCGTCTTACACATTGG
TGGTGGAAAAGCTAGGAATATTCTCCAGTGTCATAAGAGCAAGTATGACGACGAGAGTGG
AGAGATTGGGAAACCAACCAATGCGTCAAGACGGGTGGCATGTTATTGTCCTTTCCAGAT
AAGAGTAAACAAGCTCGGCCCGAATGACTTTGGACTGGTTTACTGCCATGAGCAGAAAAA
GGATGAAAATGGAGACGCCCTGTGTGCGAAACATAACCACAAGCCTTCTGCATCAGTTTC
TACCAACGGTGCCTACCGGCAGCTTGATTTGGCCAATATCAGGAAGGGATGCCGGGACAT
CGATCTTTTTGACATTCTGGTCAAGACCCAGACATTTCCTCGCAAGATTCTGGATGCTCT
GCGTCTCATTTCTCCTGCTGCATCCCGACTCACTCGACTTGACATCACCAATAGCATGCA
AAAATTCGATAAGGAGGTTTGTGGCGATATGGACCCAGTCGAAGCGCTCTTGATCATGTT
GGAACTCTCTCCTCAGATCCATGTTGAACATAGGATCGTCGGTTGTCCTGCAGAGATTAC
TGAAGAACTGCTTGAGGAAGATCGTCGGCAGGAAAGGTGGGAACCTGATATGTATGACGC
GTCTGACGCGGAAGAGCTTGAACCAGGTGTGGACCACTTTGAGACCGCAGACGAGGACGG
TGGCCTCCTGGTGGAAGCTGAGCTGATGTCAGAAACTGAGGAATCGGACTACGTAGATGG
TGGGATCGAAAACGAGGCGACGGACGAATCAGAAGACGAGTCAGAAGATGAGGAGATTGT
GGAGCCGCTTCTACGAAAAAGACCGAGACAATCTAGTCGACGAGTCCCACCGGAGCCAAT
GCCAAGCACACCGCCGCCAGAGGCTAACCTGCCTGAACAACCCGATGTTATCAAGGATAT
ATTCTTCGTTGTCTTGAAATCAGTGAAGATGCTCAGGGCTTTCTCTGGTGTTATCGCTAT
CGATGTTACTCACAACACAAACAAATTCAACTACAAGCTTTTCAATGTTATTGGCATTGC
CTCTTGTGGTAGGTCGTTCAACATTGCCCATGCACTTATTTCACGAGAGGATGCTGATAC
TTTCAAGTGGTGCCTCGATCGCCTGAAAGTCTTCCTACAGAAGTACCTAATTCCCGACCC
AGGCGTGATCTTATCAGATTGTGCACCAGCCATCAAAAAGGGCCACAAGTACAGTGAACT
CAATGGTAGCAACCTGAAGCTCTGTCTGTGGCATGCTGCTAAGGCAGTCGAGAGAAAAGG
TTCTGCTTTGTTTGGTTCGAAATCTCTTGAGACAGCTCAACTTGTTTCGAAATTCAAAAA
GATGTGCCATGCTCACACAGCGGACGAGTTTGAAAGGTTATATACCGACTTCAAACTAAC
CTATAAGAAGGAGGGCATGGACCGCGCTGACAAGCATGATCGCTCAATTGATGGAAGGAG
AAACTCGGCATACTACTACATTCGACGATATTGGTTTGGAAACGACCAACACCCGAAACA
TCGTCACAACATTGTGGCTGCCTATTCTAGAGAAAGCAACTTCTTCGAGACAACGACCTC
CAGGATAGAGAGTATTCATGCTCTTCAGAAGAGTAATATGAGGACAAGAATTATTTCTCT
CTTCCAATGTGCAACGGTCGTTCTGCGTACCTCGGTCAACGTTTTATGCGACCTTGAACA
TGCTCATGCACGGGAGATGGAGAGGTATCGCAAAGATATCGACAAGAAATTCTGCAAATC
TATCCGGACTTTCATTTCCACCAAAGCACTATTAAAGTGTATGGAGCAGATCTCTGTTGC
TTCTCACGATGACTACGTTCCTACGGAATGTACTGGACAATATTCTTTGGATACTGGACT
CCCATGTTATCACATGATTGGTCATTTGATTTTGTCCGACGACGGCAGGGAAAGGATGCG
ACCTAGAGCTGAACTGGGAGACAAAAACCTTGGTCCAGCCGTGATACACCAACGCCGAGC
TAGGCTCATGCTGGGAGATTTTGATCCTCGTTGGAGATACTTGCACACCACCGCACAGAT
GAATGAAAGTGATTGGGATGATGCCTGTAACTATGGCAAGTTCAGAGAACGGTGGGAAGC
GCTTCGAAAATCCGAGAAAGAGTGGAAGAAGAGAGACGAGGAGCTCGCAAAAGAGGTCCA
TGCTTATGTTCCGCGTAATGGAGATTGCGTGGCACACATGGTTGAGGACGAAGTTGTTGG
TCCGAGACGGAGACGCGTGGGACGCGTAAAAGCCTCCAACGAGAAGAAGGCTGGCCCGAA
GTGTCAGATCTGTGTGAACCAAAGGCATGCTACGAGTGCACACTGTTTCAGGGATAAAGG
CGGTGACAAGGCTTACCGCGAGTGGAAGAACGGCTTGATTCCTCGCAGGCAGTTCACTGG
CCATGTAGTTGGAGGTCCAAAGCGAATTCGGTTGTGTCGTCATTCAAGAACCATGATGAC
AGCAACAACCGCGGACAATCAGGACAGAGAATACGCCGCTGGATAAACTACTCAGTTCAA
GTAATCAATACATTGATGTGCATTTATGAACAAGTTGAACCGTTGTACAATAACTAGAAG
CCCGAGAAGCTATCTGAAATACCAGTGGCTCTCAAAATTTTTTTTCCGCGCTATCGCGCG
TTCAACTATGCGAACTGCTTACAGTTCAGTAATTATGGGCTCACACTTAGGTGTCACGTT
TCAAGTGGCCCACGACGTGATGAGCCATTATTATCTATGAACAGTGCATAAATGAGAAGT
AAACCCGCACAAACACCTGGATATTACTTCTTTCAGCTCAGTGTCTTTCCTTAACAAATA
AGTTAACGACTTGGGTAGCAGTTTACTTAAAAACATACGTAAGTAAATCTAAACTACGTT
TCTTACAATATACTTAAGACATCAGCGATGCATTAGTTTTAGGTTAATATGCAAGTTATG
AAAGTTAAGGAGTGTAGACGGGAAGTGAACCCG
>Tyl6_LTR YALI0E14388t
TGTAATGATTCGGAGACACTCATAAGATGTCAGTGGGAGGCACGTGACATAGAGACTAGG
GTTACGTGGAAGGCACGTGCCTGTGTGACTGCGAGTGCCCAAATAGGACATGCGGGGTAC
TCGCCTTTGGAGGTATAAGAAGGATTATTGTATATGATTAATTGATTAGCTTATTATTGA
AGTTCGACGAGACCAGTAGATCCAGGAGCGCAGTATTGAGACTAGCAGCCTTGGATAGAG
TATTACGACAAGAGATAGTACGCCCGATCTGTTACA
>Tyl6 YALI0E14388t YALI0E:1723614..1728721 forward
CGTGGTAGCGATGCATCCTCAACA
AACTAGAACACTTCGAAGTTCCCGAACAGTTTCGAGTCGGTGTGGCCGTCGTGGCCATGA
CCGGCCTTGCAGAGGAATGGTGGTTCGACAGTGGTAGGGCCGCTCTGGGCGCAGACGCCA
GAGATTGGAAGAAATTCACCCAGGCCCTCGAGAGCCGATTCACTCCCTCGACTTACGCCA
TGAACATGGAGGAGGACTGGAGCAATCTGCAATGTGGGCCCAACGAGTCATCCTATTCCT
ATGAGACACGCTTCCGAGCGGCACGACACCACCTGTCCAGAGAGGCCGCCCCAGAGGAGG
CCTGGTTACGGCTGACCAGTGGTATGAAGGACATGTGGCGACGTGAGATCATGAAGCAGG
GCCCCATACTGCAGAACAACGTCGAGGAGACCCTGCGTCATATGCACATTGTGGCAGGCG
CAGAATACTTCCCAGGAGCTCACGCCCAGACACCCGCGGCCGCACCTGTGGCCACACCTA
CATCCACCAGCCAGTACGGTCCTGGACCGATGGAGGTGGACAACGCGGTGCTGCTCAAGG
CTATGATGGAATCGCAGGAGGCCAGCCAGAAGCGAATGATGGAACAGCAGACCCATATGG
TTGAACTGATGGCAAACGCCATTGGACGAGCTAACAACAACGGCTCCCAAAACGGCCGCA
ACAACCGTGGTGGCCGTGGTAACTACTACAACCAGCGAACCTCTCGTGAGTGCTACACCT
GCGGCAAGATTGGCCACCTGGCTCGTGACTGCCGACATCGTGAACGTGTTCAGGAACTGA
TTCAACAGGACCAGGGAAATGTGCGACAGCAGTAATGACCGAGACCATTACTGCTGAGCC
ACTCGAAGATCTCGAATCGGTGAGTGTGCCACCTGCGGAGTATGATATAATCAATAAATC
CAACTTTGTAGAGGACACTACCGGAGAACCGGAGGATGCAGGGGTAGAGGTGCATCTGGA
GGAAGAGCAAACGGAGGAACCAATGCAGCTGGAGGAAGAACAAGTGGGGGAACAAGTGGA
GGAACCACTGATTGCTGCACGAGTTGAGGTGGTAGATGGTAAGCGGCGACGAGCCTTGAT
CAAGGGCGACCGACCACCGATCTCGATCCCGTACTGCTACAACGGTACCACAGTGCAGGC
GTTGTTGGACTGTGGCGCGAGCTCGTGCTTCATTAGCAGGAACCTGGCTGAGAAATTAGG
CCTGAAAATGACGCCCTGCAAACCACGACAAGTCCAGTCCGTGCATAGCATGGAGACAAC
CAACTATACTGTGGAAGTACCGGTTGAGCTGGGTAAGTGGGGTTGCGACGTGTTTGCGTA
CGTCTTACCCCAGATGGTCGGACAAGAGCTACTATTAGGCATGCCCTTCTTCGAAGAGTA
TCATGAAGCCGTGGATTTCAAAGCTCGAACGTTCACACCCGACGGGTACGAGGTACCGGC
ATGGCCAGCTAACGAGTCAACTACGTGGGACAAACACGGCCACATCAAGTCGTGCTCACT
AGAGAAAGCTACGCAGCTGGCCGAACACCACGGTGCGCAGCTGTTCCTCTACATGGTACG
GGAGAAGCCAGAGGGGGAGGAGCATGAGCCGGATGTCGATACCCGAGAGGTGCTGGAGGA
GTATGCAGATGTGATTGTTGACAAAATGCCAATGGAGCTACCTCCGAAACGGAGCGTAGA
ACATACCATCGACTCCGATGAGACGGCACGACCTCCAGCCAGGGCATCGTATCGACTTAC
CCGATTCGAATGGGCTGAGGTCGACAAGCAGGTAAACGACTTGTTGGAGCGAGGAATCAT
CCGACCATCGAAGTCACCTTACAGCGCACCGTTAGTGATTGTAAAAAAGAAAGGAGGTGA
ACTTCGTATCTGCACAGACTATCGCGCCCTCAACGAGCTTACCACCAAGGATCGATTTCC
GCTGCCCCGTATCGATGACATTCTGGATTGCCTTGACGGCGCCGACACCTTCTCCAAGTT
CGATCTTTTGTCGGGCTACTGGCAGGTGTTGGTAAAAGAGTCTGATGTACACAAGACGGC
CTTCTCGACTCGATCGGGACATTATGAGTACCTGGTAATGCCGTTCGGTCTATGCAACGC
TCCCGCCACCTTCCAGAGATTGATGAATGACGCCCTACGACCATTCCTTAACAAGACAGT
CTGTGTGTATCTTGACGACATCATCGTGTTCAGCCGAAACCGAGAGGACCACAAACGACA
CGTGAGGGAAGTCTTGGACGCCCTGAGAGCACAGAAGTTCTATGCCAAGAAGTCGAAATG
TGAGTTATTCAGGAAGAAGATGGGATTCCTGGGCCACGTGGTGTCTGCGGCAGGAGTGGA
GCCAGACCCTGAGAAAGTGAAGGTTGTGGAAGAGTGGGTACCTCCCAACACGCCGAAAGG
CCTCTTGAGCTTTCTAGGACTGACTGGGTATTATCGACGGTTCATCGAAGACTACGCTAA
AATCGCCGCCCCACTCACAGACGCTGCCACATTGTCGCCAACTGACTTTAAATGGACTGA
GGCATGCCAGGTGGCGTTTGAACAGATGAAGGCGAAGCTAGTATCGAACGAGGTCATGAT
CATACCTACAATGGAGGACACGTTCAAGGTGAGTACGGACGCGTGCGATATTGCGATGGG
CGGAGTACTACAGCAGTGGAGTCCCAAGGACCAAGAGTTCCGACCTGTGGCATATGAGTC
CACGAAGTTCAAGAAACACGAGATGAACTACCCGACGCGTGAGAAGGAATTCTATGCTAT
CATCCATGCCCTACGGAAGTGGCGACACTACCTACTTGGCCGACCGTTCTTGATTGAGAC
AGATCATCAGTCTCTGAGTTACTTTACGTCCCAGACACACCCTCCCAGTGGACGACTGAG
TCGATGGCTCGACTTCCTAGCGGAATACGACTTTGAGATCAAGTACGTGCCGGGCAAAGA
CAACGACGCAGCCGACGGGTTGTCTCGTATGTTGGCACAGACAGCGATGGTGTTCGAGCC
GGACGACTCGTTGCTAGACATCATCAAGCAGGGCTATGAGTCGGACGAGTACTTTAAGGA
CGTCTTCAAGGTACTGGCCACGGAACCGGTGGTCATCCCCAAAGAGATGCACAACCACGC
CCGCCATTTCCGATACGACAAGAACACAGGACTGCTGTATTTCGCCTCCGTTTACAAGGG
GGAGGGAGAGCGACTCTGCGTGCCAAGAGGTAAGGCCAGAAAAATGCTGATGAAGGAGGC
TCATGACGCACCCCTTGCTGGTCACTACGGATACTTCAAAAGCTATGAAAGGCTGGCGAG
GGCTTACTACTGGCCACGAATGATAGACCACATGCGCAACCACACCAGATCCTGTCTGAT
CTGCCAGACCACGAAGGCCAGACGAGCACCACCCCAGGGCTTGCTGAAGCAGCTGCCGGT
ACCGACGGGAAATTGGCAGGAGATCACAATGGACTTCATTGGAGGCATCCCAACGACCCA
TCGAGGCCACAACAATATCTGGGTCACGGTTGATAGGATGTCAAAGATGGTACATCTGAT
TCCTTGCAAGACGAGCACGGATGGAGAAGAGTTGGCGGACATGTACATTGACCGCATTGT
TCGATATCACGGAGTACCTCGTTCGATCGTGTCGGACAGGGACAAGCTATTCACAGCAAA
GCTATGGCAGACGTTACAGACACGTCTAGGCACAGAGTTGAAGTTTTCCACAGTCAATCA
CCCCCAGACTGATGGACAGTCAGAACGAGTGAACACCGAGCTGATTCGACAGATGAAGCA
ACACTTCGTCACGGACAAAAACTGGGACCTCTGGTTACCTGTCATCGAGTTTGCGATGAA
TTCTGCAAAGCATTCGTCCACCGGATACGCACCCTTCGAGGCGGTGTATGGATACATCCC
AGACGGACCAACGTATGCCTCGACTCGAGAGCTCACCAAGGTACACCATCAAATGGACGC
TTGGATGGACAAACTACGGGCTATTTCCAATTCGATGCACGACCGATTAATCGAGCACCA
ACGGGTCCAGGAGAACAGGGTGAATCAGCATCGAGTGCCAGTCGCGTTTCAGATTAACGA
CCAAGTCTTGGTACATCGGAAGGCGTTCTTTGACAAGGCCAAGTACGCAAAGATGTATGA
CGTCTACTTTGGACCATTTCCCATCGAGAAGAAGATTGACACCAATGTCTACAAGGTGCA
GCTACCATACGACTCGACTCGACACAAGAATATCAATGTACAACACTTGAAGAAGTTCAT
ACCTCGACCTGAGTATGACATCAACCCACCCAGTACGGAGTACTCTCAAGAATGCAGCCT
GCATCAGATCACCAGCCTGGTGGGTATTGATGACGACCGTTACTTCGTAACTTGGGAAGA
TTGTGACCCCTCTATTGCCTCTTCAATTTCGAAAGAGATGTTCCACCGCATCCCTAAAGA
CAAACGGGATTCACTATTGGATCAATGGAACCAGTTCATTAAGACCCCTGCGGAAAGCGA
GGACTATGTGGACATCTCCTAGGGGGGGAGAG
>Fotyl YALI0E02178t YALI0E:236359:239357 reverse
AGGCGTAGCCCAAGCACTTGATAATCCTCCCAAGCCCCAAGTGGCCTTATTTGTGCGTCT
CTGATGCACAAAATTAGCAACCTCCAAACTTTATTTGACTCAGGGTGGCCGATTTGATTG
GCTGAATTTACAGTGACTGTCTAGAGTAGGGGTTTTGTAGGGGGACGGAGAACATGATTC
TTTCCGTCTGTTGGATAGCAACAATCACGTCTATTGTAGTATAGTAAGTGCTGGGGAGGT
TTAGTTCAAAAGAGGTTGGCCCCAAAGATACATGCACATGACCCATAGACCAAGACACGT
CAATTGTGACTGTGCCAACCCGTATCTCCAATAGCTATGTTCTGATAGCTACTGTAGCTA
TCAACTCACATCCACTCAGATCACCTTACCTGAAACAGCGATGCTCAACAATCAAGAGAG
GCGGAAGAGGAAGCAGTACCCACCAGAGAGCCTCTACAAAGCCTGCATGGAGGTGATCAG
GACCAACTCAACTCACAAAGCAGCAGGCAAAAAATGGAACGTTCCTGATTCTACCGTCTC
GTGGAGGATCCGTCTACTGAAACAACATGGTTCTCTACAGCCCGACTGGATCGAGAAGAT
GAGAATTTCCTACAAGGAATTGGCGCTTAAAATGAATTGGGCTCATAGCAACAATAAAAA
ATTGTCAGAGGCTCACGAGCGGGGTCTGTTGGACCACGTTAAATTCCAACACTCCATTGC
CAGACCCGTCAAGCTAAAGGACATCTCAAAGATTGCCAACTACCTGCTCAAAGCGAACGG
CAACACTGAAACCGTGGGCAAGAACTGGGCTTCCAACTTCGTTACTCGTCATAATCTTCT
CGAAGTCAAGCGGCCCGTGTCTTTGGAACAAGCCAGAATCGATGGCACGACACACGATAA
ACTCGAAGAATTCATTACAACTATCACCTCCCAGACTCTGGAGGAGGTCCTTCCAGAGAA
CCGCTGGAACATGGACGAAACTGGGTTCCAACAAGGAGAAGGAAGAGGCGGACAAGTGGT
TGGACTCAGGGGTGAACCTGCCATTCAATCTGTCACTGGCAGAAGCGCAACTACAACGGT
TATTGAAACAGTCTCGGCAACTGGAAAAAGCACGAGGGCCTTGGTGATCTTCAAGGGAAA
AACCGTGCAGGGTCAATGGTTTCCGAAGGGATCTCGTGCGGAAGATTACAAGGACATGGT
GTTCGAATTCTCAGATTCTGGCTTCACGAACAACAACACTGCCTGGAAATGGTTGACGCA
GGTTTTTATTCCTGACACGATGCCGAAAGACAAATATGGGAACGACGCCCCTCATATTCG
TCGAATACTCTATATGGATGGGCATCACAGCCACACGCAGAAGAGGTTTCTCCTGAAATG
CATCGAGCACAACATCACTACGGTTCTCTTACCACCCCACACCAGCCACATTACCCAGCC
GCTTGATGTGGGTGTGTTCAGCTCCATGAAACATTGGTACAAAGACTTGGCTGGCAATGA
GGGAAAGGTGGGAAACCTCACTGACGCAGGGCCGCACGTATTCTTGACTGTGATCAACGA
GGTGCGTGAGAAGGCTCTTACCGAGAGCAACATAGCGTCTGGATGGAGAGCCAGCGGACT
GTGGCCACTCGACCCCGAAAAAATTCGCTCCAATCCGAGGCTGATTCGTGAGAATGGAAA
CAAGGAGCCGCTCGGAGCTGTGAGGCAAGATTACACCTCTCAAGACACGGTTAGAGCAAT
CTTTCCGATCAACACACCAACTCCCGCTGTCCCCGATATGCCATTGCAGCCAAGCCTGGA
AGAGCTTGAAAATTCCATTCATGACGACACCCATGATGAAACGTACAAGTGTACCAGCGA
GTCTGAAAGTGACGGCAGTGGCTCTAGTGATTCTAGTGACTCTGACGTTAGTGCCTCTGA
CATTATTGTCAACGATGGTGCCATGGACGCCAGCGATTACGAGTTCTTAGCAGCTGTGAA
CGAGGAACTATTGGAACGTCAAAACAACGCCAACCAGGTTGACGCTGACGAAACACTCGG
CTCACAACAGGCTTTCCACAACTTTTCCAGCTCGCACTGGCATCACGACGATTGTATTGA
GAAGATTTTCTGCAAAGAAACGTACCCGCCCATGGAGAATCCACCTACAGGTGGAAACGC
CCTTCTTACATGGGCTCATAGCACGCATCCCGCGATGCGAGATTTCCTCATTCACGGCTT
AAAGCCATTTGTTGAGATGATCGATAGACTGGTGGGTGACTTGTATCACATGCAAGAGGA
TGCCACTATGCGACAGCACGAAATCGACATCGTCAGAAGCAAAACGAAGAGAATCAGAGT
AAACCGAAGCGCACCTGATCAAGTAATTTCGAGCCAGGACGTTTTCGCAGCCATTGGCGC
CAGGGAAGACCGCGGCAACGCTAGGCGAGAGCGATCAGCACGGTCTACGGGGGAGGAGCC
CACACAGGAGGAGCCCACACAGGAGGAGCCCACACAGGAGGACTCTACACGACAGCAGTC
TACACGACAGCAGTCCACACGACAGCGGTCCACACGACGTGCCGGTCCCTTTTCGAAGGT
CCCACCCTCGCTATTTGCTGACAGTCCCACCTCTGACACCAGCTCGGGGCCACAAGACGA
TAACTGTCCCAGTTCTGACTCTCTTATGCTGTCCGACTGAGTGCCTCCATTGTAGCCTAG
CGCGCTAGGCGTGTTGAGTTTCGGCCAATGTGGTTTTTTAGTAATTTGAGTTTTTCTTTG
TCAACTACCCATGTACAGATGCTGCAAAGCCTCAATACTCACAAAAAACGGGGAAAATGA
GTGATTTATCGTCGTTGTAAAATTGGGCCACGTCATGAAGGGGGTTTTCGTACTTAATTA
ATTAGCTATGACTATCGCGAGATGTTCAATTTCACCGAAATAAGATTAGGCTATACATGA
CTCTCTGAAATAAGGCCACTTGGGGCTTGGGAGGATTATCAAGTGCTTGGGCTACGCCT
>Tyl5_LTR YALIA101S01e15610t
TATTGAAGATCATAAGTATTATTGATGTGATATAGTTAATTAACAACTTACAACCCACTT
CTAGGGACACGGCGTTCCGATAGTAGCACACACCAGAAGGGTGTGTGCTTGCTCATTCAC
CAGAAAAGAGATTCTAGATCAGTGGATAAAACTATCTACAGGATGGACATCTCGTCTACG
ACCCAGCTGATTCCTCTCATTACTATGTGGTGAAATCTCATCATTATGTGAGGAATTAGC
CAGGTATTACCCCACCGGGAATTACCTTCAACA
>Tyl5 YALIA101S01e15610t YALIA101S01:1967890..1975348 forward
GGTTATGAGCCCTGAGTAGCGCTTCCC
TCAAGCTCTACTGGTCTATGAGATACTCGCCGGCGCGCGTGGATCTCGGAACACTCACTC
AACCAAAACAGTGGTTCTCGCGTGGTTATGGACGATGAAAATTTTCATGTCTGCGAAACT
CAAATTTTGCGGAACATCGTCAAGAAGGGGCTTTTGTTTCCAGAGATGGTTTGTGTTTTC
CCCACACTACAAAAGATCCAGGTGACCCTTTCGTTATTCCAGACAGTTGAACTCACAAGT
ACTCTTGGAAACAGTGGGTATTGTCGAAGCTATCTACCTAGTACAGAGCAACTATGGGCC
GCTTTCATTGAAGGCTGTGCTGGAGGACGTGGCCGAAGGAAGGACGGCAAACCTTGCTTC
CAAGCCAATCAGATCCCAGAAGTCACGACTTAGGGTACGGAAATCACCAGGTTGGAATGA
CAACGAAGTTCGAGCAACACTAGACGACAAATTTGAATGGAACCTGGGTTTAGAATCGGC
ACATCACTGTTGCGAGTTTCGACACTCGGACATTCCGGAAGAACTAAGTCATAAGAGCTC
TTACTGGTACTATCGTTAAACAAAGCGAGAGTACATGTTGGAGGACGTTTTCATTGCGAG
GAGGCGCAATAAGTGTGAAGGGTGGACGGCGAGGGGGAGCCCTGACTAAGCACCCACTTG
CAATACACACTATCGGTAACCAGATCATAATGGTGTGTATGAAGTTGCCTGACATTACGG
CTTTGCTAGCCCTTAATTAGATCACTAATCCATAGAAGACATAGTACGCGGATGAGCCTC
GAAGAACAGTTTCAATCCCTTAGGGGTGAATTGGATTCCCTCCGCAAGGAGAACGAACTC
AAGGACAAGAAATTGTCGGAACTGGAGAGGACAATAGCGGCGGGATTTGGAACAGAGACG
TGGCCCTGACTCAGCCACTAATCTTGAAGACGCTATCTCCCGCAGAGTCAACGAGAAATT
GATGATAAATGATATGAGGACTGCAGAGGGTGGAATTCCCCCTCTGTTCATGGCTGAGAC
TACACTGAAGGAGAATGCATTCAGTATCACCCAACCCATCGCTCTCTATGGATACAAGAA
GCAGACAGTGGTATCTCACCCCATCGATTACCGATCTGAGGTGTTTGACACTTATAGCTT
TCCAGTCACTGAGAAACATGCTAGAGGAAGGTACCCCGTCACAACCGACATGTCGAACAT
CCACTCCGGCGCGTGGCCCCTGCAAACCATGAGTCTGGTACAGAAAATTGGCTATGTCAA
CTTCCCTACAAAAACTGATCACTTTGAGCCCAAGATTCCTGAGAACTTCAAAAGCGTCAG
CACCTGGCATAACCAGGTCAAGAAAATTCTCCACATCTACCTAGTGAGCACCTCTCCACC
CAACCTTGCCAATCCTTTCCTCACCACCCGCCGTCTTGACAACCCGTCAGACGTGTACAT
CAACATTCTCACCCTTATGTCAAAATTCCAAACCCGTGACCCCGTGGTCGCGGCTGGCAT
GAGACACGCAGAGGTTACCATCTGGCTCTCCCAACACATGGATTTTCATGATAATGGTCA
CCTGACTGCTATGACCTACCGCCAGGGAGACCTACTTCGAGAACTTGTGAATGCTATCCG
AGACCACACAGACTTCAAGTCGGACGACTTTGTCAGATTCATGTACAACATTGTGCATGT
CCGTCTACACCCGGAACAGTTCAGGGACAAACTACCTCAACGTACAGTTACAGTGGATGA
TATCCTGGATTTCGTGCCCCACCATGTGTCATCTCGTGAGTCGTTAGCAGCAGTGGTCCA
GTCCATAGCATCTTACTACTCGAACACCCAAAACAAGGATTCGATCTGGGACAACTCGTC
CTATCCCTTCCTCCTCTTGCCGCCCTCTCAACTCGTCTCAGACTCTCGGGCCCTGACATA
TAAAGCCAATACATCTGTCTCCGCTTATCAGGCCCGGGTAGCTACAACTACCCCGGTACC
CACTGCCGACCAAGTTAAACCGACTAGTAAGTCTGTCCTCCGGTCGCCCCCACCAGAGTC
ACCTGAGACTGAGTCGCCGATTCTGGACGACACCCCAATCGTACCTACCACTCAGGTGGT
AGTTACATCAAGTTCACTACGTGCTCTACTCGCCAAGTCCCTACCATCAGTGAAGTCAGC
TGACTGGGTCTTGGACTCTGGAGCTTCCCATCATTTTTGCAATGACCTTACCCAATTTTC
ATCCTACTACCCCTACTCAAGTCCAGAGAGTATTGGTGGATGCGCAGATGGTATCTCACC
TGATGCCGTTGGATGTGGTACGGTGGTACTTCATTTCAAGTACACTCGTCGAAACCGCAA
CTCGATGTACACACCGAAAAAGGGGGAGCCCAAGACTGTTGTGCTCAAAAACGTACAATA
CGCTCCAGACATGACACATAATCTCCTCAGTCTTCATGCACTTGCCATGTCTGATGACTC
ATCCCTAGCGTACTCTAAATCAACGTGGAGTGCCCATGCTAGCGATGGAGATTACGAACT
TGCACGAGTTTCCAAACTCACCAACCTAGCAATGGTACTAGGGGTGGTAAGTATAGACGG
TTCGTCTATCACACCCCTGGCTCTAGGTGGCCAGGGTCCTCTGAAATCTGCACACTATGC
TAAGAGTTCCCTAGTATCAATTGCTGACCGGACCTCACACGTCAGACTTGCACACGCTTC
GATGCCCGTTGTGAAAGCTACACTGAGGCCCACCATTTCCACTGGTCTGGATGACAAGAT
GCTACAAGACAAACATGACTGCCATTGCTGCGGGACGTCTACTATCAAGACACCCAAAGT
GGTTACGGGCAACTCCAAGGCCCTTCGACCATTGGACGTGATCACGTGTGATACCATTCA
TCACCAGGTCATATCCTCAATGGGCTACAAACATGCGGTTCTCGTAAAGGAGGAATACAC
CAAATTTATGGTGGTATACCTAGTCAAAGATCTGACTGAACCGAGCAAGTATGTTATCAA
GTTTCTCCAGTGGGCTAGCACGCAACTATCATGCTTTCGGGATGCCGGCAGGCCTCGCCG
AATTCACCTAGATCAAGGAGGAGAATTTACTGCCCTGCGCAAATATGCTGACGCTGAAGG
GATCGAAGTTGAGACCACGCATACCAATGATCACACTGCGAATGGCTCTGCGGAGAGTTC
TGTTGCCAAAGTCCGTTACACCACTCGAAAACTTCTCGCCGATGCTAATCTTCCTTATCA
GATGTGGGACTTTGCACTCCTACATACTGTCTCAATTCACAACATTCTTTATCACCAACA
TATTGATTCAAGCCCTTATGTTTTGTTTCATCGCAAGATTCCGAACCTTTCACGTCTTCG
GACTTTCGGATCGGTGTGTTATGTTGTGCACCCTGATGTCCAGCGGGACTTTAAGCTGCA
AGAAACGGCGCTTATGGGGATCTATGTGGGGCATGTCCAATATGGCAAGCACTACCTAGT
CTGGGATCCCCTTGAAGGCCGTGTCCGTCAGTCTCCGTTTGTACGTTTCCTGGAACACCG
ACGCCTTCCAGATTACATGAAACGTCATCCGGACCTTCTTAAACCCCGTATGGTCCAAAC
TTTTGACTCAGCGAACCCTTCTTCGATCCATCAGTCTGGCGAACTTGTTCCCAACAGTAC
GAAGAACGACATCTACACCTCGAATGAATTCGGTTTCACCACTCTCGATACCGGAGAGGC
AGCTGTCGACGGGGGAAAGCCCTTCCCATCCTACACCACGCCCAGACACCAGCCTGGAAC
TGATGGCGGGATGGACATACCAGATTATGACTTCGAACGTGCTGACGAGGCATACACTGG
TGGCACATACCCTGGACTTAATCCTGATGACTTGGAAAACACATCAACCCCGCCTGCAGT
GGCTACTGATGGGGCTCTCCCTGCCGAGGAGGCCCTGCCGGAGGAGTTCCTTACTAATGT
AAGGATCGGCAACCCCCAGACAACTCCGCTCGACGTGGACTCCCATTTCTCCACACTCGG
ATCAGTGCCCGCAAACACTACAGCGCCAGAACCCAACGTTGAAGTGATTGCCAATGGCGA
CCCTGCTCAGGCCCTGCCCACCCAGCATGACGAGCTACTAGTGCCCAAGGAGATTCTTCC
CAGTAACGTATTCCAGACGATTCAGGTGCCGGCGAGCACCGGATCTCGACCGTTCCCCGG
TGAAGCCCTTGGTGCAACTGACTCTGACTGCTATGCAGCACTACCCGACCATGAATTGGA
CGCGGTAGTCCTCGATGGTGAGACACATCATCAGATCATTCTCCCATCAATTGAGGAACC
CGCTCCCCTTGCAAGTACGGCACCTTTGCAAGCCGAGCAAGTTAACCGCGAGTTACTAGC
AGCTCCACGACCTCGTCGAAAACCTGGACGACCCAAAGGCTCCAAGAACAAGCCCAAAGT
CACCAAGCCGGCTTCGCCGTCCTCTGACCAGGCTATCCGTTCCAAAACGGCCCGCGACGA
ACGTGCCGATGCGCATCGCCAGCGTCGTGCTGGAAACTCCACCTCACCCGCTCAGTCGTC
ACCTGACGAATCTACCAGCTCTGTTCCCGGAAGACAGGGGGACCCTGTGGCCCAGGATGC
TGGTTTGGACTTGACCAATGCGGATGCAACACACGCCCATGCACCTCCAGACTCAGGGAG
TCAGGGGGATGGCTCTGCTGCTCATACTGAGGATGCAGACGCTGCTGGTAAGGGGGAAAC
CTCTGGAGACATACTAGCAGCATCTGATGAGCACGCTGACGTTGAGAATTATGAACTAGA
CCCTGCTGCACGCAAGCGGATGGAAGCTGCTGTGCGGGCACGCAAGGCAGATGTGGTCGA
ATACCTTAACTATCTGCGACTACTTCAGGACGCTGTTCCAAACAAACTTGCACGGACAGA
TGCACTGGGTAGCAAAACAGACCATACGAGAGCCTATGGCGACTCTCGACAGCAGTGGGA
GGACGCAATCGCCGAACAAGAAGAGCAGTCGAGTACATTACTGAACTCACAGCATCGGAA
ACGGATGTGGGGACATCTCGCTAAGGTGGTGCGATCAAATGGACGAGGGGTTGTCATGGT
GGATTACCATGGAAGTGGGGGGGACTCTGATCACTATACAGGATACAGAACTACCACTGT
GATGGACGCGAATGGTAAGGAATGGTTACCATCAGTGCCGCTACCGTCCTTAGATGGAGG
GTTCTCGGCACTCACAGTATCAGTGGTAGGACCTATGCCTGCGGAGTCAGCAACAGATAA
GGAGTGGAATTCTGCCCCCGAGCGTTATAGGCAAGCCATGGCTCTACCAGACAAGGATCA
CTGGTTATTGGCGATGAACGAGGAAATGGACTCTATCAAGAGTAATGAGGTCTTTGAGTG
GGTGGACAGCAAGGACGTTGAGGGCAAGAAGGTCCTGCCTTCAAGGTGGGTCTACAACCG
GAAGTTCAATCTGGATGGTTCGCTTGAGCGATACAAGGCTCGGGTGGTAGCTAAAGGTTT
CGTACAGGAGGCCAATGTTGACTACCTGATGTCCTTCAGTCCAGTCATTCGGTTTGAATC
AGTTAGATTCCTTCTAGCTTTCGCTGCATTCAAGCAGTGGAACATCTATCAAATGGATGT
CAAGACAGCCTTTCTCTATGGTGACATCGACACCACCACCTACATGAAACCTCCGGAAGG
CTTTTCACATCCGAAGGATCCGACCAAGGTGTGGAAGCTCAAGAAATCACTCTATGGCCT
AGTTCAAGCACCTAGGTGCTGGAATCAAAAACTCCATGAGGTCCTGACCAAGTTCGGACT
GGAAAGACATCAATCTGAGCACGGACTCTACTCTAACAAACCGCGAAAGCTCTTTGTAGG
TGTCTATGTGGATGATCTGTTGATTACAGGTGCCAATACCAAAGAGGTATCCAAACTCAA
GAAGTACCTCACTGACAATTTCAAGATGAAGGATCTTGGTCTAGTCTCAAAATTCTTGGG
TATGCAAGTGTCGAAAGACAAACGCAACCATTCATTCTCGCTTGACATGGATGGCTACAT
CAAGCAGATGGACAAGGACCTGGACATCCCTGTTAAATACAAAGTCCTGGTTCCCCTCGA
CCCCAAAGATCTCGAGAAACTCAAAGAGGATTCACCACTAACTGATGCCACAGTTTATCG
ACAAGGAATTGGCAAACTGAGCTATCTAGCTCATGCAGTGAGGATTGACATCGCCCACGC
TGTAAACTTCCTTGCTACCTTCAATCAGGCCCCATGTGAGACCCACCAATTTCTCCTTCA
CAAACTACTGCGATATGTATGTGACACCAAGGACTACAAACTCACATATGTCAGACCCAA
GGGTCCCATGACTCCATTGGTATTCACAGATGCTAATTGGGGAAGTGGTTACCCAGACCA
CGACAAGACCTACGAAGGTATGCTGGTTCTCATTTGTGGAGGACCAGTATGTTGGCGATC
GAGCAAACAAAAGTCGATTGCACTGTCCACTGCCGAAGCCGAGTACATGGCTCTATCTGA
GGGTACCAAGACTGCTATGTGGCTTACTGAGGTCTATGAAGACTTTGGTATTCCCATGGA
ACCTAAAGCAGTTGGGATCTTGGTTGACAACCAAGCGGCGATCCAGATCGCTAACGATCC
CCAGTTCTATCCACGAACCAAGCACATCAAGCGACGATATCACTTCACGAGAGAAGCTGT
GAATAATAGCGAGATCACTGTGTCATTTGTGGAGACTGGCAACCAACTCGCTGATTTTCT
TACAAAGCCACTTGTTTGGACCACTCTCAATCCTACTCTCCTAAAGATTGGAATGAATGC
AAAGACTGGATGTAGTTGACACTTTTGACGAACCAGTCTAGGGGGA
>Tyl3_LTR (W29)
TGTAAGGACCAAAGTCGCTTACTAAGGGCTTGGGGGTGCCGGTCACGTGCAAGGGTGACT
TGTTTCCCACCTGGGACGCACCCCGGGGGGGAGTATATAAGAAGGGACATTTATGTATGA
TTAAGAAACAAGTTATCACCAGCCTGGAACGTTATTACAGACAGCGAAGCAACGGTTAGA
TTAAGACAGCGACAAATTCTACCGACTGAGAACTTTCCGCAAGATAAGAGACGATCGGAT
CTTACA
>Tyl3 (W29)
TTTGGTAGCGATGCCCTCGGTTACGTTTCAGACAGAGAGACTTCAGTTTAAGAC
ATCGATTCACCATACGAGGCACAAGATTGGGCACGTGGGGAATCCCAGATTCGATCGACG
ACACAGACTACGACGAGTCTTACGCAAGTTCTGATACGTTCGCAACAGCAGATTCAATGA
CAGTACCCCCCACAGGAACAGGCGTGGGCGGAGAGGGCGAGGTTGGCCATAACAACCAGG
CGGGACAGGACGTCCCCCAGGACGAGCTCCAAGGTTTCAACGATGATTTTGAACTAAACG
TTAACCTGGAGGAGGTGTCTGAGGCCGGGAGAGCGCGGATCGAGCGCACGACGGCTGTGA
TACAGGAGATGCAGGAGAGGCATGATCGGGAGATGGAAGCCGCTATACGAGCACTGCAGG
ACCGCGAGAAGGGCCTGAGCGCCAAGGAACCCCAGCGGGACGACAAAACGGAGCAGGATC
GCTTCAATCGGAGCCGTCAGCTCGCCGATATGAAGAATTTCGGTAAGCACTTCTCGGGCA
AGGAGAAGGACCGCGGCTTCGCCGTGCGCAACTTCCTGCAACGGCTGGACAACCGGTTCG
AGGATCGGTATGTCCCGGTGGAACACCGAGCCGTGCTGGCCGCCGATGCCATGGAAGGTC
CGGCCCAGGAGTGGTGGAGCACCTTGGCCAAGGAAACGCGGTCTGCCATGAAGGCCGATT
GGGATCTGTACAAGAAACACGTGACCGCATATTTCACGCCTAAGGAGTATGCCTTGAACG
CCGACACTCGGTTCTACAAGATGCAGGCTACTAGCAAGGAGACGACGGAGGCGTATGTGG
CCAGGTTCCAGAGCGTGCTGCGTGGTATGGACTCCGAGCCGCCCATGACTATCATCGCTT
CGATCTTCCTGCAGGGCATGAAGCCTGACTGGCAGAAGGGTGTGAAGATCGCCGCGGGTA
CCCGAGACTACCGAAAGATGACATTGGATCACCTGATCGAGTTGCTACAAGTACATTCTG
GCAACCAGTTCGCTAGAGTGGGCGATTATATGGATGTCGACCTGGCTCAGACTTACGACA
CTGACTACGATGACTACGAGTCGGATCCAGAGGAGGCGCAGCTGATGAGGGCTCAAGCCA
ACGATTACGGAGGACGTCGGGGTCGTTACCGCTCGGGAGGACGGGGTGATGCCCGACCCC
AGGGTCGTTCGGGAGGTTCCAACCGGGGCAACTCGGCCAACCGGAACAACCCGGGAGCCC
AGACAGAGAAGAGCGGAGGCGATGAAGGGTGTTGGAACTGTCAGGAGTTAGGGCACACCC
GACACCGCTGCCCTAAGCCCCGGACTGCTGCCTACGTCAGGCACCAGTTGGAGTATTGGA
CCCAACAGCTGGAGAAGGAGCAGGGAAAAGAGCAGAGGTAGTTGAGAACGAGACCTCAAC
TACCGTAGCATCCACAGATCTCGATCGTGAGGGTGCGGAAGCTCGATCTGAAATAGGTAA
CACAAAGTCAGTCGAGAAGACCGTACCCGTAGACTTGCCACAGCAAGAGTCACCCGTGGA
AGTGACACCGGAGGAACCCGAGCAGGAAACAGCGAAGAAGCGACGCAAGTCGACGGCTCA
GAGGGCGGCGAAGAAGCGACGCAAGTCGACGGCTCAGAGGGCGGCGAAGAAGCGAGCGGC
GAAAAGAGTCAAGAAAGCCGTCGCCAAGGCCACTAGGGAGTTGGAGTGGAAGGTGGAGGC
CCGAAATGGGTGATGGAGGAGAAGAGTCGCCCGAGCCGACAGAGCTGCAGGTGCTCCGAA
CGCTCCGAGCGCCGAAGGTACAAGGGACCGTGCCGGAGGAATCAGGCGCCGATCTGGAAG
GAGAGGAAGATGACGACGTGGAGGGCAATATCGAAGTGTTAGCCTTGTCATACGATGTCA
ATGGACAACGGCTGAAGGCCCTCCTGGACAGCGGTGCTAGCGCGTGCTTCATTGCGGCAA
AGACGGCTGCACGATTGGGGCTCGAGACACAGGCGTGCACACCAAAGAAAGTGGTGTCGG
TGCACGGCTCCGAGGTCTGCAAGCTGACCGCCCGGGTGCCGGTGAAAGCTGGCAAGTGGA
TGAAGCATGTGAAGGCGTACGTCCTCCAGCAGATGCACGGACAAGAGGTGTTGTTGGGTA
TGCCGTTCTTTATCAAGTATCATAGGTACATAGAGTGGGGCAGTAGAGAATTCCTACCTC
CCGGCTGTGACCCCTCAGCAACCGAGAGAGGGGAGGAGGAGTTCCTGAATGCGTACACGG
TGTCGTTGAACGACGCCAAGAGAGCCGTAGTCAGAGAGAGTGGAGAGATGTTTGTATGCT
TCGTTAAGGAGCAGAGCGTAGACGCTACAGCGCACACCGATAAGGTGGGCCGCCTTTTGG
CGGCATATGATGATATAGTTGTTGACGAGTTGCCGGACGAGTTGCCACCCAGCCGAGGGG
TGGATCATGAGATTGAGACGGATGATTCGAAAAGGGCGCCCTTCCGGCGGCCCTACCGAA
TGACCCGGTACGAGTGGGCGGAGTTGGACAAACAGGTGAAGTCGCTCTTGGCCCGAGGTG
TCATCAGGGAGTCAAAGTCACCTTTTGGAGCCCCGGTGCTGTTTATCAAGAAGAAGACTG
GTGAGTTACGGATGTGCGTGGATTACAGGGCGTTGAACGACATGACGGTGAAGAACAGAT
ACCCACTACCCCGAATCGATGATATCTTGGACACTCTGAACGGTGCAGTGGTCTTTTCTA
AGCTGGATTTGCATTCAGGATATCATCAGGTGCGTATCAGAGAGGAGGACATTCACAAGA
CGGCTTTCACGACCAAGTCAGGTCACTATGAGTACATGGTGATGCCGTTCGGTCTGTGCA
ACGCACCCTCGACATTTCAGAAAATGATGAACGACACCCTGAAGCCGTTCCTGGACAAGA
CGGTCTGTGTCTATCTCGACGACATTATTATCTTCAGCAAGGACGTGGAGTCCCACCAGA
AACACGTGGAGGAGGTGCTTGATCGACTGAGGGAGCAGAAGTTCTATGCCAAGAAGTCGA
AATGCGAGTTCTTCAAGGATAGGATGGAGTTTTTGGGACATGTGGTCTCAGCAGAAGGCA
TTGAGGCCTGCCCAGAGAAAGTCAAGGCCGTGGAGGAATGGCCCCAACCCGAGTCTGGAC
TGAACTTGATGAGTTTCCTCGGGTTGGCCGGGTACTATCGACGGTTCATACCGAACTACT
CACGCATCGCGAGCCCGTTGATAGAGTTGGCATCGGTGTCAACCAAAACTAAGAGGTCGG
CCAAACCAGCGAGACCGTTCCTCTGGACACCGGAGTGCACGAAGGCCTTCCAGAAGGTCA
AGGAGGAGTTGGTGTCAGGCAAAGTCATGATGATACCGACGATGGAGGACCCGTTCAAGG
TGAGCACGGATGCTTGCGACGTTGCAGTAGGAGCGGTGCTGCAGCAGTGGAGTGTGAAGG
ATAAGGCGTGGCGACCGGTAGCGTACGAGTCTGCGAAGCTGACGGCCGCCCAGAAGAACT
ACTGCACGAGAGAGAAGGAGTTCTACGGGATTATCCATGCGTTGAAGAAGTGGAGACACT
ACCTGTTGGGACAGCCCTTCCGGATCGAGACGGACCACCAGTCACTGACGTACTTCTCGT
CACAGACGGAGCCCCCGAGTGGAAGACTGAGTAGGTGGTTGGATTTTCTGGCAGACTATG
ACTTTGACATTAAGTACCTGCCAGGGGAGCAAAATGGAGCGGCGGACGCACTGTCGAGGA
TGACGGTGATGCCGGTGTGGTTTGCAGAGTCGGAAGAGGACGAGGGAGCATTGAAGGTGA
TGCCTGTGTGGGTAGAAGATGAGGAGATACGCGAGTTGGTGAAGAGGGGTTACAAGGACG
ACAAGGATTTTGGGGAGATTTGGGACATTTTGGTAAACGACAAGCCGGTACCGAAGACGA
TGGTGGAACACATTCGACATTTCAGCATCGACGAGAACAAGTTGCTGTATTTCGAGACGA
TTCCAGAAGGGGGAGAGGGAAAGCGAATGTGTATTCCAGCAGGCTTGCCGAGAGAGAGGA
TGAAATTGGAGGCACACGACACCCCGACAGCTGGCCACTTTGGCTACTACAAGACGTTCG
ACAGACTGTCCAGGAATTGTTACTGGCCCAGGATGATTAAGGAGATGCGTGAATACACGA
AGTCGTGTGATGTCTGCCAGAGGACCAAGTCTCAGACAACGATGAAACAAGGCCTGCTGA
AGCAGCTGCCAGTGCCGACGAGAAACTGGTCGGACATCTCAATGGATTTTGTGTCTAAGT
CGGGTCTGACGCAGTCGCGTAACGGGTTCGACAACGTGTGGGTAGTTGTGGACCGCATGT
CGAAGCAAGTGCATTTGATCCCGTGCCATATTGGAATTAATGCAGAAGAGACAGCAAATC
TGTACCTGGACAGGATCTTCCGGTACCACGGAGTGCCTAAGACTATCGTGTCGGATCGGG
ATGTGAAGTTTGCCTCGAAGATGTGGCGTACGTTTCAGCACAGACTAGGAACGAAGCTGA
AGTTCTCCACGGCAAACCACCCCGAGACCGATGGTCAGACGGAACGAGTGAACAGAGATG
TGAGGCGGTTACTACGAACGTATGTGCAGACCAGACCTGACGAATGGGACGAATGGTTAC
CAGTGATGGAGTTCGCCATCAACTCGGCCGTGCACAGCACGACAGGGTACTCCCCGTTCG
AGGTCAACTACGGGTTCGTGCCAGATGGACCGGCCTACGAATCGACCTTTATGATGGACC
GGCCGCACCACCAGATGGACGAGTGGTTGGAGAAGATGAAGACGGTCCAAGGAGAAGTTA
GGGACAGGATCGTCGAGATGCAAGGGGCGCAAGAGGCTCGAGTGAACCAGCACCGACGAG
ACGTGTCGGTCAAGGTGGGAGACATGGTGTTGGTTCATCGAAAGGCGTACTACAACAAGG
GCGAGGACTCGAAGATGCATGATGTGTTCTTCGGGCCTTACCGGGCCCTGAAGCAGGTGT
ACGACAACGCATTCGAGGTGGCGTTGCCTCCCGAGTCCAAAAGACACCGGAACATCAACG
TGCAGTTCTTAAAGAAGTATGAGGAGCGAGATGAGTACCTGTCCCAGCCACCGGTGCACG
AGGAGCAACAGAGAGCCAACATCCACACTATCGTTCGGTTTGCCGGTATGGACCGAGAGA
ACGAGGAGGTGTTGTGCACGTGGGAAGGCTGCGACCCGCTGATCGCTACGCCAGTGCCGA
GAGCACTGCTGGAAGAGTGCATGGATCCAGCGCGATTGGAGCAGCTGACAGAAGACTGGC
TGCGTTGGGAGAAATTCCACGAGGAGGTCGAACGTGAGGAGCAAGCTGAGCTGCAGGAGG
TTATGGTTGAACACCCTGGCAGCGTCGAGGAGGAGGACGACGAGGACCACGAGGACCACG
TGACCGAGTCTTAAGGAGGGGAGAG
>Tyl4_LTR (CBS599)
TGTAAGGACCAAGTCGCTTACTAAGGGCTTGGGATGGTGCCGGTCACGTGCAGGTGTGAC
TGTGGCTCCCAACTGGGACCCACCCGGAGGATGGTAGTATAAGAAGGACATTTATGTATG
ATTAATAAGACAAGTTATCACCAGCCTGTGAACGTATTACAGACAGCGAGCAACGGTTAG
ATTAGACAGCGACAATCTACCGACTGAGAACTATTCCGCAGATAAGAGACGATCGGATCT
TACA
>Tyl4 (CBS599) YALICBS599D:1664792..1670587 forward - similar to Tyl3
TTTGGTAGCGGTACTCTCGGTTACGTTTCAGACAGAGAGACTTCAGTTTAAGACAT
CGATTCACCATACGAGGCACAAGATTGGGCACGTGGGGAATCCCAGATTCGATCGACGAC
ACAGGCTACGACGAGTCTTACGCAAGGTCTGATACGTTCACAACAGCAGATTCAATGACA
GTACCCCCCACAGGAACAGGCGTGGGCGGAGAGGGCGAGGTTGGCCATAACAACCAGGAG
GGACAGGATGTCCTCCAGGATGAGCTCCAAGGTTTCAACGGCGATTTTGAACTAAACGTT
AACCTACAAGTAGCGGAGATGCGGGAGAAGCACCGTCGAGAGATGGAGACCGCCCTGCAG
GAATTGCAGAGCCGTGAGAAGGATCTGAGTACCGAAGAGGCGGAACAGGATCGCTTCAAC
CGGAGCCGACAGCTCGCCGACATGAAGAACTTCGGCAAGCACTTCTCGGGCAAGGAGAAG
GACCGTGGCTTCGCCGTGCGCAACTTCCTGCAACGGCTGGACAACCGGTTCGAGGATCGG
TATGTCCCGGCGGAACACCGAGCCGTGCTCGCCGCCGATGCCATGGAAGGCCCGGCCCAG
GAGTGGTGGAACACCCTGGTCAAGGAAACGCGGACTGCCATGAAGGCTGATTGGGAGTTG
TACAAGAAGCAGGTGACCGCCTATTTCACGCCCAAGGAGTATGCGTTGAGCGCCGACACC
CGGTTCTACAAGATACAAGCTGCTAGCAAGGAGACTACGGAGGCGTATGTGGCCCGGTTC
CAGAGCGTGCTACGTGGTATGGACTCCGAGCCGCCCATGGCCATCATCGCTTCGATCTTC
CTGCAGGGCATGAAACCCGACTGGCAGAAGGGTGTGAAGATCGCTGCGGGAACCCGAGAC
TACCGGAAGATGACTCTGGACCACCTGATCGAGTTATTACAGGTGCATGCGGGCAACCAG
GTCGCTAGAGTGGGCGACTACATGGATGTTGACCTGGCTCAGGCTTACGACACGGAGTAT
GACGACTACGAGTCGGACCCGGAGGAGGCCCAGTTGATGAGAATCCAGGCCGACAACTAC
GGAGGGCGACGTGGTCGCTACCGTTCGGGAGGACGGGGCGGTTCCCGGTCCTATGGACGA
TCGGGCGGCTCCAAACGGGACAACTCGGGAGTCCAGGCAGAAGTCAGCGGAGGCGACGAA
GAGTGCTGGAACTGCCAGGAGTTAGGCCACACCCGACACCGCTGCCCTAAGCCCCGAACC
GCTGCCTATGTCAGGCACCAGTTGGAGTACTGGACCCAGCAGCTCAAGGAGGAGCAGGGA
AATCTCGATCATGGGGGTGCGGTGGCTCGATCTGAAATAAGGAACACAAGGTCAGTCGAG
AAAGCCGTACCCGTAGACTCGCCGGAGCAAGAGTCACCCGTGGAAATGACACCGGAGGAG
CCCGAGCAAGAGACGGCGAAGAAGCGACGCAAGCCGACGGATCAGCGAATAGCTAAGAAA
CGAGCCAAGAAGAGAGTCAAGAAGGCCGTCGCCAAGGCTACTAAGGAGTTGGAGTGGAAG
GTGGAGCCCAGGATGGGAGACAAAGGAGAGGATTCGGACGAGCTGGCCGAACTGCAGGTG
CTCCGGACACTCAGGGCGCCGAAGGTACAAGGGACCGTGCCAGAGGAAGCGGGCGTCGAC
TTGGGAAGGGAGGAAGACGACGACGTGGAGGGCAATACGGAGGTGTTGGCGCTGTCGTAT
GACGTCAATGGACAGCAGCTGAAGGCCCTCCTCGATAGCGGCGCTAGCGCGTGTTTCATT
GCGGCGAAGACCGCCGCACGGTTGGGGCTAGAGACGCAGGCGTGTGCACCGAAGAAGGTG
GTGTCAGTGCATGGGTCTGAGGTCTGCAAGCTGACCGCCCGGGTGCCGGTGAAAGCTGGC
AAGTGGGTGAAGCATGTGAAAGCATATGTCCTCCAGCAGATGCACGGACAAGAGGTGTTG
TTGGGTATGCCGTTCTTTATCAAGTATCACAGGTACATAGAATGGGGCACTAGAGAATTC
CTACCTCCCGGCTGTGACCCCTCAGCAACCGAGAGAGGGGAGGAGGAGTTCCTGAACGCG
TACACGGTGTCGTTGAACGACGCCAAGAGAGCCGTAGCCAGAGAGAGTGGAGAGATGTTT
GTATGCTTCGTTAAGGAGCAGAGCGTAGACGCTACAGCGCACACCGATAAGGTGGGCCGC
CTTTTGGCGGCATATGATGATATAGTTGTTGACGAGTTGCCGGATGAGCTGCCACCCAGT
CGAGGGGTGGATCATGAGATTGAGACGGATGATTCGAAGAGGGCGCCCTTCCGGCGGCCC
TACCGAATGACTCGGTACGAGTGGGCGGAGTTGGACAAACAGGTGAAGTCGCTCTTGGCT
CGGGGTGTCATCAGGGAGTCAAAGTCACCTTTTGGAGCCCCGGTGCTGTTTATCAAGAAG
AAGACTGGTGAGTTACGGATGTGTGTGGATTACAGGGCGTTGAACGACATGACGGTGAAG
AACAGATACCCCCTACCCCGAATCGATGATATCTTGGACACTCTGAACGGTGCAGTGATC
TTTTCTAAGCTGGATTTGCATTCAGGATATCACCAGGTGCGTATCAGAGAGGAGGACATT
CACAAGACGGCTTTCACGACCAAGTCAGGTCACTATGAGTACATGGTGATGCCGTTCGGT
CTGTGCAACGCACCCTCGACATTCCAGAAGATGATGAACGACACCCTGAAGCCGTTCTTG
GACAAGACGGTCTGTGTCTATCTCGACGACATCATCATCTTCAGCAAGGACGTGGAGTCC
CACCAGAAGCACGTGGAGGAGGTGCTTGATCGACTGAGAGAGCAGAAGTTCTATGCTAAG
AGGTCGAAATGCGAGTTCTTCAAGGATAAGATGGAGTTTTTGGGACACGTGGTCTCGGCA
GAAGGCATTGAGGCCTGCCCAGAGAAAGTGAAGGCCGTGGAGGAATGGCCCCAACCCGAG
TCTGGACTGAATCTGATGAGCTTTCTCGGGTTGGCAGGGTACTACCGACGGTTCATTCCG
AACTACTCGCGCATCGCGAGCCCGTTGATAGAGTTGGCATCGGTGTCAACCAAAACCAAG
AGGTCGGCTAAACCAGCGAGGCCGTTCCTCTGGACACCGGAGTGCACGAAGGCCTTCCAG
AAGGTCAAGGAGGAGTTGGTGTCAGGCAAAGTTATGATGATACCGACGATGGAGGACCCG
TTCAAAGTGAGTACGGACGCTTGTGACGTTGCAGTAGGAGCGGTGCTGCAGCAGTGGAGC
GTGAAGGATAAGGCGTGGCGACCGGTAGCGTACGAGTCTGCGAAGCTGACGGCCGCCCAG
AAGAACTACTGCACGAGAGAGAAGGAGTTCTACGGGATTATCCATGCGTTGAAGAAGTGG
AGACACTACCTGTTAGGACAGCCCTTCCGGATCGAGACGGATCACCAGTCACTGACGTAT
TTCTCGTCACAGACGGAGCCCCCGAGTGGGAGGCTGAGTAGGTGGTTGGATTTCCTAGCA
GACTACGACTTCGACATCAAGTACCTGCCAGGGGAGCAGAATGGAGCGGCGGACGCACTG
TCGAGGATGACGGTGATGCCGGTGTGGTTTGCGGAGTCGGAAGAAGACGAGGGAGCGTTG
AAGGTGATGCCAGTGTGGGTCGAAGACGAGGAGATACGCGAGTTGGTGAAGAAGGGTTAC
AAGGACGACAAGGATTTCGGGGAGATTTGGGACATTTTGGTAAACGACAAGCCGGTGCCG
AAGACGATGGTGGAACACATTCGACATTTCAGCATCGACGAGAACAAGTTGCTGTATTTC
GAGACGATTCCAGAAGGGGGAGAGGGAAAGCGAATGTGTATTCCAGCAGGCTTGCCGAGA
GAGAGGATGAAATTGGAGGCACACGACACCCCGACAGCTGGCCACTTTGGCTACTACAAG
ACGTTCGACAGACTGTCCAGGAATTGTTACTGGCCCAGGATGATTAAGGAGATGCGTGAA
TACACGAAGTCGTGTGATGTCTGCCAGAGGACCAAGTCTCAGACGACGATGAAACAAGGC
CTGCTAAAGCAGCTGCCAGTGCCGACGAGAAACTGGTCGGACATCTCAATGGATTTTGTG
TCTAAGTCGGGTCTAACGCAGTCGCGTAACGGGTTCGACAACGTGTGGGTAGTTGTGGAC
CGCATGTCGAAGCAAGTGCATTTGATCCCGTGCCATATTGGAATTAATGCAGAAGAGACA
GCAAATCTGTACCTGGACAGGATCTTCCGGTACCACGGAGTGCCTAAGACTATCGTGTCG
GATCGGGATGTGAAGTTTGTCTCGAAGATGTGGCGTACGTTTCAGCACAGACTAGGAACG
AAGCTGAAGTTCTCAACGGCAAACCACCCCGAGACCGATGGTCAAACGGAACGAGTGAAC
AGAGATGTGAGGCGGCTACTACGAACGTATGTGCAGACCAGACCTGACGAGTGGGACGAA
TGGTTACCAGTGATGGAGTTCGCCATCAACTCGGCCGTGCACAGCACGACAGGGTACTCC
CCGTTCGAGGTCAACTACGGGTTCGTGCCAGATGGACCGGCCTACGAATCGACCTTTATG
ATGGACAGGCCGCACCACCAGATGGACGAGTGGTTGGAGAAGATGAAGACGGTCCAAGGA
GAAGTTAGGGACAGGATCGTCGAGATGCAAGGGGCGCAAGAGGCTCGAGTGAACCAGCAC
CGACGAGACGTGTCGGTCAAGGTGGGAGACATGGTGTTGGTTCATCGAAAGGCGTACTAC
AACAAGGGCGAGGACTCGAAGATGCATGATGTGTTCTTCGGGCCTTACCGGGCCCTGAAG
CAGGTGTACGACAACGCATTCGAGGTGGCGTTGCCTCCCGAGTCCAAAAGACACCGGAAC
ATCAACGTGCAGTTCTTGAAGAAGTACGAGGAGCGAGACGAGTACCTGTCCCAGCCACCG
GTGCACGAGGAGCAACAGAGAGCCAACATCCACACTATCGTTCGGTTCGCCGGTATGGAC
CAAGAGAACGAGGAGGTGTTGTGCACGTGGGAAGGCTGCGACCCGCTGATCGCTACGCCG
GTGCCGAGAGCACTGTTGGAAGAGTGCATGGATCCGGCGCGATTAGAGCAGCTGACAGAG
GATTGGCTGCGTTGGGAGAAGTTCCACGAGGAGGTCGAACGTGAGGAGCAAGCCGAGCTA
CAGGAGGTTATGGTTGAGCACCCTGGCAGCGTCGAGGAGGAGGACGACGAGGACCACGAG
GATCACGTGACCGAGTCTTAAGGAGGGGAGAG
>Tyl9_LTR (PYCC 4936)
TGTTAGGGTTCGGCGGCTAATCGGCCGCGGCTAAACCTGATACTGGGGGTTAGTGATACT
CGATCCGTCACCGCGGCTATTCGTGCTCTTGTGTGTCTGTTGTTTCCTTGTGAGTGTCCA
ATAGTCTGAACTCTCTGTTCTACTTGTCCATGGTTGTCTGCCTTTGTACTTGACCGTTTA
ACAAAGGTTAGTGGATATTGGTCCAATATTGGTCCAATATGATCTAGCGGATAACCTACG
CACTACGCCGCTTGGAGAGCACTGCCCGTCCGGAACTGGAGGAGTTCCGGAAGTTGCGGA
CGCCGATCCTGAGATTATATAACTTGCCCTATTTCCTATATTATAATGCACCAACAATTG
TTCTGACACTTCGACTACTAACTACCGAGCTTCTCCAGTAAGTACTGGTTGGGAGCCCAA
GTCCTGAGGCCCTGGGTTCTAACA
>Tyl9 (PYCC 4936)
tctggtagcgatgctttgttgtttccgatccgtactgactcagaacccttcactcaggac
ttactacccaccactactcaagcaatggatatcaacatgaacttcaacgatgcggctggc
cccctgcctatggtgcacctaccccgcctgcccaccgccaagcccctggagcgtattaca
ggtgccgagggtcccctcgtgttgcgagcctggatcaatgccatgcaccgtggttttgtt
gccgccggtgctgctgacggtatccgagccggttactgtggtaacttcgtcttggacgag
gctgctacttggtatgacaccaacaacgctgccaccttgggctgggatgcgttccgtgag
gccttcctgcaacggttcatcccccacgatgttgaagcggaactgcttgtgcagttgttc
gacttggttcagggtggttatcccctgagcaagtacattgctcgttttgagaccctgtac
tccaccaaccacgaagagttgagtggtcgtgctgccaaggagttgttcctgcgtggtctg
gattcttatctccggactgatgccatgtctcagttggtccctgacttggctacagccttc
tccctggcccggcgtctgcatactgctaaggagcaggacgccaaagttcctaagcggaag
cagggcgagattcccactcgtcctcgagccgcgattgctcagactcctatgtaccgggat
cctgatgccatggatgtggaccttaaccaagtggaggttacccagattcttcgagacgag
caaacacctcgaactcccttggttagactttgtttccgatgccgtcgacctggacacttc
aaacgagagtgcccccagggtagaaacaagggcaaatcccagtcgggaaatgccaaagca
cagtaaatgcggcagatttgactgtgctggagaccaaaccaggtgagagcatccctttgc
ttcatgctatcaccggtgccccccctgccgatgatcccgacctcgaggatcctgttgagc
cccccggcgacgtcccgacagcaccccctcgggtgctgacgttgtcggtggagggctctc
tagttgatggattgctcgacaccggggctggatcgtcttttgtacatccagcgttggttg
ccagattagggctcgaggcccgatctgttaaaccagtacaggtggctggcgccgtccccg
gcgccgaaacctgtgagtgtgaccaggctgtggactttacggccgtgtttgatggtcaca
gggtgcatgtgagtggctacgtactcgccatgcccaacaaggaattgatcttgggaatgc
cgtttatccagaggtacggcatgaaagtgaagtggtcaccgtctggttacttcattcctt
cccgatcaggggagatacaactattggctctgcaggctgcacgaaagcttcttagtgagc
ctgatgctgttgtaactctgctctttgttcagtcggtcgatgaactgaagaaagaggtgg
tggtgaaagaactaccgttgggacttccccctgagcgcgccgttgaacaccggatcgatc
tgatccctggcgcagcccccacgtttcgagcaccttatcgtgtgaacgtggcgaatcagg
aggagttggtcaagcagatcgccgatttacatcgacaagggcacatccgcccttcgtcat
ctcctttcggcgctccggtcatctttgtccagaagaaagatggcacccaacggatgtgtg
tggattatcgtgccctcaacgatatcaccatcaaggatcggtactccctaccgcatatcc
aggatatcttggattgtcttgcaggtgccaagtggttctcgaaacttgacctgatatccg
gttaccaccaagtccgggtgaaagaagaagacatccacaagactgcctttgtgaccccca
atcaagggcagtgggagttccgtgttttgagtttcggtttatgcaatgcgccgcccacct
tccagcggcttatgaactctgtcctccggccgtttttgggcaaaacggtttgctgtttct
tggacgatgttgtcattttctccaagacaagacaggagcataccgaacatatccgtcaga
cgctccaagcgctgaagggtgccaaactctacgctaaggaatccaagtgtgagttttaca
agcaggaaattgacttcctaggtcacgtcgtctccaaggagggcctgtcacccgacccca
gcaagatcaagtcggtgaaggattggcctattcccaagaacaaacgtgatgtacagtctt
tcctgggcttgtgcaactattaccgtcgttttgtgcctgacttttccaaggttgctctac
ctctcaccgctttgacagggtccaagtccacgtcattcgagtggagcaacgaggctgaga
ctggttttagggagttgaagagacgtctaacttcggctccggttttacaaattgccaatc
ggttcggtgagtttcatgtttccaccgatgcctgtgagacagctctgggtgctgtgctcg
aacaggtgggcgcagacggggagtcccaccccgttgcgtacttctcgcggaagctccaag
gtcctgagctgcgctaccccattcgcgagaaggagtttatggcaattgtgtgtgcccttc
ggcactggcgacactacttactaggtcaggtgttcactctaaccactgaccatcagtccc
tgtcgtatatcaagtcgcagacttcggagccatccggccggatcgctcgttggctggact
ttttggcggagttcaacgtcaccatccggtacacgcctggcgctgctaatgctgctgcag
atgccttgtcgagggttgagttgaacgatatggaggtacagtcacctgaagacgcttcca
ctgccgaacctcgtgagctggtatgcggtgtcgcgctaccagatcccgacgaggttgagg
atatcaaggcggcctaccgtcacgactccgagtttcatgagattcacaaggtactgtctg
cggagacagtggtgatccctcccaatcacaccgcatggtttaaacacttcgtgttgcggg
aaaacggacttctttattataggtccgttttgggggaggatagatggaggctggtgttac
caccctgtgaattccgggaaaaagccatccatttcgctcatgacggtatcctcgcgggac
atttcgggtattatcggacgtacgagttccttgcccgaaagttctactggaggagaatga
cagaggacatcaagaagtacgtcgcttcgtgccacagttgtcaagtgtcaaagccctcca
cgatgcccactggtggtttgttccggccgttgccgatacctaagcagcgctgggaacaaa
tcagtatggatttgtactcgggcatccccatgaccccgagtggacatgattgtgtggtag
cgttcgttgaccgtctgtctaaacgtgtgcattttgtgcctaccaacaagtctgccactg
ctgaggacattgctgatcttttctgcaagcatgttgtccggctgcatggagtccctcgtg
cgatcgtttccgatcgtgacactcgtttcaccagtcaagtgtggaagtccctgcagcgca
tcctcggtgtggagctgaacatgtctactgctaaccatccgcagaccgatggacagactg
agcgtatgttccgtaccctgaacactatgcttcgatcctactgttccaacaatctgacgg
attgggatgagtacttacactttgcggagtttgcctacaacaacgcgtaccagagcacca
ttcggtgttcccccttcgagtgtgatttgggctactcgcccctcacacccatggacgcgg
ctaactgggacctgacggacacaccccaagtcacggccgacttcacggcccggattcgcg
ccatcttatggcagtgtcaggacaccatcgcccgttctcagaaggtcacggaagagtatg
agaaccgcaagcgtcgaccggtcgcgttcaaggtcggcgatatggtcctgatccataagg
accattactaccgagctggccgatacctgaagctggctccggtatattttggaccctacc
cggtgactcgtgtggttaaccccaacgcctacgagatcgccttgcccaacttcacgtctc
gacacccggtgatcaatgtgtcgaagctgaagcgctacgtacgacgagagttctatccct
gggacgttcctgactgcggcgctgacgctatggccagacgtgatgagattactggcattc
atggaattttcgaagccgacggaacccaggagaaagcgtatgctgtgacatgggcctatt
gcgaccccgaacatgtcactatgatttctcaggaggttttcgaggccattgaccctttag
tccgccgacacctcatggcgacttggtcagagggacctcagaggcttgaagacgaagtac
ctgtgacttcgtcttgaggagggctga
>Tyl10_LTR (PYCC 4936)
TGTTAGGAAACGATCTTCTTTTGGTATTTCTTGTGTCTACGGCACGCGGACCATCGACCA
TCGTCGGAGCTCAGTTGCTGTCTCCTGCATCAACTGTCAGTCCTGCACCTCTCGATCACC
GTCTGTCGGTATGACGTCCGGGCGTCGCGATCATCGCGACTACGGACGTCCAGCAGCGTT
GACGTTTGCCTGTCAACTCTCGAGAGTGGATCCCGTCAGTGCCCTTCGGGCAAGGATCCA
CTATTGTGGGGGTCTGTCGAGTCCCCCAGGGCTCGACCGTCACCTTACGGCCCCGTCGGT
TGGTCCGGTGCCATTATTATAAATAGCTCTCATTTCCCATGTATTGAATACAACAATTAT
CTCTCCAGCAGTTTGATCAGTAGCTTCTTTACTCTATAAGAAGCCCGTGCAGTGAGTACT
TACGACGAAGGGCCAGTGGGCCTGTGTTCTAACA
>Tyl10 (PYCC 4936)
tatggtagcgatgctatggttaggatctatgagaaccagtattaacgatccaggacatca
ggagaaccagacccaccagcccaccagcccactcactactttcgccaacccttcgatctt
caccatggagaactccgccaactttccccgtctgcccaacgctcgacctatggacccgat
ctctggttctgagcctcctctcaagctgtactcttggttgcataccatgactcggctgtt
caccgcccacggtacccccgatgagcaccgtgctcgttacgtgggccagcatgtgaccga
ggaggctgccacctggtacgactctatgcaggccgccaacctcacctgggaagagttcgg
caatgccttcatggcccgtttccttcctcgggagctggagactgacttacttcgtcagtt
ctcctgcctgacccaggctggctaccagctgaaccagtacatcactcgtttcgagtccct
gtactccgtccttcaggccaacctgtcccccctgttcgctcgagagctgtttgtgaacgg
cttggactcgtacctccgacccgaggtcagcgctcagggccccgtcgaccttcaggctgc
ctttgccctcgcccgacgagtgcacatggccaagcagactgatggacaggtccccgcccg
gcgtcccggagagatgcctattgaaggccccgcttccaatgccccccgtcctggcatcca
gtccgctgcccgaaacccggatgccatggacatcgatttgaactacacccaacctcaccg
aaacaacccgaacggtgatggccacgccggtgttcgaaagtgcttctattgcaagaagcc
gggacacatgatccgagagtgtccccgacggctcgctaaggagcagggaaatgccagagc
acagtaagtggggaggaccctactgtgctagtacctgagtctgttgatgcaccccttttg
cttcaagccatcacagacgcctccgccgacgtacgggtggatcagcctaaagatccccct
gaagtgccgtgtgaacgtcctagggtcttacatttggacataggacagttggtggtacca
gcgctcatcgattctggcgctggatcttcgttcatccacccttctcttgtgcaacaactt
ggtttcgttgcgagagaagtaaagccccgatcactcgccggtgctatccccggccaaagc
gagttcgtgtgtgaccgcgctgtcaagtttacagcctcgtttgatggtcaccgggtaacg
gtcgacgcttatgtgttggccatgccctcgatggagcttttacttggtatgccgtttatc
aaggagtttggttccatggtccgttggtcagaggattcccagcggttcgtgtcagaagaa
cccaaagctcagacaatccccctcatgactctccagactacccgacaagtgttgtccagc
gatcccgagtgtgaggtgatgttgttattcgtgaaggctgtcgatcagctcacgaaggag
gtggtggtaaaggagttaccctatggactaccacccgaacgcgatgtggaacattcgatc
cacttggttccaggcgctcgtccgactttcagagcaccgtaccgcgttaatctggccaaa
caggaggagctcgcccgacagattgcggagctcgaggcgaagggtatcatccgtccctct
tcgtctccgtttggtgccccagtccttttcgtgaaaaagaaggatggctcgcaacgtatg
tgtgtggactatcgtgctctcaacgatatcaccatcaaggatcgctactccttgccacac
atagacgacatcctggattgtatggctggcgcaaagttcttctccaagatggatctggtt
tccggatatcatcaagtccgagtcaaggaggaggacgtccacaagactgctttcgtcacg
cccaaccagggtcagtgggaattccgagttctcagtttcggcttatgcaacgctccccct
actttccaacgtcttatgaactcggtcctccggccgtacctcggaaagtttgtgtcgtgc
tttttggacgacgtggtagtctattccaagactaaggaggagcacactgagcatctcgag
aaggtcctgacttgtctgaagaatgccaagctgttcggcaaagacaagaaatgcgagttt
taccgcaaggagatcgagttcttgggacacgtggtgtccggtaagggcctagcccccgat
caatccaagatccggagcgtcgtaaaatggcccgttcccaagaacaagacggaagtgctt
tctttcctcggtttgtgtaactactaccgacgtttcgtgcctgacttcgcgcaagtcgcc
gttcccctcaccgccctctctggttcgaggaaatccgtcaagtttgagtggaacgatgag
gcacagagagcattcgaggagttgaagaaacgtctatcttcggctccagtgttgaggatt
gcctcccgtactggccagtttcgcgtgtttaccgacgcctgccagacagccttgggtgca
gtactcgagcaggcggaccccgatggtgaatatcacccagtggcttacttctctaagaag
ctgcagggtgctgagaagaactaccacgtacgggaacaggaatttttggcaatcgtttgc
gcactacgccattggagacattacttgttaggtcgcgcgttcgaactcattaccgaccac
aagtccctgtcttatctgaagtcgcagaccaccgagcccactggcagagttgctcgttgg
ttggacttcttggcggacttcaatgtcaacattcgctacggacctggctctcagaacatc
gttgccgatgccttgtcccgtgttgacctgaacgctgttggggtggacactcctgttcca
cccgcctcttctaacgatccccctttactggaggatgagtccgatgagcccattatgttc
ggcgtttctgcgccagctgatgaagacattgcactattgaagagtggttaccgtcgtgat
gccgaactgtgcgagatttatgacaccctgctgaacaagaagcccgtccctcctggtagg
aagaattggttctctcacttcgcagtccgtgaaaatgatctcttgtactacagagcccat
ttgggggaggaaggatggagactgtgtctcccgccctcaccagttcgggactcagtgatc
gaacaggctcacgatggagtcctagcaggacattttggattctaccggacctatgagttg
gtctctagacggttctactggaagaacatgacctcgaccattcggaagtattgtgcctct
tgccatgcttgtcaagtttcgaagccgtctaccttgtcgaccgcgggtctgatcaaaccg
ttaccagtacctacgcagcggtgggaacagatcagcatggacctttactccggtattcct
ctcactgctcgtggcaacaattgcgtggtagcattcgtggaccgtctttctaaacgtgtt
catttagtggcttgttctaccaaggccactgctgccgacgtagcggaaatcttttgcaag
catgttgttcggctgcatggtgttccccgagtgatcgtgtccgaccgtgatacacgattc
accagctccgtttgggaaacgctgcagacgatcttgggcgttaagttgaacatgtccacc
gctaatcacccccagtctgatggtcagaccgagcggatgttccggactctcaactcgatg
ctccgcgcctactgccacaacaacatgttcgaatgggatgagtacttacctttcgccgaa
tttgcttacaacaacgcttaccaaagtaccattgagatgtctcctttcgaggccgatctc
gggtactccccgctcctcccgtcgttcgacagccacgagtacctttccaatgcgtcccat
tccgtgacggagttcaccgctcgtattcgtggcatcctcacccagtgtcaagacaacatc
gtcaagcatcagcggacggtggaggagcacgagaatcgctcccggcgattggtgcgtttc
gacgtcggcgattccgttttagtacaccgggaccactattaccgtgccggtaagtacgcc
aagctctatcccgttttcttcggaccctttaaagtcctgtccaagaagggcgacaacgcc
tatgaggtcgcgttgcctaactttaccagacgtcacccagtcatcaatgtatccaagttg
aaggcgtacgtccatcgcgacgagtaccacacagaagtcccagactgtggtgttgacgct
ctcgatcgttgcaatgagattactggtattcatggttattctatgccgcatcctgatcta
cccaaggaatattacgttacttgggccaattgtgacccggagcatgtcacagcggtttcg
caggaggtcatcgaggcgatggcccccattcttcgtcaacggttggaggaaccgtggaag
gacattgatcccaatgttacttctgaagatgtttccaactaagttatcagacaaaggttc
tttatcttatctgttcttgttttcatcggcctttgtcttaggaggggctga
>LTRyl7 (W29)
TGTAACGATTCAGAAGCTAGTCATAAGGTGTTATGATTAGTCATGTGCCTTGGCACGTGACTGGACGATGATGACGTCC
TCCGGACGTCATGAGTGTGTCATTATGGATGAATACTTGGTATCGCGTGGCTAGGTCACGTGGATAGTGACGTGCTTTA
CAGAGTTAGGGTTGAGATGCCTGTATATATAGCCACCACTCACAAGTATGTAAGTTAAGTTATGTTTATACGACTTCCG
GAGCTCGTACTATTGGTGTACTGTTCTGTAGAGTAGGACGAGCGGTTCCCGCTCGTACCTAGGGATATCTTGAGGATTG
ACCCATCACCGATCCGTTACA
>LTRyl8 (W29)
TGTTAGAACCCAGGCCCCGTGACTAAGCCGACTGATGACTCAGCCGGGGTGGCCATACCGAAGGTATGGTCACTGCCGT
CACTCTCAAGAAAGGTGTATTAGAATACATGGAATACAGGGGTTTATATGTTATCCAGGGTTGCGGCGCAACCCTTTGT
CCGTGATAGCAGGCTTGGCATATCGATATTAATGATAGCGTAATCCCACTGAGGGCCCACGTGGTGGCCCCTCGTCGTA
GTCTCCGCTAGCGGTTCACGAGAGACTAATCAGGCGGCTATTTCTTAGCCGCTGATCCCTAACAA
