# Supplementary material for: Insights into the Genomic and Phenotypic Landscape of the Oleaginous Yeast Yarrowia lipolytica
Source: J Fungi (Basel). 2023 Jan 4;9(1):76. doi: 10.3390/jof9010076 (PMC9865632; doi:10.3390/jof9010076)
Supplement: Supplementary file 1 [file jof-09-00076-s001.zip › DataS2.CDS-not-in-E150.fasta]

>YALIH222S03_986539-988910 Yarrowia lipolytica H222 scaffold 03
CAGTGCCAGATGTAACTTCTTTCAGTGGAAATAAAATTAAATTATAATACCGTTAGTGTG
TCCAATGATAAACGTACAGTGAGTACAGAAAATTACCAAGCTCAACCAAGTGTGGCATGC
TTAAAAAGCTGCCTGTTGGTGAACGAGCGAGTAGTCAAGTCATCATAAGGAGAAACGAAA
TCATCAATATCCAGAATGTCAAAATAGTCCTGCCCATCGGGAGGCTGCCGAGGGACGTGC
TGCTCCTGTGAATCTGATCTTGGTCCTTGCGATGGGAGAGTGATATCATCCAGGGGCATC
ATGAGGAATTCTCGAGTAGGTGTATCGAGAACAAAGTTGGGGTCATAGCACGTAACGTGA
GAGTTGTTGCTAAAGAAAGCAGTCATTGGGCTAACAGTCATCCCTCCCCCGACACCAACG
GTAGGGCCGACCAGTACTTGGAGAGCAGTAACCTTGTTCTTACCCTTTGCTCCCTTTTTC
TTAGACTTAGTTGCACCCTTCTGGACCTTCGGCTTCTTTGGGGACTTGGGCAGTTTGTTC
GGGATATACTCAGGATAGTCGACTTCGTGGTATAGGGCTTCGAAGAAACCCATATACTTG
AACCATCGCCGAACAATAGGATTGGGGATTCCCGAGCCCCAGATATAACTGGAGACCCTC
GAAACAAATGCTGAGTTGGGATCAATGCTCTGAGAGCATCTGGATGTTGCATTTCGGAAC
AAGATGTAGCTGTTCCTAGGTTTCAGAACTTTGGGTTCAATGTACTCAGGCTCATTCGTT
CGACTGTCTTGCCTGATGAACAGCCCCTTGTGACCGTCATATTGCAAAAAGTTGAGTGAT
ATTTCCAGTCCATTTGGCTTCTGAGTTAGAACCGTACGTGAATCGCTAGTGTCCCTGTCG
AATAACATAGCCTCGGGGTAGGGCTGTTCTGTTTGGGGTAGTTGAAAGGAATGAATGTGT
AGTATCGTGTTTTCCATTTTGAGGATGTTATGTGTGGCTTGGTATAGCTGATAATAGCCA
GCCAAGAGAGTTGCATGTTGTTTATATATATTTGTCGATATGTGTTGGTCTGGAAATACT
AGATCTCTAGTTTAGGCAATTGTGATGAGGCAAGAGCCATGTCGCTTAAGGTGTCTTTGT
TCCAGAACCATATGCACGGCGTGCATGAATAATATCGGGGTAAACTAGCCACATCCACCT
CGTCTGACCAGTCCAAGTGACCATTGTAAATATATATTTAGAAACAGCCCCACCAAGTAC
ACCCTGGTACTTAATTAAACAGATACGACATTTTTTTTCTCCCCACATCACATGCCTAGC
CGAACCCCTACAGATATCTGGCGCTGCCAGCGCCTGATCTTGGCCGCAAGAAAAGGCGAA
ACCACGTGCCAGGCCCTTCACGAACAGTCAATCGAAATCTCCAGTTCCCTTAAATGGTTT
GAAGAGATTTCTGAGTGGATGTCCAAATTCCCTGAGAGTGGACTCTACATAAGCACAACG
ATTTGGACCTTTTTGGAGGGTGTTCCAAATGAACACAGAATCAAATACGACAGGCTGATT
CGCCACTACATCACTTACATCCAGCAACTGGTACCAGCGAGATTAGTGAGTATATTGAAA
ACAAGAGCAGTATTGGGGAATACTAACACAGAACGAATGGATGACCAGTAAGGCCATACT
GGGTGCTGATTGGAATGATGAGTACAGTCTTGCAAAAGGAATTGCCGCAGAGCTGCTTGA
TGACTATCTAGAGGTCGCAGCAAATTTAGACAAAGACATAGAGGCGAAATCAGAGGCCTA
TGAGGCCAGCACCAAAGACCTCGAAGTCAAAGCCAGAGCTCTAAAAGAAGCTGACAAGTT
GCAGAGTCTGGATCACAACTGTGACGTCTTTCCTAAGAAAGTCCGGAATAGGTTAAGTAA
CGAGGTTACCGCCTATCTTGACTCTCTGTTCAAGATCTGTTCTCATCCAACCAGAACAGA
GAGGAGAATTATTGGAGAGCATTGTGGAATCTCACTTCATCAGGTTACACAATGGTTCAC
CAATCGTCGGTTCAGAGAGCCCAAGACGGATTCCCCTGATGATGGATCAACTAGGTTCAT
ACCTTCACCCATGACTAGTCCCGGGTCCATTGATGAGTGCAGCTTCCCTGAGAGCCCTTA
GCATTTCTAATAAAGTGGTTACAGTGGGGTTTGTCTCATGCATGTCAACATAATTTGCAT
CGTAATAAATAGTGTGTGTCATAGTAACATAGAACTGTCGCATTGGACAGTTGTCATGTA
ACGAGTAAAGCATCGCAGAGCCTTCTTCATCATTCGATCACTAAAAATATCATTTCATTC
ATTTACCATACATGTTATACATACACCAGCCG
>YALIH222S04_2967160-2970880 Yarrowia lipolytica H222 scaffold 04
TGGTGAGAGGTGCACCATCTTGTAGTGCGTCACTGCCGAGCAAACTCTGTTGCGGGGTAG
GGTAAGCCCCGCGGGCGAACCACGTGACTGGGGCGTCTAACGGGAGCCAGACAAGAGCCC
GAGATGCCAATGTGGTTCACATGGCGAGTTCTTTTCTCCACACGCCGCTACAGGTCTGTT
CGACTCCCTCATTCAGCGCCCAAATCTCCGACGACCCAGGTCAACAACTCTATTTCCGTT
TAATTCAAAAACTAAAGAAAGCCGAAAAGCGAGGTGCAAAAGACAAAAGACAAAAGACGA
GACAATCAACCCAAAATACACCTCGAGCTTAAAAGCCAAAGCCAAAGCCAAACCCAAAAA
TACAAACCCAAAACCGGCCAACTTAAAACGGCCACTTATTTGTGCAATAATAATGATGTT
GGTTGGTATGTAAAATGTAAAGAGTAAAGAGTAATACATTTTGAAGATTGCGCCGTGGAA
AATTGGAAGTTTGTAAAAGTAAATAGGTACAGGTAAATAGATGAAAAGATAAAAAGATAA
ATATTTAAAGAAATAATTAATAAATCAAAAGAAATGACGCAGACTGACGGCAAAAGTCGC
TGGGCTCGTTCTTGATCGAGTTTTCAACTCTCTCCGTCTCCTCATTCTCTGCATATTTGA
CAGGTGGGGCCGACGGTTTACAGCATGTTAAACCAACAACGACAAATAGAAGAATATTTG
GCACTTTTTACACTAAAAAAATCAGAAATAAATCACTAAAATTCATAAATATCAGGAAAT
TAATAAATATCAGAAAATTCATAAATATCAGAAAATTTATAAATATCAGGCAGGAAATTC
ATATATATCAGGTAATTCATAAATATCAGGCAGGGAATTCATAAATAAATATCAGGAAAT
TCACAAATATCACAAAATTCATTAATATCAGTAAATTCAGAAAAATCCGCGGAATTTCGG
AAAAAAAAACCCAATAATAAGCGCAACTCACCCGAACCCACCCTTGAACGACTCTCGTCC
TTGTCGTGCCCATCTTCCATCGGTCTCCTCTCGTCTGTCTGCCTCGGTAGCCGTACGACA
TTGATGCCGCGTGTCCCGCTTTTTTCTTGCCTCGATTTTGCGATTTTTTTCACCTCCCAA
AACCTTGCTGGAAATTCGGATCGAAAATTCCGCTGCGCAAGAAAAGAAACAAAAAAGAAG
ACTCAAAAATGACAATAAAATCTCCACCACAGATTTGGTGCATAGAGAGAGTCGGAAACT
GCCCACAAACGAATTGTCAGTGTACAGAGAACCTATGCACGCCTGCAGGGTGGGTGTCCG
AATGGGATCTCTTACTAAAACGGACTAAAACGAAACAAAATAAAATAAAAGAGAAAAATG
TGAAAAATGTGAAAAAAGAAAAAAACGAGAAAAAAACGCGTAAACCAAACAGCCAAGGAC
GCTCCAAAATTCTCTACCGCTGCTGTATATCACAATTACTTGTATTTTCCGTCAAATACT
ATTTTTGCGCATTTTCGCGAAAATTCCTCAATTTTTTTTAATTTTTTTTTTTTGACTGCC
GCCCAAAAAATCATACATACACAATCTGCATACATTGGCACAAGCGCGGGTTGCGGATGA
TGTGGGGCAGCCAGCATGCCGCAGGTCACATGATCAAACCTTATCTATATCACGTGATGA
GAGTTGAAACATTGAAAAATTGAAAAAAAGGAAAACGGAGATGGCTAAAAAAAAAGACAT
ATACCGCCTCTCTTGTGGTCACGTGACTGGCCTGGGCTACTAGCAGGGCGCGCCATTGTA
CGTATATCTGCGTCTTTGACATGTGGGTTTTCGGTCCGTTGCACTTTGCGACCCCTGCAA
GGGTGCCTGCCAGTAACGACATGGTCTTTGTGATGGGCACGTCAACCTTGTGGTGGTGAC
AACGGGGCCGTTGGGGGTGACACTGGCGATGTCATGACGTGAATGGTATGGAAATGCAGC
TGATGAAACGGGGAGTATCGTGCACTTGATCTGATTGTGATTTATATGACTCCAAGGGTC
TCCAAAACTGTCCCCAGATAGACGAATAAAGTTCACCTAGTCACGACATTGGACTCCTAG
TGCCCATGACATTGGCCTGTCACGGAACGACGGCTTCTATGTGACAGCCCTGCACGCAAC
TTGTACTTGTGGATGGTTCTTGGCACAAGACAAGTGCAACTTGAACTTGTATTATAGCTC
ATATATTTGGCTGGCAGAAATGAGATATTATGCCATTCTAGGATGAACACTCTCCTCTTT
TGGTGAGCCTTACAGGGTTGATGTGGTGATTGCATTGTTTGTGTCGTGGGCATTTACATT
GCTGGTGTCGTGGGATTACATGCCTGGTGTGGTGACCACGCTGGTGGGTCGTGACCTCAC
AGCGAGAGAGTTGTGGGCACTGTACGACATGGATAATGTTGTCACCACACGGCGTTTGTG
CTGCCCAACTACATTACTCATGTCGGGTAAAGGACACTCAATAATATCGCGCGGCAGGTA
AGCGAGCGTTGAAGACAGGGTTTCGCTTAGGTCTGACGGCGCTGGTAGAGATTCGTGATG
ATCTGACTCTGTTTTGGACGGCAATTTGGTATTATTACTCCGGAGTTGTCTTGTCGAGAT
GCTCGAACGGCACTGTTGCATTACTCATCATTAGTAATGGAAAAAAGTCTGTGCGTGAAA
ACCGCTAAAAAAAACGACAGAAGAGATAAAAGCGATAGCGGCGAGAGATCTACAGTCGAT
AATAGTGGCTGTACTTGATCTTTGATGTCTCTAAAAGCTCTAGTATGTGCTACTGCTTGT
GGTACTGTACTATACATAATGTACTTGTACTCGTATCTAGCACCAACCAAGTGTCTGGAC
ATTGCAAAACGCCAAATCTTCACTTCTCGTATCTTTATCTAAGTCTTGTACACTCAACAC
GGCTCGACGTTGCTTTTTGACCCTACAAGGTCTTTCTTTGGACCTATCCACGGCCCAAAT
TGCTTTTTGCATTAAACAACAAAGCCCTTATTGTTGTCGATCCCCCTGGTAGAGGAGGAA
CAGGAGGGGCGTACCTAGTGTTTTCAGTTCATATAATGTCATGTCTTTTTTTGCGAGTCC
CTCCAATTTGCTAATCCAACCATTTCGCGAATCGTCTCGATCCGAATTTTTCATTTTTCC
GAATTTTCAGTGAATTAAAATTAATTTATAAAAATACCAATGAAATTCAAAAATGCAAAA
AATTCTAAAAAAATCCAAAGAAGCCTTAAAAGACTCCACAAACCTCCTACAAGTCCCAAA
ATCAACCCCAAAAATTCCAACCGCCAAACTCCAAACCCCAAATACGCCAAATCAACCAAC
CATCCCAATCCAACATCAACATGCTCACGATAATTCATTTGCCGTACACCAAACTCTAAA
TCATACTACAATCGAAAAGCTTATTTTTAAAATTCGTAAGCCTAACTTTAAGTCTTATCC
GGACAGGAGAAGTCTAATTGGATAACCTTAATATGAAACGAGGGGTAGAACCGCTCTCTG
ACTTGTTCCTCAGCTTGTTCCTCAACATGTTGACAATTATTGTACTTGGTAGTTGGGGTA
GGATGCAGCTTGTGTAGTTATCGTAAGAATGTTGAGGATGACAGTAAAGGTTAGGGTAAA
AACCAAACATATACCCTCGATCGTATTCTAGTCACGTGACCTCGCTTCCCCCCCCCCCCC
N
>YALIH222S12_154070-157030 Yarrowia lipolytica H222 scaffold 12
CCTATTGAAGATCATAAGTATTATTGATGTGATATAGGGATCGGCAACCCCCAGACAACT
CCGCTCGACGTGGACTCCCATTTCTCCACACTCGGATCAGTGCCCGCAAACACTACAGCG
CCAGAACCCAACGTTGAAGTGATTGCCAATGGCGACCCTGCTCAGGCCCTGCCCACACAG
CATGACGAGCTACTAGTGCCCAAGGAGATTCTTCCCAGTAACGTATTCCAGACGATTCAG
GTGCCGGCGAGCACCGGATCTCGACCGTTCCCCGGTGAAGCCCTTGGTGCAACTGACTCT
GACTGCTATGCAGCACTACCCGACCATGAATTGGACGCGGTAGTCCTCGATGGTGAGACA
CATCATCAGATCATTCTCCCATCAATTGAGGAACCCGCTCCCCTTGCAAGTACGGCACCT
TTGCAAGCTGAGCAAGTTAACCGCGAGTTACTAGCAGCTCCACGACCTCGTCGAAAACCT
GGACGACCCAAAGGCTCCAAGAACAAGCCCAAAGTCACCAAGCCGGCTTCGCCGTCCTCT
GACCAGGCTATCCGTTCCAAAACGGCCCGCGACGAACGTGCCGATGCGCATCGCCAGCGT
CGTGCTGGAAACTCCACCTCACCCGCTCAGTCGTCACCTGACGAATCTACCAGCTCTGTT
CCCGGAAGACAGGGGGACCCTGTGGCCCAGGATGCTGGTTTGGACTTGACCAATGCGGAT
GAAACACACGCCCATGCACCTCCAGACTCAGGGAGTCAGGGGGATGGATCTGCTGCTCAT
ACTGAGGATGCAGACGCTGCTGGTAAGGGGGAAACCTCTGGAGACATACTAGCAGCATCT
GATGAGCACGCTGACGTTGAGAATTACGAACTAGACCCTGCTGCACGCAAGCAGATGGAA
GCTGCTGTGCGGGCACGCAAGGCAGATGTGGTCGAATACCTTAACTATCTGCGACTACTT
CAGGACGCTGTTCCAAACAAACTTGCACGGACAGATGCACTGGGTAGCAAAACAGACCAT
ACGAGAGCCTATGGCGACTCTCGACAGCAGTGGGAGGACGCAATCGCCGAACAAGAAGAG
CAGTCGAGTACATTACTGAACTCACAGCATCGGAAACGGATGTGGGGACATCTAGCTAAG
GTGGTGCGATCAAATGGACGAGGGGTTGTCATGGTGGATTACCATGGAAGTGGGGGGGAC
TCTGATCACTATACAGGATACAGAACTACCACTGTGATGGACGCGAATGGTAAGGAATGG
TTACCATCAGTGCCGCTACCGTCCTTAGATGGAGGGTTCTCGGCACTCACAGTATCAGTG
GTGGGACCTATGCCTGCGGAGTCAGCAACAGATAAGGAGTGGAATTCTGCCCCCGAGCGT
TATAGGCAAGCCATGGCTCTACCAGACAAGGATCACTGGTTATTGGCGATGAACGAGGAA
ATGGACTCTATCAAGAGTAATGAGGTCTTTGAGTGGGTGGACAGCAAGGACGTTGAGGGC
AAGAAGGTCCTGCCTTCAAGGTGGGTCTACAACCGGAAGTTCAATCTGGATGGTTCGCTT
GAGCGATACAAGGCTCGGGTGGTGGCTAAAGGTTTCGTACAGGAGGCCAATGTTGACTAC
CTGATGTCCTTCAGTCCAGTCATTCGGTTTGAATCAGTTAGATTCCTTCTAGCTTTCGCT
GCATTCAAGCAGTGGAACATCTATCAAATGGATGTCAAGACAGCCTTTCTCTATGGTGAC
ATCGACACCACCACCTACATGAAACCTCCGGAAGGCTTTTCACATCCGAAGGATCCGACC
AAGGTGTGGAAGCTCAAGAAATCACTCTATGGCCTAGTTCAAGCACCTAGGTGCTGGAAT
CAAAAACTCCATGAGGTCCTGACCAAGTTCGGACTGGAAAGACATCAATCTGAGCACGGA
CTCTACTCTAACAAACCGCGAAAGCTCTTTGTAGGTGTCTATGTGGATGATCTGTTGATT
ACAGGTGCCAATACCAAAGAGGTATCCAAACTCAAGAAGTACCTCACTGACAATTTCAAG
ATGAAGGATCTTGGTCTAGTCTCAAAATTCTTGGGTATGCAAGTGTCGAAAGACAAACGC
AACCATTCATTCTCGCTTGACATGGAGGGCTACATCAAGCAGATGGACAAGGACCTGGAC
ATCCCTGTTAAATACAAAGTCCTGGTTCCTCTCGACCCCAAAGATCTCGAGAAACTCAAA
GAGGATTCACCACTAACTGATGCCACAGTTTATCGACAAGGAATTGGCAAACTGAGCTAT
CTAGCTCATGCAGTGAGGATTGACATCGCCCACGCTGTAAACTTCCTTGCTACCTTCAAC
CAGGCCCCATGTGAGACCCACCAATTTCTCCTTCACAAACTACTGCGATATGTATGTGAC
ACCAAGGATTACAAACTCACCTATGTCAGACCCAAGGGTCCCATGACTCCATTGGTATTC
ACAGATGCTAATTGGGGAAGTGGTTACCCAGACCACGACAAGACCTACGAAGGTATGCTG
GTTCTCATTTGTGGAGGACCAGTATGTTGGCGATCGAGCAAACAAAAGTCGATTGCACTG
TCCACTGCCGAAGCCGAGTACATGGCTCTATCTGAGGGTACCAAGACTGCTATGTGGCTT
ACTGAGGTCTATGAAGACTTTGGTATTCCCATGGAACCTAAAGCAGTTGGGATCTTGGTT
GACAACCAAGCGGCGATCCAGATCGCTAACGATCCCCAGTTCTATCCACGAACTAAGCAC
ATCAAGCGACGATATCACTTCACGAGAGAAGCTGTGAATAATAGCGAGATCACTGTGTCA
TTTGTGGAGACTGGCAACCAACTCGCTGATTTTCTTACAAAGCCACTTGTTTGGACCACT
CTCAATCCTACTCTCCTAAAGATTGGAATGAATGCAAAGACTGGATGTAGTTGACACTTT
TGACGAACCAGTCTAGGGGGA
>YALIH222S12_220760-224500 Yarrowia lipolytica H222 scaffold 12
ACTTCTAGTCATTGTCTCAGTCATATTAAAGCCTAGTAGTGGACCGACCGACAGACCATT
TGACGCAGTCAAATTGTTCATCTAAGACACACTACTTGTGTCTACTGTACAGTACAATAC
TCATACTTGTGCGGTTTCTACGCGCTGTAAGTGCAGCACGTTGTTATGGCATATATCATG
CCCCCACTTTCAACTCCAAAAATGTGGGGGTATAAGGTTTATTTTTGTGCGGGGAACCTG
CTCTTGGGGTGTTTACAGACGCCCATATTTTCCGTGTTTGGCCCATTTCTACCGTGTTCG
GCTGATACAAACTTGCTACTAATGGTGCTAGTCCATATCAGCGAAGCTTGATCGTGGTGT
TCTCGGCGGGCTTTGGTGGCGTTTTCGGCGGTCTTTGATGGCGTTTTCGGCGGGCTTGGT
GGCATGCGTATGGTTAGACGGCTTCAGGTCGACTCTTGTCTTCTTGGTGGGCTTTCAATT
TGCACAGGAGCGGGTGAAGTCGCTATCATGGGCAGTTTGTCCAACACTCTCGGAGACCTT
TGAACAGCCATCAACCATGAAGTGCCCTACTACTTGTTGACTTTTGTAAACTCACAAACC
CAATACCCACAACACATTACATCCAGATTCGCGGGAATTTACTCCAAGACATCATCTACT
CTGATCGAGCAATCTGGTATCTCCGAGGCGTAACAATATCAGACACCAAGCAGCTGTGGC
TGGAGGAGGACGACTCTCGCATAGAGGTCGAGCAGCAACACGTCAGGCAAAGCTCGACTG
TGCTGTAAAAGAACTTTGACCTGTTGTCCGAAGTTCCTGCGAAGTCAGAGCTAACAACGG
CAACTGGACCGAGAAAGGAGAAGAGACACACATCCGACAGCCTATTTTTGCTTCATGATC
AGAAATCCTCCCTGAGAAACGAAGATCACCTTGAATATACATATCAGACCGGGTTACAGT
CCAAATGCTCCTCCTCCTTACTGCCACGGAATGGACGAGTACGTACGTACATGCGTGTCA
TATTGCGTTCACAATATGAAATACAAGGTTTCAGATGTCAACAACAGCCCTCATCCTAGA
CAACCACAAGCAACGGTGAGCAGTTCCCTTCTCTCAATACAACTGCGACGACACATCAAT
GCACACGCCATGCAATCTTTCTGAAGGAATCATTCACCCAGCACCATGACTCACCCAGAT
GGAGACGCAGTTGCGTGGACACGACACAACGTGCCATATTCAGACTGGCACTCAGACACG
AAAACGTTCTGCATCATTCGCTACGCGTTTACGCCCAGAGTCCCTCAGCTTCTACTTTTA
GTCCCACGTGACGATGTCAGAATGTTTAGTGCTTCAGCGAACACCGAATCCGCGTGTTCA
TGATCATTTTGCTAGTCTGTCTGCATGGTGCATCCACTATACAACGACTCGCGCCCACCT
TCCACAACCTCACTCTCGCGACCTTACAACCCCTGATATTCATGACTTCACGGCAACCAT
TCCACTGCAGTCCACAGCGTACCCATGACACTCACCACACAGTCCGGCTCTGATTAAGTA
CTCATTACACCACGTACTCAGTGTCGACACAAGACGACATGACGACACCGACCCTCCAGT
CATTGTGCAGTAGGTGTAGCACCCGCGGTGGCACATGATAGGGCGAAAATCCGTGTCCGT
GATAATCAGCAACGACGAGACGCGTTACACATGCCACCACGACTGACATACATTAACACC
AGAAGCCCGGCGGCTAATAAAAGTGAGTATCACGTCAACAACACACAGAAGAATCCAAAG
CAAAATAAGAGATTTCCAAAAAGGTGCAGTAGGAGAGTAATGGACTACAAGTAGCTAGCA
CTGCTGTGAACGCTGGCTGGGTTTGTGCTAACGTGCCGAAGTATTGCGCACGAGTCTACC
AGCCACTTCTTACTAGAACGACACCAAACGTTGTGAACATGCGTTACCTTCGTGAGACAC
ACCTCAGAGGGCTGAGGCTTACTTGGAAATGGGGAACGGCAGTATGGAGAGATACCCATG
AGATACCCAGCTTATCCAGGCCGATGACAGCTGCGAGACACTACACAGTAACACTCTTAG
GGACCAAATCGCACATTAGTACCTCTTGATGTTAGATGTGTTTATCAATAAATTGAGCCC
AAACTCTCGCTGAACTGATAATGTAGGAATCCCATTCCTGCGACAGTCATAGAACGTTAC
AGACTTCACAGTCCACTGTACTCAATGCCGGCTCTGTTTGAGAATCCCTTGCACCAGTTA
AACCACAAGCAGCGTCGAAATGGTAAGAAATGGGAGCGTAACGGTACTGACCATAAAAAC
AAGGCCTGCTACTTCCACACCACTTTTTGACCAAAAGCTGGGCATGACGGATGGATATAG
GTAATTCTCACTGACCCAGGGATATGACAATTATAAACTAGATAGAAAGTAGGGCAGCCA
AATAATGATTCATCATCTTTACTGCTAAACAGATCTCTTGCTCCATGTACACCTCTACGT
TGTTGTTGATGTACAAGGGATGACAGACCTTCATTGCGTGAGTATCAGTATACAGTAATC
ATCGCTTATTTATTACGAGCTCCGCCAGGACATACTTCTGCACTAAAACCTCCAACAGTG
TTATTACCACCTGCCCTGCTATGGTCATGATCAAAAGCAACACATCCATTTCTGCCAGAA
CTGTTGTCTCCATCAGCACAATCACAGGTGCTATAGCAGGTACTACGAACTGAGATATCT
ACGTTATGTTTATTATTACAGTACCCTTGGTGAAACCACTGTCGGCTATGGATCTGACAT
GAACGGTAAAAATGGCTATGGTCGAGGTGATGGTCGCTCGGGTGGTGCTGCCAACGGTTC
AGATGAGATGTGCTCTAATAAAAGCTCTGAAAGCGATTCATTTGACACCGGAGTCACAGC
TAGCGCTAATAAATCGTCTGCATCATCTGAGGCTCCGTGTGTCAGCAACTCCTCAAGCTC
TTCAGATCCGTACATTTAGTCCATTTGTCATCTGTCCAGTCTGTCCGGCTCACCCGGATC
TTCTAACTTTGACTATTATGGCTCCCGTGACTCCAGGCTAGGTCCAGGGGTGATCTCCTC
ACTCGCCGGCGGATGATGTGATTCCTCAGCAGAAATCTGGGTCTTCCACAACTTGGCTTG
CTCTCTTAAGGTCGTTGCTTTGGTCATCATTGCTACATATGGTGCTCGATACCAATACAA
TTCGGTAGCCCCATCAACTCATTTGAGCTTGTCCACGAAAGCTCTCTTAGGTAGCTCTCA
AGACAAATAAATACTGTAGCTACAATCACTCGCAAGGAGGCGTTCCGAAAACCAGACTCT
TCTCTCTATCAGAGAGACTCATCAGGAGAGTCTCCGAACCCTAGTGGGGAATTAGACCGA
GCACGCCATTAGATTGACGAAATTATGCTGTGAATTTGCCCCTCAGAAAGAAAAATAGTG
GTTTAGCACCCTCCTCAAGATTTTCCACCCAACAGTCAAGGGTTATGAGGTACGAACGTA
CGTACTCTGCACAACAAACAACAAAACAACTACGTACGTACATACTGTCGTCGTCATCCA
CTACGACGGATATTACGACACCTCGGTCGTCCATTATAGCCATCATAAAGGTACTTCGTT
TCCTCAAGTCTCTGCAAATCTGTTTACAGTACCGCCTGCTGGTGACCTCTCAAAGAGTGA
CACTACTTGCTCACCTAAAAA
>YALIH222S01_4166792-4208128 Yarrowia lipolytica H222 scaffold 01
CCCAGTTCAATTTGTACCCCCTGTTGACTTGCAGTTTGCTACTCAGAATTGTGGCTAGTG
AGTATATAAATCAATCAATTGCGTGCGAGAAAAAAATCGCAACCAAAAAAAAAGCGCCAA
AAAGCTGCCAAACCGCGCATAAGTTTATCTGAACGTCTATCCATATCATATGCACCTGAC
ATGTATTAGCTGTGTAAAAAGGAAGTCAGCGTGGATTGTAAGTGAGGGCTAGTAGTGGCG
GTCGGAGGTCGCTGTCGGCAGCGGATTATTGCTCGTTGCTTGAGAAAGAGTAAGCAGAAA
TTGAAAATGAAAAACGGGATATGAGCAAAGCGAACCACGAGTTCAGTTACCTTCGTAGCT
CAGTTACTTGGTCACCCTGTAGCAGCGGCGGCGAGAAGACTCTCTCTTGCAGCGACTGTA
CCTATATTGACGACAAGAAGACGAAGAACGATGATAATTGAAGAAAAAAAAGATAATTAG
ACTAACTACAGTACAGTGTACTTATACTCGAGACTAACTACTGTATATACTGTACTTGGA
ATTTTGTGTGTGTGTATCACAGTGGTAGCGCTCACGCGCTACATGCGTACAGTACATACT
GTACCTATAGTAACAAATTGGGCTTACAAACCTTCATCACAGAAGAGAATTGTCTCATAA
GCTGTATGTGTATCTATCCTACAAGCAGAAAGCACCTCCTGTGAAATGATTTCTTTTACC
TTCCTGTTTTGGGAGCCCCCTGTTCTGCTGTATGTTCAAATGCATGTGTGTATTGTCTAT
AATCGTTCATGTATGCAATTTTGGGATTTTGCCGTGTTATTTGTCAGTAATTTTGGGCGG
TGAAGGAATCCAAAGAGGGTCTCGTTCTCGCTCGGCTCTCAGATAGGACTTGAAGCCGGT
ATGCTGAGTGAGCAGAAATCTATGCTGATTCACCTTGCAGGCGATTTGAGCCAGCTTAAG
AGCTATGTCAGCAGGTAGAGCATTCCGTAGCATTTCTGAGGCAAGGCATGGCGCGACTCT
CTTGTCGATGATTCTACATATCGACTTGTTGCCTGTCTGACCTGTTTTGAACCATCCTAG
CCCAACCTTTGAACAGTCCCATGCAGTTTGGGGTCCTCCAAACATGGTATGTAGTTTAAT
TCTGGAGAAGATTGATTTTGGGGGGTTGATAAAGACAATGTCGTCCTCCAGAATCAAACA
CTTGGCCTTGTCACTTTCGGCGCACAATTCCAGAGCCCGCTTATACTTCTCTGTATACCC
CTGCTCGTTATCGACCGACGACTCATGGTACTCCCAGCCGGCTGCTTCTTTCTCCATGCA
TTTTTCGTAGTTGTCCGTCAGTACGGTCCCTCCTGGAACAATCGTCGTGATATAATCGAA
TGATCGCTTGCATTCCTTTGTGAGAATGAAGGTCTCGAAGTTGTCGCTGAAGTGCTGTAT
GGCCAGCGGATCGACCGAAATACTAGAGTGCGCGTAGATGAGGGTTGTGAGAATGACCAG
AAGTGCTAAAACCACCATTCGTCTGCGCCTGCGCATGAACATGGTGTGTAGGTGGGGAGT
GGGTGGATGGATCAGATCGAAAGAGTGTCGCAGGTAACAATGTAGGCGGTCTTGGCAAAC
CAACTAGGATGGTCTCGGTCATGCAAAAACACAGGTGAACTGGTGGTGGAGCAGTGCGAA
AAGAAATCCTCCACGTATGCAAGACGATACACACTTGAAATATACACCTTCCCACAGTGA
TGTCTCAGTAGGGTTTTGCACCGATTTTAATTTCTCATGCGACCAGGCCTTCCTACGCGT
GTATGTAGGACCCTGTAAGATCGTGATCTGCTATAGTAAACTCTCGATGCACTACATTGT
AGTTAGACATACGTAGATGCAAAAAAGACGGAAAATACCGACTGTGAGGCCTCGATATCA
GTTTTTTTTTTTCCAAGCTCCGTTGTTATTCACACTGTTGTGATGAGCTATTTTTACGTC
TTTTTCCTTATACCATAACCTTGCATACAACAGAGTTGATACAGTACGAAAGATCAGAAA
CAACTGCTCAGCTGAAGGGTGTAGATCAACAATAAGAGCAATGGAAAGTCTGTGGATGGG
TGGGGGGTGAATAAGATATTCTCTTCCCCCTCTGGATCGGCAGTGGAGTCCAAGACTGTT
ACGCGCACACGGTTCCCCTCAGCATCCATTGTTTAGAAAACACTTCAGAGGTCTCAGTTC
AAGCCCCGTATTTCACACTAAGAAACTTTGATATTGGGGAGCATATGGTAAACGTAGCAC
GTCACTACCCCTAATAGACGATGAAGCTGATGTTAGAGGGCGTAAATGTCTATTCGAATG
TGTGATAGACTCTGTAGTGGGGCTACGACTGGGTTCAACTTGGGTACTCGCTCAGTCTCA
TCATGCGATCGAATCGCATATATATTAATATTCTAATTATAGTCTAATGCCGTATTTTGG
AACCCTACCCTTTATTGAAGATCATAAGTATTATTGATGTGATATAGTTAATTAACAACT
TACAACCCACTTCTAGGGACACGGCGTTCCGATAGTAGCACACAGCCTTCTGGTGTGTGC
TTGCTCATTCACCAGAAAAGAGATTCTAGATCAGTGGTTAAAACTATCTACAGGATGGAC
ATCTCGTCTACGACCCAGCTGATTCCTCTCATTACTATGTGGTGACATCTCATCATTATG
TGAGGAATTAGCCAGGTATTACCCCACCGGGTATTACCTTCAACACCCTTCACGGCAGGA
AAGATCCAAAAATAGCGCGGTTGTGGTGAAGATCCGAAGCCAAGGTTGCCTAATTATAGA
GACGCGGCCTGGTAGTGAAGAAGCTTGCACATTTCTGTGTCCTCCAAAAAGTTGTCAGGC
ACAGCCGTGGCCCCAAACTGCTTGTAGGCAATGCAATAGGAGAAGTGGGCGGGAATGAGG
TCACATCCTTCTCCACAGCTCCATGAAACGTCTTCATTGGTATATTTTGCGAGGGAGAGT
CGTATCAGATCATCTAATGATCTGGGAGAGGTGCCCTTGGTGTTAGAGACCAGTAGACAG
TTCATTTTGTGTCCTCTGGCACAAAGATCGTGAGCCATAGGCATAATAGCGTCACTCTGG
CTGATTTTCACCACCTTCCATCCGTCCTTTGTGCAATCTCGGGTAGTCACTAGGGTACCA
CTGTTTCCCACCCATGAAGGCGTTCCGCAAGATCCGTTGTCGTCAATCACGTATGTGTGG
GTGCGGTGCGCAAATACCACAGCTGTGTCCACGTTGCCTATGATGATGTGTTGGTAAACA
CCGTGACCTATCGTGTATGAGGCGTATACGACAGCTGCAACAATGAGAATCGATATGAAT
ATGGGGGTCCTGTGAGTGGGCATCTGGGCCTGTGGTAGCGAACTGTTTCTCTATGTGTGC
AAGTGTCTACGTTTTTTGGATCTACTGGCTACCAATAGCTGCAATACATGTCTCAGGTGT
GAAAATACGAAGGTTCTCGGCAGCGTGAGTCGGAGATAAGCTCCTCAAAAAAGGCTGATC
TCGGAGCTAAGAGGCCTGATTTGGAGTTGGGAGGCATCAGCCTTGGTGTGTTGTGGCGGC
CAAAGCTTAGTGTCTAGCGAAATATGCATTCTGACGCATAACAATTGCAAGCCGTTAAAT
TCTTTCTCTCACAAACAACGACTATTTGGACACAGACATACACAACTACAATGACCTCGT
GGACTCCAGAGCAAGCCCTACCAGAGCATCTCAAGCAGGAGATCCAGGATGCCACCACTC
CTCTCGACCAGATGCTGTGCTTCTTCAATATTGTGGGACGACTCAAGACCGAGAAGCGAA
CCGGCTGGGTCAACTTCAAGGTCCCTCAGCCCGAATCCATCGCTGACCATATGTACAGAA
TGGGTGTGATTTCCATGCTGACCAAGCAGGAGCTGGATACCGGCCGATGTGTCAAGATGG
CTCTCGTCCACGATATGGCCGAGTCTTTGGTCGGAGATATCACCCCTGTGGATCCCATGC
CCAAGGAGGAAAAACACAGACGGGAGCTCGCCACCATGGAATATCTCGGAAAACTAGTGG
AGAAACACAACCCCGAGGGAGCCAAGGAGATGGTGGAGATCTGGAACGAGTACGAAAACT
GCACAACTAAGGAGGCCCGGTTCGTCAAGGACGTGGACAAGTACGAGCTGCTGGTCCAGA
CCTTTGAGTACGAGAAGCGAAACAAGTGCGATATTGACTTGTCAGACTTTACTCAGGTCC
GATCTGCCATCAAGACTGCCGAGGTATCTGAGCTGGCTGATAACCTGCTCCAGAAGCGAC
GAGAGTATTGGGCTGCTCAAGGAAAGGTGCCCAAGCTGAACTAGAGTGGGGGAAGATGGA
ATCGATACCAAAAAGGCTATGCATGTAACATTATTAATCTTCAAATACAGAATGTGCTTG
TACAGTATGTACATTAATAATCGGTAAGGTTGGCTCATGATTGGCTAGGCGGATAATGAT
CCAGCTGTAGGTGAATTGGAAAGAGTGCGATGGTGCGAGAGTACTTGTACTCACAAATTG
TATCGTGAGCTAAGTGGCTGTAAAATGTGACGCATATTCTAAATCCGTTCGTTGTTTGTA
TTTGTCAGAGTGTGGTGTCCAATGTCTTACGACTGCACGCTGAGACTGGTACAAGGTCTA
TATGAAACAACCCCAGTCAGGCTATACATATGAGAGACTCAAGCCCCAACGTGCTAATAC
TATTCCCGTAGCATTACTCCTTCTCCTTTCCGTTATCAATATCATATACTATATACATTC
GTTTTACAAGACCTCGATTCCGTTGTTGTTGAAACCGGAAGCCACGTTGGAGCTGGAATC
CTTGAGAGTCTTGATTCGCTCTTCCCAGCCGGGCTTGGTAGTTCGCTTGACGGCGGTCTT
GGTGTACTTGGGTCGCTCGTAGCCCACCAGGTAGCCTCGGTTCTCGGGGTTCATGTAGTA
CTCCACGTCCTTTCGCCGCAGAGGATGGGGCTGCTTGGGGATTCGACCAGTCTTGTCGAG
CAGTCGCTTCTCGTTGAGCTCGATCTTGAGACCCACGGGCGAGTAGTACTTGGCGGTGAA
CTTGCCTCCGGCAGCCTCGATCTGCTCAATAGCAGCCTGGGAGGCCTTGTTGGAAGTCAG
GTCGATCTTTGCGGTGAGAGGCACGTCTCGTCGGGCGAAAATCTTGATTCCGAGCTTGGA
AGAGCACAGACCAGACAGAACCAGGTCTCGAACGCCCAGGGGCTTAGAGGCATCAAGTCG
GCCTTGGTTGATCCACTTCTGAATGTCGGAAACAGACACTCCGACAAACTTCTCACGTCG
AGGAATGGACAGCTTGGGGTATCGCAGATACCATCGCTGCTGGTGACCGGAGAAACCCAG
AGGAATACTTTCTCGGGACTTCTGACCCTTCTGTCCTCGCTTGGAGGTCTTACCTCGCCC
AGACTGCACACCTCGACCCACCTTCTGGTTGTTCTTGTGGTTGATGTCCTTGAGCTTAGT
CATGACCATGGACGAGTACGACCGGGTTCCCGTGGGAACAACCAGGCTGGTCCACTTCTT
CATAAGCGCGTTCATTGTGGGTGGTGTTTTGTACCTATGTCGGATGCTCGATTTTTCAAC
CTACACACCGTAGTGTAAATTTGCAACTTTATTTTAGACCATACCGAATGTACGAACGGT
GGTCAATTTGAGGGTGTTTTTGTGAGAAAAGGGGTAAATTTCTTTGAGGAAATCCAAATT
TCTGCTTCTCATCAGTATATTTCCCAGTTTTCACATCTGAAATATTTGTGCAAGACACTT
GAATGACACTCCTAAATACCTCATACCGCTGTAAGTAAATACCATACTGATTAGTAAGCA
TTTGATGTGCGACCAACTCTGACTACTTGTACTGACTTTTTTTCAGTCTTAAGAACATGC
CCGCTATTAGTGTTTAATCAGGTATCTGGCTCTTCCGCCACGTTGTTAAACTCCTATAAC
AACTCAGACACACCTGCATCTTCTAAACACACGATACAGTAGACAGTAGGTACATCATAT
GTGGAGAGAACCTTCACTTCACACTCTATCTCATCTGAGACCAGTACTTCATACCCATTA
CTCATACCAAGGCCCAATTGTAGATGGGTATTCCTGGATACTATACGCAATTGAAGTCGC
TCTATGTGCGCAAACAGCTGAAGGAGTTTGCCGATGGCCGGGTCTTCATCGATGGTCACT
CCATGAGCCATATGGTGACTGAACGATGTATGCCTGGTGCCAAGTACGATCTTAGGGCAG
TGAGGTGTCACATGGAAGTCGTGCTCAGAAAGTGGCTTCTAGCCGGGTGGAAAATCGAGA
TGATTCTGTTCGATGGATTGACTCCATTATCAAAGTTCAAAGAGACTGAGAGACGACGAG
ATATCCGAGTCAAAGAAGGAATAGAGGCAAAGTCGTTCTGTCTCCCAGCAGGATGCGCAG
ATGTGTGTTCAGATACCATTCTGACAGAGTTTCCAGACATTTCTTGTCGAATTGCCCCCG
GTGAATGCGATGATATACTCGCCACTCTGGTGTACAACTATGCTACACAGAACCCTGGTA
AGCCAACCTACGTCATGACGAACGACACGGATTTCTGTGCGTTTGACTTCCCCGACAATG
TTGTCATCCTCAACACGTCTGTGTTTGGAATCGACGCAGGTGTCATCAATACCCTGAACC
CTGCCAAAGTTCTCAAGGAGCGGTTCGATCTGTGTCCTAGTCTAGCAGGGTATGGAGCCA
TGGAATTCACTAAGCTTAACAAGTGTGGTCGGTTGAAGGACGATGTGGGGTACAAGAAGT
TTGCCGAGTCTCAAATGGCCATTCTACAGAGGTTCAGTTTCGGGTCGGCACAGGATTACA
TCCAAGATGAGCATGCATCACGGGTATACAGGCTGCTATCAAATACAAATGAGAACAACG
CGCACCGAGTGGCAAATGCGTGGTTCGACTATGGCCAGCTATATACATTTCTACAGATTC
TATGCGAGCCCGAGGAAGCCGAATACGCATTTGATGCTGGCAGGAAATGGCGATCTGTGG
CATACGACTTGATTCTTGAGAAGATAGGTGCAGAGCCCACTGAGGATCAGTTTCAAGAGC
ATGGCAGAAAGGGAAATGTGACGCACTGTGCGAATCTACCCATCACAGACAAAGCCAGGG
CTGTTTTTGATGCCAGTAGCGACACTTACAAGCTGCAAACACGCGAACAAATTCTAGATG
AGATTGCAGATTGGAACATCAACTCCATGGCGTCGGCCATTTGGGAAGAAGCTCTGCTGA
CTACTCCTCAGAGCAATGGTGAGTACAACGAGAAGGCAATGTATGAGCTGTCTATGAACT
TCCTGACTCAAATACTGCGACTCGAAGGTGGTCCTCGGAAACTCTGCTCTCCTTTCGGGC
CAGCGTATCTCCGATTTTATAACAAGTATTTTGCTATTTTTCAGAGTATGCGGCTGCTGG
AGGCTGCTGGAGTTCAGCTTCCGGTCACAATCAACAGTTACGATTTGGACGGATCTCTGT
GGTACATTCTGGCCCGACAGGCTGAGAGGTAAAGTATATATATACAGTATATTGTGAGGA
ATGCTGCAATGGGTAGAATATTCGTGATCTTAACAAAATCTCGATTGGGCGAGATTAGAC
AATGAACGCTGCTGCAGTACGTAGTCGTGTGCCATCGTAGCCCTTCATTCCAGCTACAGG
CAGAACAGAATAACCATGGATGCACTTTACAGTAGGTACTGTACTTACCAAGGGCCCGCC
TCTGCCACGCAAAAAATGCACCTCTGTTTTCTACTTCTTCTGCGGCTTGATGTTTGTAAC
CGCTCCACAGCTAAACTGCGTCGTGAGGCACATCCATCCGACCACAGGATTTGTTTTTCC
GAGATTGCCAGGAGATGAACAGAGGGCAACTCTAAGCATTCTCAAGGTGGATTTTGGTGT
TTGAGAGGTTCTTTGTGTCTGTGTCTTACTGCGGAATATCTAACCACTTGGAAGCTGAAA
GGAACAATTTTAACCGCCGGGAAATATCGCCTATGCTGAACAGAGGATTATTTGCTCACT
TTTGCTCTCATTTCTTGTAAAGGCCGCCCAAACTCCCACGCTTCCTTTGACCTCTTCGGG
CTTCGGGTTTTGGCTTCTAACTGTCGCGCAACTCTATTGGACTCGGTCTTTTTTTGTGCA
TTTCTGGCGAAGGATACAGTAATAAAGCGGATGAAATCAAATACACAAGACAAGAGACAC
AAAGCTGTTTGGCATGGGGCTGCAGGTCACTCCACGTGCCCGGTAACGGCCAAGGTGGGC
GGAATCGGTGTAGTGGGGCATGCTTACTTTTGGACATGTAATTTTGAGATTCCGTTCTTG
GAACCAGGAGCACTTACTAAAATGAGCGAGTCAGTAGAGACCATCGTCACAGCCACACCA
CCCCCGTGTCACACCGTCTCCCACCACCACCCTTCAATAACCGCCGGCTACCGATGGACA
GTAGACGGCAGTATTTCCAACTTGAGAGCGGCATAAGAAGTGCGCCTATCTGCACACGAG
GTGACAGCCCAGAAAGTGTGTTTCAGAGCATGTCTTCCTGAAAGAATAGTACAATTTAAT
CTGAGATTAGGGTGGCTGTCTGGACAAGTTCCGGAAGTCCGCGACGCCAGACCAGGCAGA
TATGGGAGATGGTTCGGCTTCGTACATCTGGCATGACGCTCGCCAAGCGATACGGGCTCC
TGGTTAGTGGCTATATGTGTATGTACGGATCTCTCAACTATTATATGCCTGGTACGCTTA
TTTATTGCACCATCCGGCGTGGCGGGTATTGAAGCTAGGGGGTTACTACTAGGGGGTTTA
AAAAGTCGATGAATCGAAAAATCACGTGGAAATAGATCAATGTTGAAAATTGCTTGATCT
GGCAACCGCGAAAGAGGCCACTAGAGCTCGTCAGATCCCTAATAATATCAACACTACAGA
CCCTGCCAATTTTACCCCTCCACGTGCTTACTCCTGTTTGACTTCAGGCGATAACCTTCT
CGTCTCCCAGGTGCACCATCTCTTTCTGTGTTCATAAAACCTTAGTGTCAGTACAGTGAC
ATTTGGCTGCGACGGGCAACAGAAAACGCCATAATAATAAAGCTTGACACTGGTGTCGCA
ACAGAGAGCGCAATCAATTTCTCTTTATCGTCGTTGGACTTTACACAGACAGTTACATCA
CAGAACCAGACCTGGATAAAGTCACATCCCATTTCCATTGTGATCCCCAATCAGCAACTA
CCATCGACTCAAACTTGTGCACTCTTCTTCCCCGCCCACATACTCCCCACACACGGCACA
GCACAAATCGTCGACACTGTCACAACGTCGACCTAATAACGTCGACTATACATCACAAAC
ACATCGCAACGGCATGTCGCACAAAATGCCCCTGCTTTCTCGACTGTCTCCCCACCACTC
GCCGTCAGGCACCCCGCAACTAAAGCCTGTCCAGTCGCCATCGCTGGCCGCCCAGCTCTC
CAGTAAAGTGTCTGGAGGCTCCAAGATGAACACAGGCACGGCCTCCACACAGACCCCAGC
GCAGCAGAACCAGCCATACCCTCCGTCGTCAGTGCCCGTACCGGTCAAGCTGAGCTTCCG
CATCGAGTCGCCGCCACTGGTGTTGTTTGGTCCTCGACAAGAATCCACCGGCGCCATTCT
CAACGGCCTCTTCAACCTGGAAATTAAGGGCTCGGACGCATTCCCCATGAAATCCGTGCA
GCTGTCCATCATCCAGGAAATCAAGGTCAAGCGAGGAATCCCCGGTCTGGTGCCCAGTGA
AACCACCACAGTGACAAAGACCGGAGCAGCCCGAACAACGGAGCTGGCAAAATGGGACAT
TCTGCAAATCCCCACGCCCCTACCGCCACAAAATCACGTATACCCCTTCTCACATCTGCT
ACCGGGTGAGATTCCAGGAACCACAGACTGCCCTCTGTTCTCCATCAACTACAAGCTACA
CGCCGTGGCTATTCCCGACCCTTCATCGGGGTACACGACGCCCTTTGTGCTCACACAGCC
CCTCAACGTGTCGCGATCCATCATTCGTGGTCAGGACAGAACCTCTATTCGAGTCTTCCC
TCCCACAGACCTCAACGCCAGCATGGTGTTGCCCAACGTCATCTATCCCAAGAGCTCCTT
CACGCTGGAGCTCAAGCTGGAGGGAGTCACGACTCCAGCCAAGAATGCCCGATGGAAAAT
GCGAAAGGTAAATTGGCGAATTGATGAAACCATTAGATTCTACACGAAGGTGTGGGACCC
CAACTTTAGAGAGAACCCTGCGACTCGACGGGAATCTGCCTCTGCTGCTGCTACTACGAA
CGGGGGGCCTGGCACAGGCACTCCTGCTTCGGGAGCTGCCCCCGCTGCTGAAGAGTCTCC
TCGTCTCAGCACCTCGGGAACTGCTGCCACAGCGACAGGTGCTGTGAACCAGGATCGACA
GGAACGGTCTGCCAAGAAGGAAAAGAAGCTGCGAGAGGGTGAGATTGAGGAGGTGCGAAC
AGTGGGCTCGGGTGAGATTAAGTCGGGCTGGAAGTCCAACTTTGATGGAAAGGGAGTCAT
TGAGCTGCTCGGAGACGTGTCCACACACAACTTGGGACAGCTTTCATGCAACCTGGATGA
CCCCGTTCTGGGTCTACTGATCAAGCATGTCCTTGTGGTGGAACTCGTTGTGGCAGAAGA
AGCTTCTCCCACAAAGTCTTCTAAACAGAGCATCCCCACTGGAGCTGCCCGAGTGTTGCG
AATGCAATTCAACTTGGTTATCACCGACAGAAGTGGTCTGGGTATCGCTTGGGATGATGA
GGTGCCCCCTACATATGAAGACGTGCCTCTGTCCCCTCCAGACTACGACATTATTGCATC
GCTTCCCAAGCTGGAGGAGGTTCAGCAGCCGGAGTTGTCAGCCCTCAGCAGTATCCATTC
TTCTCTTCACAGCCGAGAGCTGGGTCACTTTGCTAACTCTCTGCCTGGAAGTCGAGTTGG
CAGTCCCATGATCAGACCGTCTGAGGGTAACAGCAGAGTCGGCAGTCCAATGCTCCGGCC
CAGCCAGCCCTCCAGTAGCATGGCCAGTCCGATGATGCGGCCGAGCCAGCCCAACAGCCA
CATGCCTAGCCCTTTGATTAGGCCAACCGAGTAGATTTTATACTACAAAGCTATACATTT
ATATAAACATTACATAAACTAACAGGATTTGGGAAAGAAAAGAAAGCAAAAACCACCCAC
GATGCTTTCTCTACTCGTACTGTAGTCGCATGGTACTCGTTGTTTGTGAAGGACATCTCA
CAATAGCGTTCCTTCTCGAGGCATTGGGAGAAGGCTGTCAAAAACACATTAAATTTGCAA
AGTTCGTGTGTAGATCGTCTACCAGTATAATAGTCGGCTCTATTATGCAGCAACCAAATG
AAAAAGTGCACATGGTCTGTTCAAGAGCAAACGCTCATTAAAATGCCAAAAAGATAATGC
CATCACCCAGAATCGAACTGAGGTTTCCACGGCCACAACGTGGTGTACTAACCACTATAC
TATGATGGCTATTTTGGGCGTTAAAATTCGCTGATTTTGGAACTAGCATACTTGAATTTT
GTTGGAAATCTTGCGAATCAAAAAAAAAAACCAACAACGTAACAACCAAACACCGAGCTA
CCCCAACTTCAACTCCCCGATAGCGCAAAGACTCAAACACGACACACACGAATCATATTC
ATGATCCCTATCCGGTAACGCCGTCTACGATCTTTTATGAGAACAAACTAAACCAACCTC
GAGTCTGGATAAGACATGGAACGATTGATATGATTTCTTGATCTGTTAGCCATGATTCAC
TACCACGAGACCACGACAATGACATGAACTAGACGAAGCGTCGACAAACCAACTGACAGC
GCCTCGCAGCGCACACCACAATGACTCAGAAGTGTATGATTTATTGAACGCCAATAACCC
GGCTTACTAGGTATATAGCTGTAATGAATCATTAGAATAAAAAAACAACGTGCATTTGTG
AAGATACTACAAGTAGAGACTTTGGAATGATTTTTGACAATTTATCTAAAAGTTCGAGTT
CTTTGTCACATATTTTTGTTTCATTAAGTCTGTATTCTTGTATTTGAGATCGATTAGAAG
CTAAGTTACTGAACTACACGGGGCCGGGTTACATCAGAAGAGGGATAAGAGCCAAGAGTG
TAGTGAGAATGGCAGGTCCTGTAGTAGCGGCGCCGTTGGCCTGAGCAACACCAAACTGAG
AAGAGGCGGGAGCTTGAGCGGGAGCCTGGGGCTGTCCAGCGGCAACACCAGGCTTGCCGG
GAGTACCGACCTGGGCGGGAGACTGAGAAGGAGCAGGAGCTCCAGGAGAACCCGGCTTTC
CAGGGGTGCCGGCCTGAGCAGGGGCCTGAGGTTTCGCAGGAGCGTCAGACTGAGCAGGGG
CACCAGGCTTTCCGGCGGGTCCGGGAGTTCCGGCAGCACCTGGAGTATGGGGCTGGGCGG
GGTGGCCAGACTGAGCAGGGGCACCAGGCTGAGCAGGGGCACCAGGCTTTCCGGCGGGTC
CGGGAGTTCCGGCAGCACCTGGAGTATTGGGCTGGGCGGGGTGGCCAGACTGAGCAGGAG
CACCAGGCTGAGCAGGGGCACCAGGCTTTCCGGCGGGTCCGGGAGTTCCGGCAGCACCTG
GAGTATTGGGCTGGGCGGGGTGGCCAGACTGAGCAGGGGCACCAGGCTGAGCAGGGGCAC
CAGGCTGAGCAGAGGCACCAGGTTGAGCAGGAGAGTTAGGCTGAGCAGGAGCGTTAGGCT
GAGCAGGAGCGCCAGGCTGAGCAGGAGCGCCAGGCTTTCCAGCTGGTCCGGGAGTTCCGG
CTGCAGCAGGAATATTAGGCTGGGCGGGGTGGCCAGGCTCTCCAGGGGTACCAGGCTGAG
CAGGGGTACCGGGCTGTTCGGGAGCGTTAGGAGTGCCAGGCTGGGCAGGAGCGTTAGGAG
TGCCGGGCTGGGCGGGTGTGCCAGGAGCTGCGGCCTGTCCAGGCTTTCCAGGAGTGCCGG
GAATGGTACCGGGTAGGGTGCCAGGCTTAGGCTTAACAGGGGCTTGAGATCCACCCTGAT
CAGGAGTTTCTGGCTTTCCTGGGGCAGCAGGAGTAGCACCGGGAGTACCGGGAGCAGCAG
GGGAAGCAGGTCCAGCAGGAACGCCAGCATTTCCAGCGTTACCGTTGCCAGAATTGCCAG
AACCAGTGTTTCCATTGCCTGCATTTCCACCATGGCCAGTGTTTCCGGTGTTTCCAGAGC
CAGAGTTGCCTCCATGGACGGGAGGTGCAGCAGCAGACGAAGCAGGGGCAACAGGATTAG
TGGCAGGAACCGCAACTGCGGTGGTATCGCAGGGAACGGTGATTGTGACGGTAACTCCCT
CAACCACAGTGTGGATAGTTGTGGTAGCAGGGTTGGTGGGCACGACTGTCGTGAGAGAGA
CGGTGGGAGTGATGCACTTGTTGTTGCTACAGTGGGTAACTGTCTGGATCACGGTAGAGG
TGATAGACTCAACTTCAGTGACGACGACAACAGGGCTAGAAGAGCCAGGGGTAACCACGA
CGGGTGTAGAAGAGCCCGGAGGCACAACAACAGGAGTGGACGACACAGCGTCAGTAGCAG
AGGAAGCTCCACTAGAGACAGGGGCAGCAGAGGAAGCACCTGCTTGGGAAGAAACAGGAA
CTTCGGTGGAGACAGGACCTCCCGAAGAAGCATCTGCTTCGGAGGACAAGGGGGCAGCAG
ACGAAGCAGCGGCCTCAGAAGATACAGGAGCAGCAGAGCTAGCAGCAGCCTCAGAGCTCA
CAGGAGCGGCAGAGCTAGCTGCGGCCTCAGAGCTCACAGGAGCGGCAGAGCTAGCTGCGG
CCTCAGAGCTCACAGGAGCGGCAGAGCTAGCAGAAGCCTCAGAGCTCACAGGAGCGGCAG
AGCTGGCTGCGGCCTCAGAGCTCACAGGAGCAGTAGAGCTGGCTGCGGCCTCAGAGCTCA
CAGGAGGAGTAGAGCTGGCTGCGGCCTCAGAGCTCACAGGAGCGGCAGAACTAGCAGCAG
CCTCAGAGCTCACAGGAGCAGTAGAGCTGGCTGCGGCCTCAGAGCTCACAGGAGCAGTAG
AGCTGGCTGCGGCCTCAGAGCTCACAGGAGCAGTAGAGCTAGCAGCAGCCTCAGAGCTCA
CAGGAGCAGTAGAGCTGCCTGCGGCCTCAGAGCTCACAGGAGCAGTAGAGCTGCCTGCGG
CCTCAGAGCTCACAGGAGCGGCAGAGCTGGCTGCGGCCTCAGAAGATACAGGAGCAGCAG
ATGAAGCAGCTGTAGAGCTCTCGGGGATAGAGCTGACAAGAGCCTCAGAAGATGGGATAC
TGGAAGGAGGAGGGACAAGAGAACTGGGGAGCTCAGTGGCAGACTGCTCAGCAGAGGAAG
ACACGGGGGCCGAAGAGTTGATGAAGGGTGCCGAAGAGGCAGGGGTGGTGGAAGACTCAG
GAGCGCTGGATGTCTCGACAGAGCTAGGCACCTCGACAGAGCTAGACACGGGGGTAGAGC
TGGGAACAGCAGAGCTGGACACAGGGGTGGAGCTAGGGGGAGCAGAGCTAGGTGCGGCGC
TGGACGTGGGTGTAGCGCTGGTGGATGGAGCTGCGCTGGTAGAAGAGGGTGCCGATGTGG
TTGTGGTGGGTGCTGAGGTGGTGGAAGGGGCAGCACTCGAAGTGGTCGAGATAAGACCCA
ACTCCTGTAGCAGGCTAGCAGCGTCAGTAAAGAACTTGTCCAGAGAAGCGGAGGCCACCG
AGTTAGTAGACGCGGCGTTGGTGACACCAGGAGTCAGTAGACCGACGTAGAAGGTGTTGG
TTGAGATGGCAGCAGAGTAGGCTGGGGTAACGTAGTAGTTGGACTTGTACTGCGACACAA
TCTGGGAGGCAGTGGTGAAGTCTGGGGTCTGCTTGTACGAATTGAGGGCGCTTTCAATGA
CATTGACAAAGGGAGGGAAATTGTCAGCATTGAAACCTCCGTTCAGAACAATGCCAATGG
CAGAGACGAAGATATTGTAGAGGCCCTGGTTGCCCATGATGTGGGACAGAAGGTCTCCGA
CCTCGGACTGGGCACTAGCCTCGGGGTATCCGGACACTCTGTTGTTCACAATGGCATTGG
AGGCGGCAGAGGCGATATTGTCGACGATGAAGTTGTGACTACTAACATCGGCGCTGGCTA
GAGGGACCAGGAGGCCCAATAGAATAGCCTTGGGAAGCATTGTGGGAAGCGAGGGACTTG
TTCGAGAAGGGAAGTGAGTGGTGAGGGTATGAATTTCTCGCTGTGGTCATCACTGTAGTT
ATATATCTATTTTTGAAGCCTCCATTCCGACTCATTTGGCTCTGGGAACGAGCCTGGTGT
GTGGGGTAAAGGTGTCATAGACTCAAGCTCTTTTCGAGTGAAAACATAGGCAAGGCAACA
AGTCAAGGGTGAGGTATTGCGCGTCTTTGAGTTTATGTGTAGAGGATGCTACAGTATGAG
CACAGTACATCCTGTAGTTGTACGACAAAAAATCAATTATGCATGATGCTTAGGATCATA
GCACTAGCATCGCAACGTACCAGAACGCAGGTGGGTCGGTTCGTGTAGGGAGGGTCTTTT
TATTGAAATCGTTGGGTCAAATGAAGTTTGCCATGAACACGATGTCCTTACCAGATTTAT
CTCACCAACCCAAATCCACCTTGGTTGTTTGTCTTTCCTTTACAGTAAGTGTATGAGACA
ACTGAAGCCTTATTTCGAGCAAAGGACCGAATGAGCGACAGAAGGCCATCACTGATTGTA
AATCGCTGCATGTCGATCAACGGTTCCCGGACTGGAACGACATACGAATACGACGTGGTG
TGGGGGTAAAACAGGGAGTGGTAGTACTACACGGTAAAGAAAAGGGAACAGTTGTGGAAG
GGAGAAAAAAACAAGTCTGAAAATTCTACGCCACCGCCCACTGTATTTGGTCGGGAACAA
ATGCCTCGAATACAGAATGGCAATTAAGCACTTGCTCCACCCCCCTGGTCAATCACGGCT
CTGAGGTTAACTGTAAGAGACCAGGCTCTGGAAAAGTACAAAAGGTAAGAAAAAAAAATA
GAATAGCCGCAAAGTCTGAGTGTTCCGATTATCCGTGACGGATGCGGGGTGGAGATCGAT
CAAAGTCCGTTTAACGGCATATCTCTTCTCCTCATGCATATGCATTTCGAATCAGATTGA
AATGGCCTACATCATGATAAACACATAACTTGAAGCTCAGTAGAAGATATCAAAAGTATG
CCGCCATGATGAATGAACGCTGAAACATCATAGTATAGTAAAGCCACTCAAATGTGTCTA
AGCCGTGTTGACTCAGACAAGTTGGGCACTCAAGCTAAAGATTGACAGATGTGGCATCAT
GTTAGCATTCATCCTCTGGTCATATGTTGTAAATTGAAATGTACAAAGGAAGCCAGTCTT
GTATAGACAAATTGCTTCTTTCCCTCGGCAGAGAGGTTCAGGAGCCATTGTGTCCTTGTA
ACCTGGGATAGAGCCACGAGCTGACTTTTGAGTAGCAGCCAGTAAGTGAGCCATCTCAAA
GCCATAGCTTCTGAATCAAGAACCACTCACCTTTTCAATTGTGTAGCTTCGAGGCGATGT
CTTGGATCCCAGGCCTTTGAGTCAACAAGGTCTACTTCGATCATGCTTCAAACACCAATA
TACAAATACGATACGGAGCTCTGAGGACATGCCAGTCTTTGGTCTCGTTCTTCGAACTGT
TTGTGGTTCGATACTTCTGTGCACTGGACATTTGTCATGTACAGGAGCAGGGTGGTTCAG
TCTCTTGTATGTAGACCCCACTTTTAACTACCTCAACATGACAGGACTTTTGGCGATCCT
TGTCATTTCCTATTAACACCCTTAAACTACAATTTATTGTCCCAGGACCATGTGGGCCAC
CGCCCACCCTCCAGTAACAGGCCGCCAAAGTCACATCTCCCTCTCAGACAAGTGCGGTTA
ACAGAGCGGGTATGCTTGCATCCGTTGTTTGCCTGATTGGGGGTCTCAGACATGTTTACC
TTGCCCTTTCTGCCTTTGGATCACCATCAACAATGAGCCTACGAGCTGGTAGCGTTTGCG
ACGTACAGTTCCGACGCATACTTTACCCCAGGGATTGACCCCATGCCAATGCTTAACTCT
ACTGGTTGACAGAACCCGAGAAAGTACGTGGCTTGCCCGATTTCGACCACCCCTAGGCGT
ATGAGACAGGATGATATACGGAAATAATCATCTTTACCCCACTTTGGACTTTGCTTCTCA
CCTTTTCGACATTCACTTTGAGTGTGACAGGCATTGTACAAGTACAGTATGTGCATTCTG
TTGAACAAAATGAACTTTTATAACAAATGCATTAACGACTTACATATCACTTTCTGAGAG
GCGTTCCGATAACCAGACTCTTCTCTCTATCAGAGAGACTCATCAGGAGTCTCCACACCC
AAGTGGAGAATTTTATTGAGCACGCCATCAGGATGACCGTGTTCAGCTGAGTGAATTTGT
CCCTCAGGATGAAAACTACTTGTAGTGGTTTGTCACCCACGTCAAGGTTTTCCATTCAAC
ACATACTGTACTTGTACTTGTACTGCACATTCACTGTTGCAGGCATATAGTTGAGGTCGT
ATATCCCTGTATTTGTGTCGACTTGTAAAAGGAGCGGTGTATTAAATACAGGGTACTTGC
ACTTGTATATGTTTCAATCTTGAGAAGTAGTACGATACAGTATGTACAGCACAGTACAGA
CCAAATCCCTGCTACAGCACATGTACAAGTGGCTGTTATCATAGAAAGTGGACCCTTAAC
GAGCCAACATCACAGTCTCAGCCAAGACAGGATCGCACCCTACCTTCATATATCAGGAAA
ACCAGTACAAGTCGGAAATCAAGCTCCAGTCTACTATCAGATGTGGCATGAGTCCAATTA
GAATGTTCGCCATACGAGGACATGCACGCTTGTGAATGCCAATAGAGTTAGCCTATAACA
GGGTATATACAATGTCTTCGGGGATGATGCCCGAAGTATGTACTCGCACTTGTACAGTAA
ATGGATCGAGTGTTTATTTTATTCTCAAGATTCAGTTGTCGTGTTTGTTGACGTTCTATA
TATCTGGAGAAGATTTCCTTGGCGCTCTTTGTAACCAGAGGATAAGAATGTTTCGGTTGC
CCACTCAGGAATTGTCAAAAAGGTGGGCCATGCAGCGTGAGTATTCTGATATACTGAATC
ACGAGAAACAGCACAAATAACAAGAAACGCACAACTACAATACCAGTGCGATACAAGCGG
TATTAAAAACGCTGCTAGGACTACAGTTAAATCTACGATCTGGATTTTCAAGTGGGACAT
TATGGTCCAAAATGTATTAACCCCAGAGGTGCTCAATTCACCTAATCCTCTCAATAGATA
AAACAGGTTCGGCCAGGTACATTTTCATCTGAGGTTCCCTGCTTACTCCTGGCATGAAAT
GAAGACGGCTTGTGCTCTGGAATATGACTGGTCTCGGCTCTGTGGCACAGTCTCTATGGA
TCTGATTTGGTTTAATACTCCATGGTTTTCATGTCGAGTGCGTCGTTCCTATTATGGACG
TACATAGTGCAATAGCACTTTTTCCATCTCCATTATTCCTTTGCGAGATCAGAAGAATGC
CCCTTCGGAAGAGGGTCTTGACAGGTAGGGAGCAATTCTTCCGCGCGATCAGCTGTCTCA
ACATGAGTAACATCAAGGTTCTGGAAAAGGTATGACATGATCTCGTAGTTGTCATCAGTC
GACAAGATTGCCATTGATCTCGCTCGTTAATCTGGGATACCTTGTGTGCACGCATGAGTC
TCACACAGTCTAGTTGGACCACCAGCAGTGCTGAAAGGCATGAGTCCCAGTTTGTCTCTG
TAGTCGATTTCCATATGGTGGTGTTTAACTGTCGATTCCTTCAAGCACCTTCCTGAGTTT
GGCGGTGTGGTCTCTGGCAGTGCCGTGGCAGTTCACTGTGATGTCGTCGATATGTGCCCT
GACTCTTGATGGCTTTGCAGAGTGGCGTGGTGTGTAGAGAGAATAGGAAAGGTGCGATGG
CTCATCCCTGGGGAATATCAATATTATCCTCGAGGAACCTCTAAGCCCCTTACATTGTTG
AAGGTAATACCCGGTGGGGTCATACCTGGCTAATTCCTCACATAATGATGAGATGTCACC
ACATAGTAATGAGAGGAATCAGCTGGGTCGTAGACGAGATGTCCATCTTGTAGATAGTTT
TGTCCACTGATCTAGAATCTCTTTTCTGGTGAATGAGCAAGCACACACCCTTCTGGTGTG
TGCTACTATCGGAACGCCGTGTCCCTAGAAGTGGGTTGTAAGTTATTTATTAACTATATC
ACTTCAATAATACTTATGATCTTCAGTATACATAACTCCGGCTACGCTACCAATCGGTTC
AAGGCAAGTGTTCAAGAAACACTGAATGTTGGTAAGAGCTGACTGACATCATCTACGCGC
ACCAAATCCATCATATTTCTGCGATAATAATAATTAATACAGTGCACTTGTAGTATCAAA
AATGTTCCTTGTCATCTCCTAAAGCTCTTTTGTCGTGTTTACACCAGAAAGCTACCAAAA
CCATTTGTTCCCAATCCAGGTGAGAACGAGACAAAAAATTTTAGGAAGTTATTAAACAGT
ATTCAGGGAGTACAACATAGCATCACAGGCAGAAAATTTTGACCCATCTAGTTCTTCACT
CTGGTTCTTTATAGGGAGAAAATTCTGTTAATGTATGACGAGTTCCAGATCTTTTATTTT
GAATCAACAATGAAACTGGTGTTTCATGCTCAAGAAACTGATGAAAGACGTCACTCCAAG
TGTCATATATTTGCAGATATTCATTTAGTAGCCTACAGTACTTTGTGTAGGTGACTTTCC
CAATCTATGGCATTCTCAGTCAGTGAAACTTCATTATATGGCTTCAATGTCACCTTGGTG
GTGACCTTGGTGGTGGACATGAGTGTATATAAAAGCAGCGTAGATCAGAGCTCGCCAGAT
TTGAAAGTGCACCCATCTCAGCAACAGCATTCGATTGTTTGTGAGGACCTGCCTGACACT
GAGAATACACCAATCAGTCATTTCTGGGGACTCGCGTGTATTTGGAAGAATCAAGAGGAT
TCACTTTCCGAGATGTTCCCGCTTCTTCAGCCGCATTTTCAGCGTATTGTCGTGGCAGTG
GCTGCCGCACCTCAGCTACATTTCGCCCACTAGTCCCTATGATTGGCCATTATGACTCAT
TATCGCAAAAACCATTACCACCGGCATTAAAATGAGGTGGGGTTTCTGTGGGTTTCTGTG
GGTTTCTGTTTTGGGCTGCCATCGTCAAGCTCCTACATGGAGATAGGGCTTCCGGGACTG
ATCCGAACCGGTTAAGGTTCTCACCGTGTGGGGTAAACGCACTTGAAACAGTACCCCCAA
CAGTTTAGCAGATGGGAAAATACACTTGCAAGAGTCCTGGATAGCGGTTCAACCTTTTTA
CTGCTGTGTGTGTGCATTTTTCTATCTATATTCCACCGCACCATTCCAACTCGCAACATG
TGTACTTCTCTTACCCTCTTAGCTTGCATGAATGCATGAATTCACCAGGCAGTCGACTTC
ATGTGGAACAATTGCGCCCAAACACAGACACACGGCTCAGCTAAGCGGTGCGACGAAAAC
GCTAAGAAAGGCTTAGAGTCTGGGTTTCGGTGACTTGCCGGTGTTGGAAAAAGAAGTCGC
CGTGATTTTGCGGTGCTACCTGTCACGAGAGCCACTCACATACTTGCTAACGGCATTTCA
GAGTTTACTTGCCCTCGACACGACTCAGATACGTCAAACTAAACCCGTCATACAGATTTG
ATGTCCTTCCGGGTGTCCGTACAGTGGATAAATGTCGCTTCCCCTCTTTCCAGCCTGCTC
ATATCGTGCGTATCTATCTTGCGTCAGAGCTGCAGGCGTATGCGGGGTCGATTTGGCTTG
GAGAGATGAGTTGTGGCCGTGATGATATCACAGACTCAATTGACTGTAATATTGAGATTT
CATCCCTATTGCGATTACTTCGTCTTCAATGTGTTGATTTACACGACCGTCCCTTTCTCC
CAATCCTCTGGTGTTCCTGGTTTTACCGTGCCACCTTAAATTGCACCCAGTCGCCCACAC
ATTTTGTGTAACTCAACGCTCCCCCCCCCCCCCCCCCCCCCCCCCNNNNNNNNNNNNNNN
NNNNNNNNNNNNNNNNNNNNNNNNNNNNNNNNNNNNNNNNNNNNNNNNNNNNNNNNNNNN
NNNNNNNNNNNNCCCCCCCCACAGCTCATTGTCGAACCCAATCTCCGCTCCAGATTGTTA
CGGCACTGAGACACAAACCCGTGATGATTCCCCACATCTATTCGCCCTATTTATACAGCT
TGTTTCCATGTTGAAAATGCTATCAACCCACTACCAATAACCATCAATACAACAATGACG
CAGACTCTTCCCACCACCCAGAAGGCCATGGTTTTCGATACCGTTGGCGGTCCCGTTGAG
TACAGAGACATCCCTGTGCCCAAGCCCGGCCCCGGCCAGATTCTGCTCCACGTGCAGTAC
TCAGGTGTTTGCCACTCGGATCTGTCCATCTGGAACGGTGATTGGCAGAAGGACCTGCCC
TTCTCTCCCAAGCTCCCCCTTGTTGGAGGCCACGAGGGAGCCGGTGACGTTGTTGCTCTG
GGCGACGGGGTCACCAACTGGAAGATTGGAGATCTTGCCGGCGTCAAGTGGATTAACTCG
TCCTGTCTGGCCTGTGAGCCCTGCAGAATGGGAGAGGACTCCTACTGTCAGACCCCCACA
ATGTCCGGCTTCTTTGTCGACGGATCTTACCAGCAGTATGCACTTCTGGACGCTGCCTGT
GCTGCTCGAATCCCTCAGGGGGTCGATCTTGCCGGGGTTGCTCCTATTCTGTGTGCTGGC
CTCACAGTCTACAGAGCCATCAAGACCGCCAATGTCAAGCAGGGCGGTTGGATGACCATC
ACCGGAGCTGGAGGAGGACTTGGAACTTACGCCATCCAGTATGCCAAGGCAATGGGCTAT
CGAGTGATTGGTATCGACACTGGCGATGACAAGGGTAAGCTCTGTGTGGAGCTTGGCGCC
GAGCACTTCGTGGACTTCATGAAGGACAACGTTGTCGACAAGATCAACGAGCTCACCAAC
GGTGGCTCTCAGGGAGTCATCAACTGTGCTGTCAGCGACCGTGCCGTCGAGGAGGCTACC
AAGTACGTGCGAACTTTCGGCACTATTGTGCTGGTGGCTCTGCCTCCCAATGGCTATGTC
AAGTCCCACATTTTCACCCACGTGTTCAAGTCCTTCAACATCAAGGGCACCTATGTTGGA
GGCCGGCAGGACGCGCAGGAGGCTATTGACTTCTATGCCCGAGGCATGGTTAAGAGCCAC
TACAAGATGGGTGAGCTTTCCAAGCTCAACGACTACTACAAGGCCATGACCGATGGCAAG
ATTCTCGGACGAATTGTTGTTGACAACAGCAAATGATCGAGTTTGTGAATCTCTCTAATG
AATTATGCCAGTGTTAATGTAAATCACATTCTCTAATAGCTTTGGTCGTATTTGTAGTAC
GTTTTCCACTTGTTTGTAGCTCTTTTCAGTCCAATCTGACGTGAAGTTACTTTACGGCGG
TATGTACATGCCTGTCGCACGCGGCAAGTACAAAGTTCAAGAGCTGAACAATACATCAAA
ATTGTTGCAAGCAACTTAATAGAGTGCGAGTACTACCAGTCAGTGTATACCGCACTGATT
TCCAATCGTAGAAAAAGAGAAATTAATAATCTCTCTTTTTCTACCCATATCTCGCAAGAT
GGACAGAGCCCGTGAATTTGTGAACTCAGACATTGTTAAGGTTGCATATGTTGGTAATTA
ATTTGCTGAAATGCTCAGCGGGTACCTACAAACCCCGCGCAACCTTATCGGGTGCGGGGT
GGCGAATGCGATTTGTTTGTGTGACACAGAAAGTCACAATTGGGCTGCGAAGGGATGCCG
CATCGATACATATACATGTGTCAATTAAGTTGCACTCCATGTTTTAGTGCCGTTTGAAAC
GAGAACTGCGAAAGGATTATATCTTGTTTGTTCTTGGTCTAATAGCTTTATCGCAAGATA
GATACATACTTGAGAGAACATATCGCAGAGCTGGTTGATGAAACTACCGGTGTACTACCG
GTGTACCAATAAGTGCTGGTAGTGTGCTGGTAGCGTGCTGGTATCTGTATGTATCGAAAA
AAAATACAGTGATATCAACACAAAAAAAAATCGCTATTAGAAACTATCCACGGCTCGCCA
CAAGACGTACATCGTCGGCACCACCATAAAATATCCATGCACAAGTACAGCCGCCTGAAT
GTCTCTGCAGAAGAAACAAGCTCCGGTGTTTTGTAAATTTCCTTTTGTAACACAGCTTCC
CCAAAGGAAGTGTTCTACAGTACAGTACAATTCGATGCCCAAGATCGCTGTCTCATTATT
GTTCTCACTTAGATATACCCTAACCTTGTATTTGCAGCTAGTTAAAGGTAATTCCCGGCA
GGGTAATGAGCTCATGAGAGAGGTAGCCGGTTGTCTGTCCTGTAGACGGTGTTTCTACTG
AACTGGCTCTTTCTGGTGAATGAGTGGTGTGTGCTATAGCAGCTATCAGAACGTGGTGTC
CCTAGATAGTAAGTTATTACTACTGTATATCTAATCAATCAGACATGGGCTTTCAGATTG
TGAGTTCGAAAGAATACTATTTAAAATAAATATCAATTGATTGCTATATACAAAGAGTCT
ATAAAACTTCTTAGTCAACCTCCTCGACAGTGGGACCCTCGCCGCCACCAGGGGCGGCTC
CAGAGCCAGGCATACCGCCTCCAGGCATTCCACCAGGAGCACCACCCTCAGCTCCGTAGA
ACTTCATAAGGATGGGATTCGCAATACCCTCGAGCTCCTTCTGCTTATCGGAGTACTCCT
CAGTAGTACCGGATTGAGTGGCATCAAGGAACTCAATGGTCTCGTCGATGGCCTTCTTGA
GCTTCTCTCGCTCGGCCTCATCGACCTTCTCCTTGAATTTCTCCTCGGAGAGAGTGTTCT
TGAGAGAGTAGGTGTAAGACTCGAGGCCGTTCTTGGCGGCAATTCGGGCAGCCTCCTTCT
CGTCCTCGTCCTTGTACTTCTCAGCGTCGTTCACCATTCGCTCAATTTCCTCCTTGGAAA
GTCGGCCCTTGTCGTTGGTGATAGTGATTTGCTGAGTCTTACCAGTACCCTTCTCAACAG
CGGAGACGTTGAGAATACCGTTGGCGTCAACGTCAAAGGTGACTTCGATCTGAGGGACAC
CACGAGGAGCGGGGGGAATACCGGACAGCTCAAACTTACCAAGGATGTTGTTGTCCTTGG
TCTGAGCTCGCTCACCCTCAAAGACCTGAATCAGAACGCCAGGCTGGTTGTCAGCGTAGG
TGGAGAAGGTCTCTGACTTCTTGGTGGGGATAGTCGAGTTTCGGGGGATGAGCTTGGTCA
TAACACCGCCAGCAGTCTCGATTCCAAGAGACAGGGGAGCAACGTCGAGGAGCAGAATAT
CCTGAGTGGACGAGGAAGTATCACCAGAAAGGATGGCAGCCTGGACGGCAGCACCGTAGG
CAACAGCCTCATCAGGGTTGATAGATCGATTCAGCTCCTTTCCGTTGAAGAAGTCAGAAA
CGAGCTTCTGCACCTTGGGGATTCGAGTGGAGCCACCAACAAGGACAATCTCGTTGACTG
AGGCCTTGTCCATCTTAGCGTCTTTCAGGACCTTCTCAACTGGCTCGAGAGTGCCTCGGA
AGAGATCCTGACAGAGTTCCTCGAATCGGGCTCGAGTGATGGAGGTGTAGAAATCAATAC
CCTCGTAGAGAGAGTCGATCTCGATGGATGTCTGAGCGGAAGACGAAAGGGTTCGCTTAG
CTCGCTCACAAGCGGTTCGCAGCCGTCGGAGAGCTCGCTGGTTGGTGGAGATGTCCTTCT
TGTGCTTTCGCTTGAACTCCTGAACAAAGTGGTTCACGAGTCGGTTGTCAAAGTCCTCAC
CACCGAGATGGGTATCTCCAGCGGTGGCCTTGACCTCAAAGATGCCGTCTTCGATAGACA
GAAGAGAAACATCAAAAGTTCCTCCTCCAAGATCGAAAATGAGCACGTTTCGCTCGCCAG
TCTCCTTCTTATCGAGACCGTAGGCAATGGCGGCAGCGGTAGGCTCGTTGATAATTCTCT
GAACATTCAGACCAGCAATAAGACCTGCGTCCTTGGTGGCCTGTCGCTGAGAATCATTGA
AGTATGCGGGAACGGTAATAACAGCGTCGTTCACCTTTGTTCCAAGGTATCCCTCAGCAG
TTTCCTTCATCTTGGTGAGGATCATGGAAGAGATCTCTTCGGGGGTGAAGACCTTGGTTT
CGCCCTTGAATTCGACCTCGATGTTTGGCTTTCCAGCCTTATCGATAATCTTGAAGGGGA
AGTGCTTGGCGTCGTTCTGGACCTCAGGGTCGTCGAATTTTCGGCCAATCAGTCGCTTGG
CGTCAAAGACTGTGTTTGCAGGGTTCATGGCTGCCTGGTTCTTGGCAGCATCACCAATGA
GTCGTTCAGTGTCGGTAAAGGCCACAAACGAGGGAGTGGTTCTGTTTCCCTGGTCATTGG
CGATGATTTCGACTCTGTCGTTGGCGAAATGGGCCACACAGGAGTATGTGGTTCCAAGAT
CGATTCCTACTGCTTTAGACATGTTGTTGTAATGTGTTGTTTTCGTGTTGTGTTTTTTTT
TTTGAAGGCCCATTTTCTGTGGAAAACCCCCGACTTTAATAATGTCCTGTGCATGCTACC
TGCATTAGTTCGTGATGTTTCTCGAAGGTGAACGAAAGATAACGTGTGGTAAAACTCTAA
TAATGGAAGGTTCTAGAAGACTTGAGAATTCATGAAGGGTCACAATCTAAGGACAAGTAC
TTGTTCTGTACAGCATGTACGAGAGTACATTAAGACTTCGGTCCGTTTCAGATCTTTCAT
GATGCAAGTGGTACACGACAGTTACTCTCCTTTATCTTTACGAATGGGGTCATTATTAGT
TAGAAAAATCGGGTGGGCGTACAGTAGCTGACCAGTTGGGAGACAGAGTTGTGCGAGCCC
TGCCAGCAGGACCCACACTGACTGTTGTCTGTGTCTAACATGTACAGTGCAGGTACAGTA
CAGTACGCGTACAGGGCACGACGACGAATAATACATACGCGTGTCACCACTCGCGGTACA
AGTACGAGTTCATACAGCAATGTCGCGTTCGAATCTTAATTCACGTGCCTAGATCGCGTG
GCAACAATGCAAGCGCAAGAACCTGTCCAGAATAATAAAGGGTGGCCACTGATTGGCGAC
TACTGCACACTTGTATTTGCACAGGTATCTCCCTGCCACGTGTAAGAGATTGTTACAAGT
ACATACTGTACTGTACTGTACATACTGTACCTACAACTGGTCAAGGGTGCCCCCTTCTTG
TGTATGTACTCTTCACAAATAGGAACTACAGACGAACATGAAAAGGTTATCTTCCCGTAG
GGTCTCTCTACGTGCTGCTTTGTATCGTGTGATGATTATTGTAACTGTCTAATTTTCGAA
GACCGTTCTACAAGTAGCACAAGTACAAGTACGAACGATCCGGCAACTGTGTATCCTTCT
CGGTGCGGCACGGTCTGATGCGTGGACGTGCAGTACAAGTACATTTGTGAGCCATCTCCC
TACTTGTAGCCTGTGTTTTTAGGCTACTCCGGAAACATAATACTCCCGACAAACCTTATT
TGGGTTGTGTATATAATCACCAGTTCTCTATAGTTTAGAATGGAGCTTTGTTACCCGTTT
TATTTGTGTCCTTTGACTGTAGAACAGGAATCTCTGCCTCCCCCAAAGGGCTGTGACCCT
CAACAACGACGCTCCTGTGTACAGGAGCAACCCGCTATCAGTTAAGCCCCCTCGCTTTTT
ACCTTTCTTTACGTTCTTCGGTTACCCTGCATCGACGAACGTCACACATTGTACTTTTAA
CTCTAATTGGCACTGAACATATGCTTGCCATTTAGCAGCTTTATGACATTATGCTGTTCG
AAAACAAATTGCGGGTCTCCAAGTAAAAGTACAAGTCTGTACTGTACACACCAAACGACG
TCACACGGCATTCATGAGGTCACATATACAACGGGATTATAATATAGAACGAGCTACGCG
TATGTGCTTGCACTGGCACGCACGGGAATGTAATACAAGTAGACCGAGACATACTGTAGT
CGACATAGCTCGCGTTATTGTAGCTGCTGATCGCAAAACGCGTCTGCGGGGATATTATGC
AGAAAAGTGGCGATTAAGTAACAACAGCTGCTACAGTATGTACTGTACGATACAATAGTA
AATTGCAGCCATATTGTAGCAGCTGGAAGGACGTGAATACGTCCAATCATCAGGTCAAAA
GTACCGCTCAGCCGGTTCATTATGAGTGATTCAAGAATAAAAGGCCATAGTGGCCATTGT
GCACGTACGAGAGGTTCCTGGGTGGTACAGAAGCCGCAGTGAGCAGCTCTGAGTCGACAT
GGAAAGCAGGGTACCACACGTATCACATCTCGTAATAATCCCATTACGGCCCGATGCCCC
CTAAAGTCTCAATGTCGATAAGTCAAGCTATGTCCGGAGGGGCGATGGTGGAGTAGAAAC
AATAGCCAGTACGATAAATTTAACCGCAGGAGCTGGTAGTCACCACAATCACGAGCGTGA
CATCTTTTCCTCCTCCGATCACACGATGTGCCGCTTGGAAGGGCGTCCCTTTTATCAACA
ACACGTCTGACAAACCCACCGCACGTAGCGGTGTAGCGACTGTACTCACCAATTAAATGG
GACCTCTTCGCAACACCCCCATCCTCCCAATGGGTCACAGCTCCCTTGTTGCTCTGTTGT
TCTGGCCTGGCTGATGAATGCTTTATGATTCAACACAAGTAAGGTTCGAACAGGGGACAA
TGTGCTCGAGCTGACATATCGTACCAACAACACATGACATGAACACTACAAGTAGACGTG
AACAGCAGTCTAAAAAAAGACGGAATACTGTACCTACCGCCAAGTTCAAGTCTGCAAAGC
CACACAAAGGGTATTTCGTAAGGACTACTGTACTGTAACGCAACGCACAGTCGCACTAAC
ACAGACACACGAACAATATTCCGAGATTATCGATACCAACGGTGTAATATCCTGCAAGGT
AGTGCATTCTATAGAACGGAGCTTGCATCAAAGAAACCGGCTATACACCCAAACCTTCCT
TACCGTTGTGTCGGCGTAATTACAGTCATGCATCCCATTATGATCGGGAAGAGGCTACAG
TAGTCCCACACTTTTGTTCGATTCCGGCGTGTGTTGTTCCCTGGCAGTATAGGGCCTTGG
CAAAATGACCTCGAACTGCTGTGCCGGAGAATAGCCCCAGCTTGAGACTGGGTTGCTCGA
TCTGAGACCCTTGTTTGAGTCTAGCTGTGCCAAAAGACATTATTACAAAGATCAAAACGT
ACCCGCACAGCAGCCATCTTGATGCCTACACAAAATCTGACGGGGTTACATTATAGTATA
GTGTATAGTACAGACTGTATGTACAGTATGTACAGTATGTACTGTAATTACTGCAGGTAA
CTGATCGATCGAGAGATCTTTTCAGAGGAGCTAGTCCGCAATTTACAAGGGGGCTTGTAA
ACTGCCTGAGATATCACGTATAGCGACACCCACAAGTACATGTACAGTAGTTCCATTACA
TACGGCTACAATCTGGGGTCCGCGAGTGGATCCGCGGATGAAAGAGAAGGAATTAAACGA
AGGAGAATCTGTACTCTGACGGCTCTGTAGCTTACATCTTTTAGATATCTTTGAAATATT
GTCGTACTGTTGACATACAGTATGTACTGTAGGTACAGTATGTACATACATGGGTCGGTC
TTAGAAACATCTTTTCGGGGTGATGTTTGGAGGACTGTTTCAATATGTATTAGAGTATGG
TTCATATACTGTGACCCACGTGACTATAGTTTCCCTATTAAGGGTATAATGCCAAGGGTA
GATCCAGGGAGACTCTCTATCTCCGTAAAAGGATGGGAATGTCTTACTGTAGCAGTACAT
ACAGTTATCATCACAGCGAGCTACGAGTTTAAAGGTCACCTCGCCTTAGGACTCGGCAGC
AAACTACAGTACCCATCAAGAGAAACCTTCGCAGCTGTTGCAACTAATGATAACTCGCGA
AACCCAGTTTGTCTGCACCTACGTATTCAGTTGAAAAATCTCTTCTCCACGCCTCACAGC
CACCGTAACAAGCGATATCGCTGCCTGCGTAGCTGGAGATTCCTTGGATGGAAGGTTGGG
TGTCCACGAAGTATCTGATGCTACAGCCGATTGTTTTTTCCCGATTGTTTTTTCCCGATT
GTTTTTTATTGTACATATGTAACTCTTCCACGATTGATAATGATTGATAATGCTGACTTA
CCGCCGGAATTGGAGATTGACATGGGCGTTAGGATCTCTACAGATCCGGGAGTTTCCAGA
CATTGGTTGCTAAAGCAGAAGTTTCGGCGTTTTACGGTGACCCCTCCCCCCAGATGCTGT
TTGCCCTAAGCAAATAGAGAGCGCCGCTTTGGTACCAGATGGCGTTGCTAAGGCTCTTCC
ACTTGTGGTCTAAGGACATGACAGAAATCTGGCTATTGGAAAAGAGATCAGACTATAGAC
AAAGAGTCCGGACTATATCTGTGCCAACCTTCGAGTCATCAGTAATGAGTTATGAGGGCT
TCTCATGCAATGTATATTAATATAAGCAATCCCCGGTATTTTATTGGCATTGTAAAGTAC
ATACTACAGTAGCTGCAGTACAGTACACTGTACCTATACAGTGGCTACAGTACTACAAGT
AGTAGTTATATCAAGTACATCTCAAGGGGTTCATGACATCAATCAGAAGAAATCATTTTT
GATCCCATCTGTACTCGCATGAACGTGAAGATGTCTCAAGTAGATCTTTGTTACCCAAAT
CAGACACACAAAATTGGAGTGCCTCCTTTTGGACTTCTACTGACTCAACAGGAATATGAG
ATATGTGACTGACATGGCATCACAGCCAGCCTCACAGTTCTCTGGCTGTGGTTTCTTCTG
TGGCAGACTGGAGTTGGGTTGGTTCGAGGCAAAACAAGATACCCGACAACCTCATTGCCC
TGTGTGGAGTTCATCTGGGCAAATGATATTGTGGTCGATTTATGTATCGTACGCAGATAA
CCACGAGTACGAGGTATCAACCCGTACGTCGTGTCTCAGTCCTTCGTCAAGCGAACGGCT
GAAACAACGCAACTCACTAAACTTTCTTTCCCATTGTCTTGGTAGGAATCGTATTTAGGC
TCACGTATTGATGCATGATTGCGTACCGATCCGTGGGGAAGCTAGTCCACAATTGCTACA
TTCGGCTCTGTGTTGTCAGTAAGCGACATTGTAAAATTCCGTAGTGACACTGTGGAAGTG
ATTGAAACATATTAACAGGATGATGGTCTATTCAGAGGTTTCATTTCTGATGATTCGCAC
TAAGGTAAGCCATCACATTGCATGTCAGACTGCAGTGTATCTGATATTATACAATACGGG
TACTGTACTGTACAGTACTGTACTGCGCAGGTACAGTTGTTAAATTCTTGGCATCCATTA
TTAGTGGAAAATCTCACAGTTAGCCTTGACAGTCTGTTTCCGGCTACAGTAGATTCCGAA
AGGAGTAAAGTTGTGGACCGTAGGGATGGTGGCGAAGTAGGAAGATTGCCAATTTCATCA
ATAAAATCTAGACCAAGACTTATTTTTCTTGTTTCGACAGCTTTTTGGGACGTACTGTTA
CCAATTCGGCTGCTACTTTGCGTAAAAACCGAAAAAATCGACAGAGGAGCAGACGATTTT
ACTTGGTTAATAGAGATGTACATAAACGCATGCTGAGTATGGTAAACATCTATACACACC
AATGATCACTCGCTCTATCTTCATCATATTGTTGCGGTCTCTGTGGCTCTAGCTCAGACG
GCGCCGCTAAATCCGATCACAGGCATGTCTGTTCACAAGGCTCAGGACAGCACCCGAACC
CTTGGCTGGTCGTGGGATACTTGGGAAGCTGAGCTCAGCTTTGCTTTTGATGCTGCCATT
GTGATAAACATGAAAAGTGGAGATTATTCTGATTTTTCCATCCAAGGTCCTCTTTCCTCC
TACTCTGCGTCTTCCGTTGTTCCTGTTACTTACAATTTCAACATTGAAAGTCAGAACCAG
GTTCCTCTCTTCAATGGTGGTTGCTACTGACGACAACTACAACTTCCGAGCTACAGCAAC
CTCGTTCTTCGATGATACTTCCATTATTGATCTTACAATGGCTTCTGGAACATTCAGTGT
TGAATTCATTTTTGACCAGACAACCCCCCCAGGCACTAAATCCATTACAGTTGGTGCCTT
TACACGCTCCGTTATATTGAACCCCAAACTGCAGTTGGTACTACCCCTGGAGTAGCAAAG
GTTCGTTATAGATTCAGACGTGAGGGCGAGTACCTCATTCTTGAGATCTTTGGTTATGTT
CTTCAGGATCCCAGAACCCACCCGTCTATGTATTTTCACACTTTGAATGCCAGTGTGGGA
TATACGTTTGAAGTGGTATCTACCAACCCTTGGGGGATGTTGGATTTTTATTACGTCGAC
GCGAATGGAAATCGAAATGATGCTGATGGATCACCTATCGATGCTGATGCTGCTCCTCCA
AACAACGGATTTGTTAATTCCACCTATGCTCAATCCGGGCTTGATGACAGCAGAATACCT
CTGGTATCAGGACATGCAGATGGACTCTTCCTTACTATGCTGGGTAAAATGAGCGGAACT
GATCCACAAGCTTGCCTCCTGTATTCAGGAAATTATCGAATCCCAGCGGTGAGTCTGAAC
AGGTGTATTGCACAAGGCCGTGGTGACTTCGGTTTGCCTAATGGATATGGAATGGCTGCC
GTAGACTTTACAACAGCGTCGTATACCTCTACCGTTCCCGGGACCATTCCAGGAACCGAA
ATTGTCTCAGATGCTAATGGTGACTACTACGAGCGTGTTACTACCACCCCCATCTCCACC
ATCACTGTTCCAGGGTCTGTAGAAGGAACTGCTACTCTCACTGACCCCAACGGAGACTAC
TATGAAGAGGTGACTGCAACCCTTATTTCTACAGCTACGGTTCCAGGACCTTCCGCAGGT
ATAGCAACACTCACAGACCCGAATGGTAACTTTTACGAGCAGGTAACCGTCACACCTGTG
TCTACCATGACCGTCCCTGGATCAGTTGAAGGAACCGCTACTTTTATTAACGCCGATGGT
GACTACTTCGAAGAGGTAACAGCCACCCCAGTGTCTACTACCACTGTTCCAGGAAGTGTA
GTCAGCACTGCGACCCTCACCGACCCCGATGGTAATTTCTACGAGCAGATAACAGCTACT
TACGTTGCTACAACGACCGTCTTAGGCTCGACTGAAGGAACAGAGATCACCACCAATGCA
GATGGTGACTTTATCGAGCAGATAACACGTGCCCCTGTCTCCACCAACTTTGTTACTGGC
TCCCAAGAAGGTACTGAGATACTCATCAACGCTGATGGCGATTGGTACGAACAGATTACA
ACTATTCCAGATGCTAGCCCTGTATCTACAATCACAGTTCCAGGCCCCACAGCTGGCACT
CAGATTCTAACAAACGCCAACGGGGACATCTACGAGGAGATCACTCGTGTCCTTGTCTCA
ACGAACACTGTCCCCGGTCCTACTGCAGGCACACAAATACTCACCAACCCTGATGGTGAT
CTCTATGAGCAGGTAACTGTTGTCCCTGGCGCCAGCATTGTCTCTACCAATGTCGTTCCC
AGTCCTACAGCTGGCACACAGATCCTCACCAACCCTGACGGTGATCTCGACGAGCAGGTA
ACTACGGTCTCAGATGTCAGCGTTGTCTCTACTACTATCATTCCTGGCACCACTACAGGC
ACACAGACTCTTATCGACGGAGACTTTTTCGATCAGGTGACTGTTACAGAAATTACTATG
GCAGCTACTATCGGTGAGTATACCTCCTCTGCTCCCACGGCTACTGTTACTATCTACGCT
ACTGCTGGTACTGAGCTCGGTAGTCTCTTCAGATGCAATTGTCTTCTCAGGAGATACGGT
TACTGTCTTTATTACCGTTCCTCCTCATGAATCCACTGTCTTCAACAGCCCTAGCTCTCA
TGGTGGAAGTGGTTCCATCGGATCCGTAGATGCCAACCACCCCGATGGTAACACAGGACC
TCATGGATCATACGGTCCAGCATCCAAAATTACTGGAGTATATGGGGGTACCGGGAGTGA
CTCTACAAACCCCCGAAGAGATTCTTCCAATCTCGCAGATAGCAGTCCCGGAAGTAGCGG
TCAAAGTGCGTCTTATGGATCTCCCGGCTCCCCAGGACCTCCTGGAACCCCTGGAACCCC
TGGAACCCCTGGATCTGACTCCTCTGTGCTGAACTCTTCGGGATTCCTGGGTGCCAGTGA
TTCTTCCAGCTCCTCAAGGTCCCCTGGCTCTCCCAATTATTCTGATTCACCAGAATCTCC
AGGCTCTCTACACTCTTCTGGATCATCTGAAGCTAACAGCGTCCCCAATAACACCCCCAA
TCAGTCAACTACCGACTCAGTTAGTCCTCAACAGGCCAACGATGCTTCTCTTCTTTCGGT
TGGTGTCCTGATGGCCCTTCCTCTGTTTGCCATCATGGCCTAGACCTTCCGTGTTAGTCC
TTGAGCTCAATAAACGTTTATAATTAAGAGATATGTTTGCTAGTTAGTGCAACGCACATA
GTATGATACCGTATAAGTACCGGTACAAGTACAGTACTCGTAGCAGCTACAGTACATGGT
CTCATGGAGCTCCGTTGGGTCCATCGGCTGCCATGCCCATTGTCCAGCCTTCTTTATTGC
CACTCTGAACAAGTTAAAACTCGAAGTTTAAACACGTGATGCCCCGCAGCACAAACATCG
CGAGATTATTGACATGGACGAGAAAACATACCAGGACAACGGCAACAACAGAAGCACCAA
CACCGTCAGAGGCGGCATGCACGACATCAGCAGACTTCTTCAACCTGACATACAAACACG
CTCTCAACTTTCGGTGGCTCTACAATTCAAGCGCACTCCTCAACGTCCCCTTGCTCCTCA
ACGTAAACCCAGACCACGTCATTCAATGACACCAATTCGGTGATGCACTGACGTGTTAAA
CATATGAGGCCCATTCCAGTGTGATATTGCTCGATGCCTCATTCACCACAGACACCGAAC
GGTGACTCAACAAGCAGCAGTGGAGGTCACAATGCTGCTAAACCCACAACGTTACGACCA
GGCAGTGGGCGCCGCAACTCGCCTGGTGTTTAGATGTGAGTACAGTACTGTACTCATCCT
GTATTCACGATAATAGCGCTAACGTTATTGGCCCCCGTCGTCAGCGTCGCACTACCGACA
TTTGCTCCATCGTGACACGTCTCATTTCTCAGACTCGAGCCTGATCTACAGCAAGATGTA
TCCCTCTACTTTCCCTCCATTTTATTCAACTCTGCCTCTGTTCATCATCAGCAACGCCAC
TGTAATCGCCACTTTTAGGGGAACCGTCATTTGCATGCAACTCGTGACACAGGACACAGA
CACAGACACAGACACAGACACATGGCCATACCAGGATCCAACAACCTTCGAGTAAGTTAG
TTTTATACTGTAAACATGCGTGAGATTGGACTGGGCGCATGACACGAGAGCCATGAGTAG
GCATCGAGCTACTGTACTGGAATATAAACCACTTCTAGCATTGCTACCATGCGGTTTGAG
TGGCATCAGGTTAACACCGGGACAGGCTTTGGGCATTGACTTTCCCTTGTCAGTCCAAAA
CACCGAATCATGCTATTCCATCGAGTCACAGCCCAGCCCTTGACATCGCCCACACAAATG
ATTGATCAACGAGACCTAGGCGTATCGCAGTTGCCCATACTGATACAACGTCTCTCGAGG
TGAGGTATCATACGCTTATCTATTTGGGGTTTCCATGGCACCAGTTTTCGGCGGATGCTT
GGTCACGAGTCCTAACACCCCAGAAAGACATAGATCATTCGATTAAGGCAGACACTAGGG
GCATTGTGGTATCAAATTGTTCCCCAAGAGCTCATTTGTCGTTGTTAAAACCACACACGT
GAAAAATAGCAACATCACTCCCAGGTTTGTGCAGTAGAATATAGCTTTTCCATCGATTAC
TGAAGTACATACACTACACTGTAGACATTATTCAAGATGAATTCTACTCTTTATTCTCGA
TCGTGCCCTCGAAGATATGGGATATCATGGTATCAAAATTTTGGCACAGGCTGAAATTGC
CGACAAGTTCTTCGGAGAACACACGGATAGCCTGTCTGACCATCTCCAGTTGAACTGGGA
GTACAAGGAGGGAAAGCTGGAGCCGGGAGACAGAGGAGGCGAGAAGGTTGGATTACAACG
GCACGCAGAAGGAAGACAACTGGTTATGGTTCCAGATCGCCCTGACAACGGCGGCGAAGA
AGATCAGAGCACACAGAACCACGGCTGACCACCAGATAGGCGTCTTGGCAGAAGATGTTG
CAAAGGTGATACAAGGGGCACGAATGAGAACGCCCGAGTAAAGAGGATCTCACCGCGGTG
TAAGAGATGGGGGTCCGACTATCTCAGGGGCTATCTTGCCGAGACTATGTGGGCGAAGAA
AGAAGCCAGAAAAGAACGGACGGACGAAAACATCGAGACAGCCAGGTTCATGAAGCACGA
GTTCCACTGGCAGGCCCGCCAGGCCAAGGCGCAAATGTGGAAAAACTACCTCAAATCGTT
TCGAAGAGGAGGCATTTGGCGCGCAGCCAAATACTGCCCGCCCACCAACCAAGCCCCCTC
CCGCCACTACGCAAGCCGGATGGATGGAGAATGCAGATGCACTGGAAGGAGGACTAATCC
CGCCTCTTCGCCGTCTAAGTCGACACCACTGGACTACACGCTAGAGGTAGACGAGAAGTG
AGGGAAGCTCATCGAAGAGGATCTCTTCAGATCGACCGCCAGAACCCCAAAAGGGCTCTG
GGGTCTGACATGCTCAAGGCCAGGGTCATAAAGGAAGCACACAAGAACCAAGCCATTTAC
CCATACCTTCTCCGCCTGTATGTTGCGTGCACCGAGGCGGACCAGCCACTGGCGTGGAGG
ACCAGGAACACGGTGGTCTTGCGGAAGGGAGAAAAGCGGGACTGGGCACTGCCCAAATCC
TACAGGCCAAATAGCCTGCTAAATGTGATGGGGAAGGTCCTCGAGGCCATCATCCAACAA
AGGCTGACACACATCACAGGGGACACGCCGAAAGAGCCATTCGGAAGACGAAGCAGATAC
TCCGCACCAGATGCGGTGCTGACGCTGATCCAGGACGCCCAGCTGGCGAACAAGCGTATA
GACACCCGGACCACAGCCCTGATGGTAGACGTCAAAGCACGATTCGACAAAGTGCACCGA
GACACCCTGCTATCAACACTGGGGACACTCAAAGTCCCAAAAACGGTTATCCGGTGGGTA
TGTTCGTTCCTCACGGGACGCTCAATCTCACTAGTGGTCGACAGCAGACACTGACCCCAC
GGGCAGTACAGGTAGACATTCCCCAGAAATCTCCAATCTCGCAGCTCCTGTTCCTGTTAA
ACACTACGCAGCTCTACCGAGTAGTCAAGAGCTATGACGCATAAGTGATAGGCTAAACTG
ACGACATCACTGTAGGCATCCATAGTTGTGCGGACCACCATCACATGTACTACGGCGACA
AGCTAGGATTCATTCACCGTGGCAGAAAAGGACGAGATTCCAAGGAGGAACTCCAACAAC
CAACGGGAGACATCCGCCTCCCACAGGAACAGGTGAAGTTGCGCGGCATCACTCTGGACA
CCAACATGAAATTTACAGCCCACATTGGCACTAAGCACTCGAGCTAGGAGAAGCAGCGCT
GGGGGTCACTCAGCGACGGGAACGACGCCAATGCGGGGTCACGAGCGAGGCCGCCCGGCG
CCTCTACCTGACATGCGTCGTGCCAGTCATCGAGTACGGATAGGAGGTCTGGTACCACCA
ACTAACCGATGCGGCATTGAACAGAACAAGGAAACTACAGAAGCACGCGGCAAGGATCAT
CCTTGTTGAATAAAATGAATTCATATAACAAGTACATTAAAGACTTACATATCACTTGCT
AAGAGGCGTTCTGATAACCAGACTATTCTCTCTATCAGAGAAACTCGTCAGGAGAGTCTC
CGCCCCCTAGTGGAGGATTCGACTGAGCACGCCATCAGGTTGACCAAATTATGCTGAGTG
AATTTGTCCCTCAGAAAGGAAACTACAAGTAGTGGTTTGTCACCCACGTCAAGGTTTTCC
ATTCAATTGTCAAGGGTTATGAGGTACTCTGCACAACAAATAACAAAACAACTACGTACT
GTACGTACATACTGTCGTTGTCATCCGCTACCACGGATATTACGACACCTTGGTCGTCCA
TTATAACCAGCATAAAGGCACTTCGTTTCCTCAAGCTCTGCAAATCTGTTTACAGTACCG
CCTGCTGGTGACCTCTCAAAAGAGTGACACTACTTGCTCACCGAAAAATGCAGACATCTG
CCACAATGACCACTTGCGTCCAACATATCTCCTGTTTCTCATTGACAGATTGGTCTAACC
GTCTCTTCTATCATACGTCAACAGTATGAGACCAACAGACGCATCCTCCACACAAGTGTG
TAGCCCGCCACCATCATACCTCAACGTATTGCATTCAGTTATAAATAGTCCCGCATGCCA
CTGAAACATCTATTCCACTTTTGAACAGCCTATCTTATCTTCATCACTTTGCATCGACAT
GCCCATTTCGTCAGACTGCATAGCTGTCCCCGCCGTTACCCAGGTGACACAATCAACACG
CACTGCGGCTATGAAGAGCAGACTCACGACACTAACTGCGCTATTATCTTGCTCCTGAAT
CATTCTGGCCATGGCGACTCTGAGACCAAACCACCCACACACCATACGCCTACTACTGTA
CACGCAATATAACACTACGACTGAAACAGCGTAACCAACACGGTTTTGACGACTGGGCGA
TAGTGCCAACCAGATTCGACTTCCAGACACGAACATAAACACCATCCACCTTTGCCAATG
TACGAAGCAAAGTCACAATATCAAATGAGTATGACAACGGCATCGNNNNNNNNNNNNNNN
NNNNNNNNNNNNNNNNNNNNNNNNNNNNNNNNNNNNNNNNNNNNNNNNNNNNNNNNNNNN
NNNNNNNNNNNNNNNNNNNNNNNNNNNNNNNNNNNNNNNNNNNNNNNNNNNNNNNNNNNN
NNNNNNNNNNNNNNNNNNNNNNNNNNNNNNNNNNNNNNNNNNNNNNNNNNNNNNNNNNNN
NNNNNNNNNNNNNNNNNNNNNNNNNNNNNNNNNNNNNNNNNNNNNNNNNNNNNNNNNNNN
NNNNNNNNNNNNNNNNNNNNNNNNNNNNNNNNNNNNNNNNNNNNNNNNNNNNNNNNNNNN
NNNNNNNNNNNNNNNNNNNNNNNNNNNNNNNNNNNNNNNNNNNNNNNNNNNNNNNNNNNN
NNNNNNNNNNNNNNNNNNNNNNNNNNNNNNNNNNNNNNNNNNNNNNNNNNNNNNNNNNNN
NNNNNNNNNNNNNNNNNNNNNNNNNNNNNNNNNNNNNNNNNNNNNNNNNNNNNNNNNNNN
NNNNNNNNNNNNNNNNNNNNNNNNNNNNNNNNNNNNNNNNNNNNNNNNNNNNNNNNNNNN
NNNNNNNNNNNNNNNNNNNNNNNNNNNNNNNNNNNNNNNNNNNNNNNNNNNNNNNNNNNN
NNNNNNNNNNNNNNNNNNNNNNNNNNNNNNNNNNNNNNNNNNNNNNNNNNNNNNNNNNNN
NNNNNNNNNNNNNNNNNNNNNNNNNNNNNNNNNNNNNNNNNNNNNNNNNNNNNNNNNNNN
NNNNNNNNNNNNNNNNNNNNNNNNNNNNNNNNNNNNNNNNNNNNNNNNNNNNNNNNNNNN
NNNNNNNNNNNNNNNNNNNNNNNNNNNNNNNNNNNNNNNNNNNNNNNNNNNNNNNNNNNN
NNNNNNNNNNNNNNNNNNNNNNNNNNNNNNNNNNNNNNNNNNNNNNNNNNNNNNNNNNNN
NNNNNNNNNNNNNNNNNNNNNNNNNNNNNNNNNNNNNNNNNNNNNNNNNNNNNNNNNNNN
NNNNNNNNNNNNNNNNNNNNNNNNNNNNNNNNNNNNNNNNNNNNNNNNNNNNNNNNNNNN
NNNNNNNNNNNNNNNNNNNNNNNNNNNNNNNNNNNNNNNNNNNNNNNNNNNNNNNNNNNN
NNNNNNNNNNNNNNNNNNNNNNNNNNNNNNNNNNNNNNNNNNNNNNNNNNNNNNNNNNNN
NNNNNNNNNNNNNNNNNNNNNNNNNNNNNNNNNNNNNNNNNNNNNNNNNNNNNNNNNNNN
NNNNNNNNNNNNNNNNNNNNNNNNNNNNNNNNNNNNNNNNNNNNNNNNNNNNNNNNNNNN
NNNNNNNNNNNNNNNNNNNNNNNNNNNNNNNNNNNNNNNNNNNNNNNNNNNNNNNNNNNN
NNNNNNNNNNNNNNNNNNNNNNNNNNNNNNNNNNNNNNNNNNNNNNNNNNNNNNNNNNNN
NNNNNNNNNNNNNNNNNNNNNNNNNNNNNNNNNNNNNNNNNNNNNNNNNNNNNNNNNNNN
NNNNNNNNNNNNNNNNNNNNNNNNNNNNNNNNNNNNNNNNNNNNNNNNNNNNNNNNNNNN
NNNNNNNNNNNNNNNNNNNNNNNNNNNNNNNNNNNNNNNNNNNNNNNNNNNNNNNNNNNN
NNNNNNNNNNNNNNNNNNNNNNNNNNNNNNNNNNNNNNNNNNNNNNNNNNNNNNNNNNNN
NNNNNNNNNNNNNNNNNNNNNNNNNNNNNNNNNNNNNNNNNNNNNNNNNNNNNNNNNNNN
NNNNNNNNNNNNNNNNNNNNNNNNNNNNNNNNNNNNNNNNNNNNNNNNNNNNNNNNNNNN
NNNNNNNNNNNNNNNNNNNNNNNNNNNNNNNNNNNNNNNNNNNNNNNNNNNNNNNNNNNN
NNNNNNNNNNNNNNNNNNNNNNNNNNNNNNNNNNNNNNNNNNNNNNNNNNNNNNNNNNNN
NNNNNNNNNNNNNNNNNNNNNNNNNNNNNNNNNNNNNNNNNNNNNNNNNNNNNNNNNNNN
NNNNNNNNNNNNNNNNNNNNNNNNNNNNNNNNNNNNNNNNNNNNNNNNNNNNNNNNNNNN
NNNNNNNNNNNNNNNNNNNNNNNNNNNNNNNNNNNNNNNNNNNNNNNNNNNNNNNNNNNN
NNNNNNNNNNNNNNNNNNNNNNNNNNNNNNNNNNNNNNNNNNNNNNNNNNNNNNNNNNNN
NNNNNNNNNNNNNNNNNNNNNNNNNNNNNNNNNNNNNNNNNNNNNNNNNNNNNNNNNNNN
NNNNNNNNNNNNNNNNNNNNNNNNNNNNNNNNNNNNNNNNNNNNNNNNNNNNNNNNNNNN
NNNNNNNNNNNNNNNNNNNNNNNNNNNNNNNNNNNNNNNNNNNNNNNNNNNNNNNNNNNN
NNNNNNNNNNNNNNNNNNNNNNNNNNNNNNNNNNNNNNNNNNNNNNNNNNNNNNNNNNNN
NNNNNNNNNNNNNNNNNNNNNNNNNNNNNNNNNNNNNNNNNNNNNNNNNNNNNNNNNNNN
NNNNNNNNNNNNNNNNNNNNNNNNNNNNNNNNNNNNNNNNNNNNNNNNNNNNNNNNNNNN
NNNNNNNNNNNNNNNNNNNNNNNNNNNNNNNNNNNNNNNNNNNNNNNNNNNNNNNNNNNN
NNNNNNNNNNNNNNNNNNNNNNNNNNNNNNNNNNNNNNNNNNNNNNNNNNNNNNNNNNNN
NNNNNNNNNNNNNNNNNNNNNNNNNNNNNNNNNNNNNNNNNNNNNNNNNNNNNNNNNNNN
NNNNNNNNNNNNNNNNNNNNNNNNNNNNNNNNNNNNNNNNNNNNNNNNNNNNNNNNNNNN
NNNNNNNNNNNNNNNNNNNAAGTTATACGTGACTTCTAAAAACTACCGATTATATTGTAG
ATGACGTTGCAATCCAGAAGGTACATGGGTTGACTACTCTGTGCTTCAACACCAATTGTT
CCACTTATACATTGATGAAGCCCCCGTAAACCACGAAGTCGAGTCAGTTGAACTCTTCAT
GCCATATGGAATACGCTCTTACGACCATCTTGAGAACCACTAGAGCACGCCTGAGAA
>YALIH222S03_827380-852720 Yarrowia lipolytica H222 scaffold 03
GGTCCTCAAACTCCAACTAAGACTCCAGACGTCATCACCACTGGACCTGTTCCCGGCACA
TCAACGTCTGTCGACGAGAATGGCAGCACTCACGTCATCGAGACCCTCGTCCCCTCGACA
GTCTCTGGCAAGACTGCTGGTACTTCAAGTCTTACCAACAGTGACGGAATCGTCACTGGA
ATTGAGGTGACTGAGACTGGACCTCAAACTCCAACTCAGACTCCCGATGTCGTTACCACT
GGTTCCATTCCCGGCACTTCGACATCTGTCGACGAGAATGGAAGCACCCACGTGATCGAG
ACCCTGGTCCCCTCAACAGTCTCCGGCGAGACTGCTGGCACCTCAAGTCTTACCAACAGT
GACGGAATCGTCACTGGAGTTGAAGTGACGGAGACTGGACCTCTGGCTCCAACCGAGACT
CCAGACGTCATCACCACTGGACCTGTTCCCGGCACATCCACATCTGTTGACGAGAACGGC
AGCACTCACGTGATCGAGACCCTGGTTCCTTCTACAGTCTCTGGTGAGACTGCTGGTACC
TCAAGTCTTACCAACAGTGACGGAGTTGTCACCGGAGTTGAAGTCACCCAGACTGGACCT
CTGACTCCAACCGAAACTCCTGATGTTGTCACTACTGGTTCCATTCCCGGTACATCGACA
TCGGTCGACAAGAACGGCAGCACTCACGTGATCGAGACCCTCGTCCCCTCCACAGTCTCC
GGCGAGACTGCTGGCACCTCTAGTTTAACAAACTCAGATGGAATCGTCACTGGAGTTGAG
GTGACTGAAACTGGACCTCTGACTCCTACTCAGACTCCCAATGTCGTCACCACTGGCTCT
GTACCTGGTACATCGACATCTGTTGACGAGAATGGCAGCACCCACGTGATCGAGACCCTG
GTCCCCTCAACAGTCTCCGGAGAGACAGCTGGCACCTCTAGTTTGACAAACAGCGACGGA
ATCGTCACTGGAGTTGAAGTGACTGAGACTGGTCCTCTGACTGGATCTCAGACCCGCGAC
GTTGTTGTCACGACCGGTTCAATTCCTGGTACATCAACATCAGTTGACGAGAACGGCAAC
ACTCACGTGATCGAGACTCTGGTTCCCTCAACAGTGTCTGGCGAGACTGCTGGTACTTCA
ACTCTTACTAACAGTGACGGAGTCGTCACTGGAATTGAGGTGACTCAGACTGGTCCTCTG
GCACCAACTCAGACTCCCGACGTTATCACCACTGGCTCCATTCCCGGCACATCAACATCT
GTCGACGAGAATGGCAGCACTCACGTCGTCGAGACCCTGGTTCCTTCGACTGTTTCTGGC
GAGTCTGCTGGTACTTCAAGTCTTACTAACAGTGACGGAATCGTCACCGGAGTTGAAGTC
ACTGAGACTGGACCTCTGACTGCACCTCAGACTCCCGATGTCATCACCACTGGCTCTGTA
CCTGGCACTTCGACATCTGTCGATGAGAACGGCAGCACCCACGTGATCGAGACTCTGGTT
CCCTCAACTGTCTCTGGCGAGACTGCTGGTACCTCAAGTCTTACCAACAGTGACGGAATC
GTCACTGGAGTTGAAGTCACCCAGACTGGACCTCTGACTCCAACTCAGACCCCTGATGTT
GTCACCATTGGACCTGTTCCCGGCACATCAACATCTGTGGACGAGAATGGCAGTACCCAT
GTCATCGAGACCTTGGTTCCTTCCACCGTTTCTGGCGAGACCGCTGGAACGTCTAGTTTG
ACAAACAGTGACGGAATCGTCACCGGAATCGAAGTCACAGAAACCGGTCCTCTGGCTCCA
ACCGAGACTCCCGATGTCGTCACTACTGGATCTGTACCCGGTACATCGACATCTGTTGAC
GAGAATGGCAGCACCCACGTGATCGAGACCCTGGTCCCCTCAACTGTCTCTGGCGAGACT
GCTGGTACCTCAAGTCTTACCAACAGTGACGGAATCGTCACTGGAGTTGAAGTCACTGAA
ACTGGACCTGTGACTCCTACTCAGACTCCCGATGTCGTCACCACTGGACCTGTACCCGGC
ACTTCGACATCTGTTGACGAGAACGGCAGCACTCACGTGATTGAGACCTTGGTTCCTTCA
ACAGTCTCTGGAGAGACAGCTGGTACTTCAAGTCTTACTAACAGTGACGGAGTTGTCACT
GGAATTGAAGTCACAGAAACCGGTCCTCTGGCTCCTACTCAGACTCACGATGTCGTCACC
ACTGGCTCTATTCCCGGCACTTCGACATCTGTTGACGAGAATGGAAGCACTCACGTGATC
GAGACCCTGGTCCCCTCAACAGTCTCCGGCGAGACTGCTGGCACCTCAACTCTTACCAAC
AGTGACGGAGTTGTTACCGGAGTTGAAGTCACCCAGACTGGACCTCTGACTCCAACTCAG
ACCCCCGATGTCGTCACCACTGGACCTGTTCCCGGCACATCAACATCTGTGGACGAAAAT
GGCAGCACCCACGTGATCGAGACCCTGGTTCCTACTACAGTCTCTGGTGAGACTGCTGGT
ACTTCAAGTCTTACTAACAGTGACGGAGTTGTCACCGGAGTTGAAGTCACCCAGACTGGA
CCTGTGACTCCTACTCAGACTCCCGACGTTATCACCACTGGACCTGTACCCGGCACATCA
ACATCTGTTGATGAGAACGGTAGTACTCACGTCATCGAGACCCTGGTTCCTTCAACAGTC
TCTGGCGAAACTGCTGGTACTTCAAGTCTTACCAACAGTGACGGAATCGTCACTGGAATC
GAAGTCACAGAAACCGGTCCTCTGGCTCCAACCGAGACTCCCGATGTCGTCACCACTGGA
TCTATTCCCGGTACATCGACATCGGTCGACGAGAATGGAAGCACTCACGTGATTGAGACC
CTGGTTCCTACTACAGTCTCCGGCGAGACTGCTGGCACCTCTAGTTTGACAAACAGTGAC
GGAATCGTCACTGGAGTTGAAGTGACAGAGACTGGACCTCTGACTCCTACTCAGACTCCC
GATGTTGTCACCACTGGCTCTATTCCTGGTACTTCGACATCTGTCGACGAGAATGGAAGC
ACTCACATCATCGAGACTCTTGTCCCCACGACAGTCTCAGGAGAGACTGCTGGTACTTCA
AGTCTTACCAACAGTGACGGAATCGTCACGGGAATTGAGGTGACTGAGACTGGTCCTCTG
GCTACAACTCTTACTCCCGACGTTGTCACCACTGGTTCCATTCCTGGTACATCGACGTCT
GTTGACGAGAATGGTAGCACTCACGTCATAGAGACCCTGGTTCCTTCCACCGTTTCTGGC
GAGACAGCTGGTACTTCAAGTCTTACTAACAGTGACGGAATCGTCACTGGAATTGAGGTG
ACTGAGACTGGACCTCTGGCTCCAACTCAGACTCCCGATGTCGTCACCACTGGATCCATT
CCCGGCACTTCGACGTCTGTTGACGAGAATGGTAGCACTCACGTCATAGAGACCCTGGTT
CCTTCCACCGTTTCTGGCGAGACAGCTGGTACTTCAAGTCTTACTAACAGTGACGGAATC
GTCACTGGAATTGAGGTGACTGAGACTGGACCTCTGGCTCCAACTCAGACTCCCGATGTC
GTCACCACTGGATCCATTCCCGGCACTTCGACGTCTGTTGACGAGAATGGTAGCACTCAC
GTCATAGAGACCCTGGTTCCTTCCACCGTTTCTGGCGAGACAGCTGGTACTTCAAGTCTT
ACTAACAGTGACGGAATCGTCACTGGAATTGAGGTGACTGAGACTGGACCTCTGGCTCCA
ACTCAGACTCCCGACATCATCACTACTGGATCTGTACCCGGTACTTCGACATCTGTTGAC
GAGAACGGCAGCACTCACGTGATCGAGACCCTGGTTCCTACTACAGTCTCCGGTGAGACT
GCTGGCACTTCTAGTTTAACAAACTCAGATGGAATCGTCACTGGAATTGAAGTGACTGAG
ACTGGACCTCTGACTGGATCTCAGACTCTAACTCAGACTCCCGATGTCGTCACCACTGGA
TCCATTCCCGGCACTTCGACATCTGTCGACGAGAATGGAAGCACCCACGTGATCGAGACC
CTGGTCCCCTCAACAGTGTCCGGAGAGACAGCTGGCACCTCTAGTTTGACAAACAGTGAC
GGAATCGTCACTGGAGTTGAAGTGACAGAGACTGGATCTCAGACTCCTACTCAGACTCCC
GATGTCGTCACCACTGGACCTGTACCCGGCACTTCGACATCTGTTGACGAGAACGGCAGC
ACCCACGTGATCGAGACCCTGGTTCCTACTACAGTCTCTGGCGAGACTGCTGGTACTTCA
AGTCTTACCAACAGTGACGGAGTCGTCACTGGAATTGAAGTCACAGAAACCGGTCCTCTG
GCTCCTACTCAGACTCCCGATGTCGTCACTACTGGCTCTATTCCCGGCACTTCGACATCT
GTTGACGAGAATGGAAGCACTCACGTGATTGAGACCCTGGTTCCTACTACAGTCTCCGGT
GAGACTGCTGGTACCTCAAGTCTTACCAACAGTGACGGAGTTGTCACCGGAGTTGAAGTC
ACCCAGACTGGACCTCTGGCTCCAACCGAGACTCCCGATGTCATCACCACTGGTTCCATT
CCCGGCACTTCGACATCTGTCGACGAGAATGGAAGCACCCACGTGATCGAGACCCTGGTC
CCCTCAACAGTCTCCGGCGAGACTGCTGGCACCTCTAGTTTAACAAACTCAGATGGAATT
GTTACAGGCGTTGAAGTGACCACTGCCATGCCGCATAACCCAGATATTGTGACCACCGGT
TCGAGACCCGGTTTCTCCACCTTTACTGACGAAAATGGAAGCAGCCACTATATTCTTACT
GTGGTGCCGTCCACTGTTACGGGAGATATTGCTGGCACCTCGAGCCTCACCAACTCAGAT
GGAATTGTTACTGGTGTTGAAGTCACTGAAACAACCCCGCATACCCCTGAAGTTGTTACA
ACCGGGTCCATTCCAGGTACTACTACATCTTATGATGACTCTGGTAGCTCGCACGTGATC
GTTACAGTGGTTCCGTCTACAGTTACAGGTGCTACAGCCGGTACTTCCAGCCTGACAGAC
TCGGATGGCATTGTAACCGGCATTGAAGTGACCCAGACCACCCCACAGATTCCTGACATT
GTCACTACTGGATCTGTGCCTGGTACTTCAACGTCATTGGATGAATCTGGAAGCTCACAT
TTGATTGTGACCGTCGTGCCCTCGACGGTGATTGGTGACGAACCTGGAACATCCAGCCTG
ACTAACTCGGACGGTATTGTCACCGGTGTTGAAGTGACTAGTACCATTCCTCATACTCCC
GACATTGTTACTACTGGTTCAGTTCCTGGATTTTCTACTTCAACCGACGAGCAAGGCAGC
AGTCATTATATTCTGACCGTGGTTCCTTCCACGGTTTCAGGTGATGTCGCTGGAACATCC
AGTCTCACAAACAGTGACGGAATTGTAACCGGGGTTGAAGTCACTGAGACTAATCCTCAG
ACTCCCGACATTGTCACCACCGGCTCTGTTCCAGGCACTACTACATCTGTTGATGAGGAC
GGTAGCTCACACTTGATTGTTACACTGGTCCCATCTACAGTTTCTGGACAAGTTGAGGGT
ACTACGAGTCTCACCAACTCAGACGGCGTTGTAACTGGTGTTGAAGTCACTCAAACACCT
CCTGTTACGCCTGAAATAGTGACAACAGGCCCCATTCCCGGCACATCTACGTCCGTTGAT
GAATCTGGAAGCTCTCACGTGATTGTTACACTTGTTCCTGACACCGTGACAGGAGATACC
GCTGGTACGTCAAGCCTGACCAATTCAGACGGCGTAGTCACTGGTATCGAAGTGACTGAG
GCCTCGAGTCGAAAGCCTGACATTGTGACAACTGGCCCTGTTGCTGGTACTACCACTTTT
ACCGACGAGGATCAAAATACCCACGTGATTGCGACCGTCGTTCCCAGCACCGTGACTGGT
GATGTCGCTGGCACTTCCAGTCTAGTAGACGACGATGGTATGATTACTGGTGTTGTGGTG
ACGCAAACTCCAACACAGGTCCCTGATGTGGTTACCACCGGCTCAGAGTCTGGATTCGCA
ACCTCCACTGACGAATTTGGCAGCACTCACCATGTCCTCACGGTGATTCCATCCACAGTG
ATTGGCGATGTGCCTGGCACGTCCAGTCTGACCAACTCTGATGGCATTGTCACCGGAGTA
GAGGTCACTCTAACCACTGATCACAAGCCCGACATTGTCACTACCGGACCCCAGCCTGGC
TTCTTGACATCCACTGATGATGAAGGAAATACTCATTATGTGCTCACCGTGGTTCCCTCG
ACCGTGACAGGTTCGGAGCCTGGAACCGCTAGCTTCACCAACAGTGACGGTATCGTTACT
GGTGTTGAAGTCACCCAGACACCAAGCCAGAAACCTGACATTGTAACCACCGGCCCTGTC
GCAGGCACCACCACCTTTACAGATGAGAATCAGAACACACACATCATCGCAACTGTTGTA
CCCAGTATAGTCACTGGTGATGTTCCTGGTACCTCCAGCCTTGAAGATGATGATGGAAAT
GTCACTGGTGTCATTGTAACAAAGACCCCCGCTCCAGATGCCGTTACCACAGGCCCTATT
GCTGGTACCACCACATTCACGGACGAAGACCAGAACACTCACATTATTGCCACAGTCGTT
CCTTCCACTGTGACAGGCGACAAGCCAGGTACTTCCAGTCTCGTCAATGATGATGGAATT
GTCACCGGAGTGGTTGTTACAGAGACTCCGTCTCAGAAGCCCGACACCGTCACTACAGGA
TCTTTGCCGGGTACCTCCACCGCCCTCGGAGACGACGGAAGCACACACATCATCGTCACC
GTTGTTCCCAGCACCGTTATCGGCGACGTTCCTGGCACTTCGAGTCTCACAAACTCCGAT
GGTGTAGTCACTGGAGTCGAGGTTACCCAAACTACTGACCACAAGCCTGATATTGTGACC
ACTGGTTCTGAACCTGGTTTCTTTACCTCCGTTGACGACGACGGCAGCACTCATTATGTT
CTCACTGTCGTTCCATCTACCGTCACTGGCGATACGCCCGGAACTACAAGCCTGACCAAC
AGCGATGGCGTTGTCACCGGAGTTGAGGTCACACAAACGTCAAGACCCAACCCCGATGTT
GTGACCACTGGCGAAGTCGCAGGAACCACCACCTTCACCGACGATAACGATAATACTCAC
GTAATTGTCACTATTGTTCCTTCCACAGCCACCGGTGATGTTCCTGGTACATCAAGCATC
TTAGATGACGACGGAATCGTCACCGGCGTGATTGTGACTGTAACTCCCACGCCTGTGAAG
CCCGACGTTGTCGAGACTGGCCCTGTGGCAGGAACATCAACTATCGACGATGGTAATGGA
CATACAAGTGTCATTGTGACTCTGGTTCCTTCCACCGTTTCTGGCGAGACTGCTGGAACT
TCCAGCCTCACCAACAGTGACGGAGTTGTCACTGGAGTTGAGGTGACTGAGACTGGACCT
CTGGCTCCAACCGAGACTCCTGATGTCGTCACCACTGGCTCTATTCCCGGAACTTCGACA
TCTGTTGACGAGAACGGCAGCACTCATGTCATCGAGACCCTCGTCCCCTCGACAGTCTCT
GGCGAGACTGCTGGTACCTCAAGTCTTACCAACAGTGACGGAATCGTCACTGGAGTTGAA
GTGACTGAGACTGGACCTCTGACAGGATCTCAGACTCCAACCCAGACTCCTGACATCATC
ACTACTGGATCTGTACCCGGTACATCGACATCTGTCGACGAGAACGGTAGTACTCACGTC
ATCGAGACCCTGGTTCCTTCAACAGTCTCTGGCGAGACTGCTGGTACTTCAAGTCTTACT
AACAGTGACGGAATCGTCACTGGAGTTGAAGTGACAGAGACTGGACCTCTGACTCCTACT
CAGACTCCCGATGTTGTCACCACTGGCTCTATTCCCGGCACTTCGACATCTGTTGACGAG
AATGGAAGCACTCACGTGATTGAGACCCTGGTTCCTTCAACAGTCTCTGGTGAGACTGCT
GGTACCTCAAGTCTTACCAACAGTGACGGAGTTGTCACCGGAGTTGAAGTCACCCAGACT
GGACCTCTAACTCCTACTCAGACTCCCGACGTTATCACCACTGGACCTGTACCCGGCACT
TCAACGTCTGTTGACGAGAACGGCAGCACCCACGTGATTGAGACCCTGGTTCCTACTACA
GTCTCTGGCGAGACAGCTGGTACTTCAAGTCTTACTAACAGTGACGGAATCGTCACTGGA
GTTGAAGTCACTGAGACTGGACCTCTGGCTCCTACTCAGACTCCCGATGTCGTCACCACT
GGATCCATTCCCGGCACTTCGACATCTGTCGACGAGAATGGAAGCACCCACGTGATCGAG
ACCCTGGTCCCCTCAACAGTGTCCGGAGAGACAGCTGGCACCTCTAGTTTGACAAACAGC
GACGGAATCGTCACTGGAGTTGAAGTCACCCAGACTGGACCTGTGACTCCTACTCAGACT
CCCGACGTTATCACCACTGGACCTGTTCCCGGCACATCGACATCTGTTGACGAGAATGGA
AGCACCCACGTGATTGAGACCCTGGTTCCTTTAACAGTCTCTGGCAAGACTGCTGGCACC
TCTAGTTTAACAAACTCAGATGGAATCGTCACTGGAGTTGAGGTGACTGAAACTGGACCT
CTGACTCCTACTCAGACTCCCAATGTCGTCACCACTGGCTCTGTACCTGGTACATCGACA
TCTGTTGACGAGAATGGCAGCACTCACGTCATCGAGACCCTAGTTCCCTCAACAGTCTCT
GGCGAGACTGCTGGTACCTCAAGTCTTACCAACAGTGACGGAGTTGTCACCGGAATCGAA
GTCACCGAAACCGGTCCTCTGACTCCAACACAGACTCCCGATGTCCTCACCACTGGCTCT
ATTCCCGGCACTTCGACATCTGTTGACGAGAATGGAAGCACTCACGTGATTGAGACCCTG
GTTCCTACTACAGTCTCCGGCGAGACTGCTGGCACGTCTAGTTTGACAAACAGTGACGGA
ATCGTCACTGGAGTTGAAGTGACAGAGACTGGACCTCTAACTCCTACTCAGACTCCCGAC
GTTATCACCACTGGACCTGTTCCCGGCACATCAACATCTGTCGACGAGAATGGCAGCACT
CACGTCATCGAGACCCTGGTTCCTTCTACCGTTTCTGGCGAGACAGCTGGTACTTCAAGT
CTTACCAACAGTGACGGAATCGTCACTGGAGTTGAAGTCACTGAGACTGGACCTCTGGCT
CCTACTCAGACTCCCGATGTCGTCACCACTGGATCTGTACCCGGCACTTCGACATCTGTT
GACGAGAATGGAAGCACTCACGTGATCGAGACCCTGGTCCCCTCAACAGTCTCCGGCGAG
ACTGCTGGCACCTCAACTCTTACCAACAGTGACGGAGTTGTTACCGGAGTTGAAGTCACC
CAGACTGGACCTCTGACTCCAACTCAGACCCCCGATGTCGTCACCACTGGACCTGTTCCC
GGCACATCAACATCTGTGGACGAGAATGGCAGCACCCACGTGATCGAGACCCTGGTTCCT
ACTACAGTCTCTGGCGAGACTGCTGGAACTTCCAGCCTCACCAACAGTGACGGAATCGTC
ACTGGAGTTGAAGTGACTGAGACTGGACCTCTGGCACCAACTCAGACTCCTGACATCATC
ACCACTGGACCTGTACCCGGCACATCAACATCTGTTGATGAGAACGGTAGTACTCACGTC
ATCGAGACCCTGGTTCCTTCAACAGTCTCTGGCGAAACTGCTGGTACTTCAAGTCTTACC
AACAGTGACGGAATCGTCACTGGAGTTGAAGTGACTGAAACTGGACCTCTGACAGGATCT
CAGACTCCAACCCAGACTCCTGACATCATAACTACTGGATCTGTACCCGGTACATCGACA
TCTGTTGACGAGAACGGCAGCACCCACGTGATCGAGACCCTTGTCCCTACAACAGTCTCT
GGCGAGACTGCTGGTACTTCAAGTCTTACCAACAGTGACGGAATCGTCACTGGAGTTGAA
GTGACTGAGACTGGACCTCTGACAGGATCTCAGACTCCAACCCAGACTCCTGACATCATC
ACTACTGGATCTGTACCCGGTACATCGACATCTGTCGATGAGAACGGTAGTACTCACGTC
ATCGAGACCCTGGTTCCTTCAACAGTCTCTGGCGAGACTGCTGGTACCTCAAGTCTTACC
AACAGTGACGGAGTTGTCACCGGAGTTGAAGTCACCCAGACTGGACCTGTGACTCCTACT
CAGACTCCCGACGTTATCACCACTGGACCTGTACCCGGCACATCGACATCTGTCGATGAG
AACGGTAGTACTCACGTCATCGAGACCCTGGTTCCTTCAACAGTCTCTGGCGAGACTGCT
GGTACCTCAAGTCTTACCAACAGTGACGGAGTTGTCACCGGAGTTGAAGTCACCCAGACT
GGACCTGTGACTCCTACTCAGACTCCCGACGTTATCACCACTGGACCTGTACCCGGTACA
TCGACATCTGTCGATGAGAACGGTAGTACTCACGTCATCGAGACCCTGGTTCCTTCAACA
GTCTCTGGCGAGACTGCTGGTACCTCAAGTCTTACCAACAGTGACGGAGTTGTCACCGGA
GTTGAAGTCACCCAGACTGGACCTGTGACTCCTACTCAGACTCCCGACGTTATCACCACT
GGACCTGTACCCGGCACATCGACATCTGTCGATGAGAACGGTAGTACTCACGTCATCGAG
ACCCTGGTTCCTTCAACAGTCTCTGGCGAGACTGCTGGTACCTCAAGTCTTACCAACAGT
GACGGAGTTGTCACCGGAGTTGAAGTCACCCAGACTGGACCTGTGACTCCTACTCAGACT
CCCGACGTTATCACCACTGGACCTGTACCCGGCACATCAACATCTGTCGATGAGAACGGT
AGTACTCACGTCATCGAGACCCTGGTTCCTTCAACAGTCTCTGGCGAGACTGCTGGTACT
TCAAGTCTTACCAACAGTGATGGAATCGTCACAGGAGTGGAAGTAACAAAGACAGCTCCG
CATACTCCTGAAATTGTCACCACTGGATCTGTTCCTGGCACAACCACGTCATGGGATAGC
TCTGGAAGCCATGTGATTGTGACGGTTGTTCCAACCACTCTGACAGGTAAAATCCCCGGC
ACTTCCACTCTATATGATGATGATGGTATCGAGACTGGCGTCGAAGTGACAGAGACTGTC
TTCAGACCCGATATTATCACTACAGGCTCAATCCCTGGAACTTCCACCTCGTGGAATGAT
GACTTCGATAGCAGCGCAATAATAGTGACAGTCGTTCCAAGCACTGTCACAGGAGATGTC
GCTGGCACCTCAAGTTTAACCAACTCCGATGGAGTAGTTACTGGTGTTGAAGTTACCGAA
ACCCCATCCGTGAAACCGGACATTGTCACCACTGGATCTTCTGAAGGAACAACCACAACT
GTAGACGACAATGGAAACACTCAAGTAATCGTCACCGTCGTCCCGTCGACAGTTATTGGA
GATCTCCCTGGAACCTCAAGTTTCACCAACAGTGACGGAATCGTTACTGGAGTTGTTGTC
ACCGATACAATGGATCATAAGCCCGACGTAGTGACCACAGGTTCGGTTCCTGGATTCTCT
ACTTCTGTTGATGTAGACGGCTCTACCCACTATGTGCTCACTGTTGTTCCTTCCACCGTC
ACCGGTGAAACTCCCGGTACTCTGAGTGTACCCGACGATGACGGAGTTGTCACTGGCGTT
ATCGTGACGATTACTTCGACTCCAACCAAGCCTGATGTTATAACAACAGGGCCCGTGGCC
GGTACTACTACAGTCGACGATGGTAATGGGCATACTAGTGTCATCGTGACTCTTGTACCC
AGTACCGTCACTGGAGACGTCCCCGGTACTTCCACCATTGTTGACGATGACGGTATTGTA
ACTGGAATCGTGGTTACCGAGACTTCTAAGGATGGATCTGGACTTGGAGATAACCCTGTC
ACGTCTGTCGTAACCGGCCCAGTTCCCGGCACTCTTTCCACCCAAGACGAGAATGGAAAC
ACTCATTATGAGGTCACCGTCGTTCCAACGACTGTCACCGGCAGTGTACCAGGCACATCA
AGTGTTGAAAACGACCAAGGTTTGGTCACAGGTGTCATTGTTACGGTGACACCTAAGCCT
GACATTGTTACAACAGGTCCAACCGCCGGTACTTCGACTTCGTATGACGATGATGGAAAC
ACACATATCATCGCCACAGTCGTTCCCAATACCGTAACCGGAGATACTCCTGGTACAAAG
ACTTTTGTGGATGATGACGGAATTATTACTGGAGTCGAGGTCACTCAGACGAGTCCTGTG
AGACCGGATGTTGTCACTACTGGCCCTATTCCCGGCACAACTACGTCCTTTGACGAAACT
GGTAGCCCACATGTGATTGTCACACTGGTTCCCAGCACGGTCATTGGAGATGAGCCCGGT
ATTTCTAGCGTGACAAACAGCGACGGTATTGTCACAGGCGTTGAAGTGACCTCTACACCT
CCTCATATTCCTGATATCGTCACTACTGGATCAACACCCGGCTTCGCTACCTCCACTGAT
GAACTCGGAAGCAGCCATTATATCCTCACTTTGGTTCCATCTACTTTGACGGGTGAGGTT
GCAGGTACTACGAGTCTCACGAACTCGGACGGCATAGTAACTGGCGTTGAAGTCACTGAG
ACTCCAACTCAGACTCCTGACGTCGTCACCACTGGCGCCATTCCCGGTACTTCGACATCT
GTCGATGAGAACGGTAGTACTCACGTTATCGAGACCCTGGTTCCTTCCACCGTTTCTGGA
GAGACTGCTGGTACTTCAAGTCTTACCAACAGTGATGGAGTTGTCACCGGAGTTGAAGTC
ACCCAGACTGGACCTGTGACTCCTACTCAGACTCCCGACGTTATCACCACTGGACCTGTT
CCCGGCACTTCGACGTCTGTTGACGAGAACGGCAGCACCCACTTGATTGAGACCCTGGTT
CCTACTACAGTCTCTGGTGAGACTGCTGGTACCTCAAGTCTTACCAACAGTGACGGAATC
GTCACTGGAGTTGAAGTGACTGAGACTGGACCTCTGACAGGATCTCAGACTCCAACCCAG
ACTCCTGACATCATCACTACTGGATCTGTACCCGGCACATCAACATCTGTGGACGAGAAT
GGCAGTACCCATGTCATCGAGACCTTGGTTCCTTCCACCGTTTCTGGCGAGACCGCTGGA
ACGTCTAGTTTGACAAACAGTGACGGAATCGTCACCGGAATCGAAGTCACAGAAACCGGT
CCTTTGGCTCCAACCGAGACTCCCGATGTCGTCACTACTGGATCTGTACCCGGTACATCG
ACATCTGTTGACGAGAATGGCAGCACCCACGTGATCGAGACCCTGGTTCCTACTACAGTC
TCTGGCGAGACTGCTGGTACTTCAAGTCTTACCAACAGTGACGGAGTCGTCACTGGAGTT
GAAGTCACCCAGACTGGACCTCTGGCTCCAACCGAGACTCCCGATGTCGTCACCACTGGC
TCTATTCCCGGCACTTCGACATCTGTTGACGAGAATGGAAGCACTCACGTGATTGAGACC
CTGGTTCCTACTACAGTCTCCGGTGAGACTGCTGGTACCTCAAGTCTTACCAACAGTGAC
GGAATCGTCACTGGAGTTGAAGTCACTGAAACTGGACCTCTGACAGGATCTCAGACTCCA
ACCCAGACTCCTGACATCATCACTACTGGATCTGTACCCGGCACATCAACATCTGTGGAC
GAGAATGGCAGTACCCATGTCATCGAGACCTTGGTTCCTTCCACCGTTTCTGGCGAGACC
GCTGGAACGTCTAGTTTGACAAACAGTGACGGAATCGTCACCGGAATCGAAGTCACAGAA
ACCGGTCCTTTGGCTCCAACCGAGACTCCCGATGTCGTCACTACTGGATCTGTACCCGGT
ACATCGACATCTGTTGACGAGAATGGCAGCACCCACGTGATCGAGACCCTGGTTCCTACT
ACAGTCTCTGGCGAGACTGCTGGTACTTCAAGTCTTACCAACAGTGACGGAGTCGTCACT
GGAGTTGAAGTCACCCAGACTGGACCTCTGGCTCCAACCGAGACTCCCGATGTCGTCACC
ACTGGCTCTATTCCCGGCACTTCGACATCTGTTGACGAGAATGGAAGCACTCACGTGATT
GAGACCCTGGTTCCTACTACAGTCTCCGGTGAGACTGCTGGTACCTCAAGTCTTACCAAC
AGTGACGGAATCGTCACTGGAGTTGAAGTCACTGAGACTGGACCTCTGACAGGATCTCAG
ACTCCAACCCAGACTCCTGACATCATCACTACTGGATCTGTACCCGGCACATCAACATCT
GTGGACGAGAATGGCAGTACCCATGTCATCGAGACCTTGGTTCCTTCCACCGTTTCTGGC
GAGACCGCTGGAACGTCTAGTTTGACAAACAGTGACGGAATCGTCACCGGAATCGAAGTC
ACAGAAACCGGTCCTTTGGCTCCAACCGAGACTCCCGATGTCGTCACTACTGGATCTGTA
CCCGGTACATCGACATCTGTTGACGAGAATGGCAGCACCCACGTGATCGAGACCCTGGTT
CCTACTACAGTCTCTGGCGAGACTGCTGGTACTTCAAGTCTTACCAACAGTGACGGAGTC
GTCACTGGAGTTGAAGTCACAGAGACTGGACCTCTGGCTCCAACCGAGACTCCCGATGTC
GTCACCACTGGCTCTATTCCCGGCACTTCGACATCTGTTGACGAGAATGGAAGCACTCAC
GTGATTGAGACCCTGGTTCCTACTACAGTCTCCGGTGAGACTGCTGGTACCTCAAGTCTT
ACCAACAGTGACGGAATCGTCACTGGAATTGAAGTCACCGAAACCGGTCCTCTGACTCCA
ACTCAGACTCCCGATGTCCTCACCACTGGCTCTATTCCAGGTACTTCGACATCTGTCGAC
GAGAATGGAAGCACTCACATTATCGAGACTCTGGTTCCTACTACAGTCTCCGGCGAGACT
GCTGGCACGTCTAGTTTAACAAACTCAGATGGAATCGTCACAGGAATCGAAGTCACCGAG
ACTGGACCTCTGACTCCAACACAGACTCCCGATGTCGTCACCACTGGCTCTATTCCTGGT
ACTTCGACGTCGGTCGATGAGAATGGTAGTACTCACGTGGTTGAGACCCTGGTTCCGACT
ACAGTCTCTGGTGAGACTGCTGGTACTTCAAGTCTTACTAACAGTGACGGAGTCGTCACT
GGAGTTGAAGTGACTGAGACTGGACCTCTGACAGGATCTCAGACTCCAACCCAGACTCCT
GACATCATCACTACTGGACCTGTACCCGGTACATCGACATCTGTTGACGAGAACGGCAGC
ACCCACGTGATCGAGACCCTGGTCCCCTCAACTGTCTCTGGAGAGACTGCTGGTACCTCA
AGTCTTACCAACAGTGACGGAGTTGTCACCGGAGTTGAAGTCACCCAGACTGGACCTCTG
ACTCCTACTCAGACTCCCGACGTTATCACCACTGGACCTGTTCCCGGCACATCGACATCT
GTTGACGAGAACGGCAGCACCCACGTGATCGAGACCCTGGTCCCCTCAACAGTCTCCGGA
GAGACTGCTGGCACGTCTAGTTTGACAAACAGCGACGGAATCGTCACTGGAGTTGAAGTC
ACCCAGACTGGACCTCTAACTCCTACTCAGACTCCCGACGTTATCACCACTGGACCTGTA
CCCGGCACTTCGACGTCTGTTGACGAGAACGGCAGCACCCACGTGATTGAGACCCTGGTT
CCTACTACAGTCTCTGGAGAGACTGCTGGTACCTCAAGTCTTACCAACAGTGACGGAGTT
GTCACCGGAGTTGAAGTCACCCAGACTGGACCTCTGACTCCAACTCAGACTCCCGACGTT
ATCACCACTGGACCTGTTCCCGGCACATCGACATCTGTTGACGAGAACGGCAGCACCCAC
GTGATCGAGACCCTGGTCCCCTCAACAGTCTCCGGAGAGACTGCTGGCACGTCTAGTTTG
ACAAACAGCGACGGAATCGTCACTGGAGTTGAAGTCACCCAGACTGGACCTCTAACTCCT
ACTCAGACTCCCGACGTTATCACCACTGGACCTGTACCCGGCACTTCGACGTCTGTTGAC
GAGAACGGCAGCACCCACGTGATTGAGACCCTGGTTCCTACTACAGTCTCTGGAGAGACT
GCTGGTACCTCAAGTCTTACCAACAGTGACGGAGTTGTCACCGGAGTTGAAGTCACCCAG
ACTGGACCTCTGACTCCAACTCAGACCCCCGATGTCGTCACTACTGGACCTGTACCCGGA
ACATCAACATCTGTCGATGAGAACGGTAGTACTCACGTCGTCGAGACCCTGGTTCCTTCG
ACTGTTTCTGGCGAGACAGCTGGTACTTCAACTCTCACCAACAGTGATGGAGTTGTCACC
GGAATCGAAGTGACAGAGACTGGACCTACTAAGACTCCCGATGTCGTCACCACTGGCTCT
ATTCCCGGCACTTCGACATCTGTCGACGAGAACGGCAGCACCCATGTCATCGAGACTCTG
GTTCCCTCAACAGTGTCTGGCGAGACTGCTGGTACTTCAAGTCTTACTAACAGTGACGGA
ATCGTCACTGGAGTTGAAGTGACTGAGACTGGACCTCTGACAGGATCTCAGACTCCAACC
CAGACTCCTGACATCATCACTACTGGACCTGTACCCGGTACATCGATATCTGTTGACGAG
AACGGCAGCACCCACGTGATCGAGACCCTGGTCCCCTCAACTGTCTCTGGCGAGACTGCT
GGTACCTCAAGTCTTACCAACAGTGACGGAGTTGTCACCGGAGTTGAAGTCACCCAGACT
GGACCTGTGACTCCTACTCAGACTCCCGACGTTATCACCACTGGACCTGTACCCGGCACA
TCAACATCTGTCGATGAGAACGGTAGTACTCACGTCATCGAGACCCTGGTTCCTTCCACT
GTTTCTGGCGAGACTGCTGGTACCTCAAGTCTCACCAATAGCGATGGAATTGTTACCGGA
ATTGAAGTCACTGAGACTAACCCTCAGACTCCCGACGTCGTTACCACTGGTCCCATTCCT
GGTAGATCGACATCTGTTGACGAGAATGGTAGCACACACGTGATCGAGACTCTTGTTCCT
TCGACACTTTCTGGCGAGACCGCTGGTACGTTAACTCTCACCAACGGCGACGGCGTTGTC
ACTGGAGTTGTTGTCACTGTAGCATCCACACCCGTGAAACCGGACGTGGTTGAGACTGGT
CCTGTGGCTGGCACATCAACTATTGACGATGGTAATGGACACACCAGTGTGGTTGTGACT
CTGGTACCTTCCACCACCTTCGGCGATGTGCCTGGCACCTCAAGTCTTACCAACAGTGAC
GGAATCGTCACTGGAGTTGTCGTTACTGATACCATGGACCACACACCTGACATTGTGACC
ACTGGATCTGTTCCCGGCTTCGCCACGTCTGTTGATGTTGATGGTAGTACCCACTATGTC
CTGACTGTGGTTCCATCGACAGTCACTGGTGATACACCTGGTACTCTGAGTGTTCCTGAT
GATCGAGGCGTTATCACTGGCGTAGTTGTCACTGTGACGCCAACCAAGCCTGATTTTGTG
ACTACCGGCTCTATTCCTGGTACTTCAACATCTATCGATGGTGAAGGAAGTACCCATTTG
ATTGTCACTTTGGTTCCTTCGACTGTTTCAGGCGAAACCGCTGGTACCTCGAGTCTGACA
AACAGTGATGGAATTGTGACTGGAATCGAAGTCACCCAAACCACTGCACAGACTCCTGAC
ATTGTTACTACTGGATCTGTTCCCGGCACCACGACATCCACCGATGACGTTGGAGGCTCG
CATGTGATTGTTACCGTTGTCCCTAAGACCGTGACAGGAGATACCGCCGGAACTTCAAGC
CTCACCAATTCGGATGGTGTTATCACTGGTGTCGAGGTTACAGAGACCTCCAGCCACAAG
CCCGACGTTGTAACGACAGGACCTGTTGCTGGCACCACCACGTACACAGATGTTGACGGC
AACACCCAGATCATTGCTACCGTCGTACCCAGTACGCTGACCGGCGATGTTCCGGGTACT
TCTAGCGTCACCAACTCGGACGGCATTGTGACAGGCGTCGAAGTCACCGAAACCTCTCCT
GTGAAACCTGACTATGTCACGACTGGTTCCGTCCCTGGAACCTCCACTTCTCGAGACGAC
GATGGCAACACACATGTGATTGTGACTGTCGTACCTAGCACCACGTTTGGAGATGTTCCT
GGAACATCCAGTCTCACAAACTCCGACGGTGTCGTCACCGGCGTGGAGGTTACTCAAACC
ACTGACCATAAGCCCGATGTCGTCACCACTGGATCTGAACCTGGTTTCTCTACCTCCGTT
GACGACGACGGCAGCACTCATTATGTTCTCACTGTCGTTCCATCTACCGTCACCGGTGAT
ACGCCCGGAACTACAAGCCTGACCAACAGCGATGGCGTTGTCACCGGAGTTGAAGTCACT
CAATCATCTCGACATACCCCCGATCTTGTGACCACTGGCGAATCAGCAGGAACCACAACT
TTCACAGACGACAACCATAACACTCACGTGGTTGTTACGGTTGTTCCCAGTACTGTAACA
GGCGATGTTGCCGGAACCTCTAGTATTGTCGACGATGATGGAGTTGTGACGGGAGTTGTG
ATTACTAAGACGACAGAACCTTATGTCATCACTACTGGACCCGTGCCTGGAATTTCAACC
TCGACTGATAGCGATGGAAACACTCATTATATTGAAACCCTGGTGCCTACAACACTCACT
GGAGACGTTGCAGGCACGACAAGTCTCACCGACAGCGACGGACATGTCACCCAAGTCCTA
GTCACCGAGACACCTACCGGTGGATCTGGCCTAGGAGGAGATCAACCAACATCTGTGGTT
ACGGGCCCTACTGCGGGTACTGTCACCACTATTGATGAGGCAGGAAGCACTCACTACGAA
GTCACAGTTGTCCCCACTACTGTGACTGGCAGTGTTCCTGGAACCTTGAGTATTCCCAAT
GACAATGGAGTTATCACCGGCGTGATCGTGACTGTGACACCTACAAAGCCCGATATCGTT
ACTACGGGATCTGTGGCAGGTACTACCACTGTCGATGATGGTGATGGACAAACAAGTGTT
ATCGTTACACTTGTGCCCTCTACGACTTTCGGTGATATTCCTGGCACATCCAGTTTTGTG
GATGATGACGGAATCGTTACTGGAGTTGTGGTTACTGAAACTATGGATCATACACCCGAC
GTTGTGACCACTGGTTCAGTACCTGGATTCGCTACGTCTGTTGACGTAGATGGATCTACC
CACTATGTTCTCACTGTTGTTCCTTCCACTGTCACCGGTGATACACCTGGCACTCTGAGT
GTACCTGATGATCGAGGAGTTGTCACTGGCGTTGTTGTCACCGTGACACCAGCGAAGCCA
GACGTTGTTGAGACTGGTCCTGTTCCTGGTACGACCACTATTGACGACGGTAATGGACAC
ACAAGCGTTGTTGTAACAGTTGTTCCTTCAACAGCCACTGGTGATGTCCCCGGTACATCC
AGCATCCTTGATGATGATGGAATCGTCACTGGAGTTGTGGTTACCGATACCATGGACCAT
ACACCCGACGTTGTGACCACTGGATCGGTTCCTGGATTCGCTACATCTGTTGATGTAGAT
GGATCTACCCACTATGTCCTGACTGTGGTTCCTTCCACTGTCACCGGCGATACACCAGGC
ACTCTGAGTGTACCTGATGATCGAGGAGTTGTCACTGGAGTTGTTGTCACCGTGACACCC
ACGCCCGTGAAACCTGATGTTGTCGAGACTGGTCCTGTGGCCGGTACGTCAACTGTTGAT
GATGGCAATGGACATACAAGCGTCATTGTGACTCTTGTTCCTTCTACTGCCACTGGTGAT
GTACCCGGTACCTCGAGTCTAACCAACAGTGACGGAATCGTCACTGGAGTTGTTGTCACC
TTGACACCCACGCCCGTGAAGCCTGATGTTGTCGAGACTGGCTCCGTACCTGGTACGACC
ACTATCGACGATGGTAATGGACATACAAGTGTCATTGTGACTCTGGTACCCTCCACCACC
TTCGGTGATGTGCCCGGCACCTCAAGCCTTACCAACAGTGATGGAATCGTCACTGGAGTT
GTGGTTACCGATACCATGGACCATACACCCGACGTTGTGACCACTGGATCGGTTCCTGGA
TTCGCTACATCTGTTGATGTAGATGGATCTACCCACTATGTCCTGACTGTGGTTCCTTCC
ACTGTCACCGGCGATACACCAGGCACTCTGAGTGTACCTGATGATCGAGGAGTTGTCACT
GGAGTTGTTGTCACCGTGACACCCACGCCCGTGAAACCTGATGTTGTCGAGACTGGTCCT
GTGGCCGGTACGTCAACTGTTGATGATGGCAATGGACATACAAGCGTCATTGTGACTCTT
GTTCCTTCTACTGCCACTGGTGATGTACCCGGTACCTCGAGTCTAACCAACAGTGACGGA
ATCGTCACTGGAGTTGTTGTCACCTTGACACCCACGCCCGTGAAGCCTGATGTTGTCGAG
ACTGGCTCCGTACCTGGTACGACCACTATCGACGATGGTAATGGACATACAAGTGTCATT
GTGACTCTGGTACCCTCCACCACCTTCGGTGATGTGCCCGGCACCTCAAGCCTTACCAAC
AGTGATGGAATCGTCACTGGAGTTGTGGTTACCGATACCATGGACCATACACCCGACGTT
GTGACCACTGGATCGGTTCCTGGATTCGCTACATCTGTTGATGTAGATGGATCTACCCAC
TATGTCCTGACTGTGGTTCCTTCCACTGTCACCGGCGATACACCAGGCACTCTGAGTGTA
CCTGATGATCGAGGAGTTGTCACTGGAGTTGTTGTCACCGTGACACCCACGCCCGTGAAA
CCTGATGTTGTCGAGACTGGTCCTGTGGCCGGTACGTCAACTGTTGATGATGGCAATGGA
CATACAAGCGTCATTGTGACTCTTGTTCCTTCTACTGCCACTGGTGATGTACCCGGTACC
TCGAGTCTAACCAACAGTGACGGAATCGTCACTGGAGTTGTTGTCACCTTGACACCCACG
CCCGTGAAGCCTGATGTTGTCGAGACTGGCTCCGTACCTGGTACGACCACTATCGACGAT
GGTAATGGACATACAAGTGTCATTGTGACTCTGGTACCCTCCACCACCTTCGGTGATGTG
CCCGGCACCTCAAGCCTTACCAACAGTGATGGAATCGTCACTGGAGTTGTGGTTACCGAT
ACCATGGACCATACACCCGACGTTGTGACCACTGGATCGGTTCCTGGATTCGCTACATCT
GTTGATGTAGATGGATCTACCCACTATGTCCTGACTGTGGTTCCTTCCACTGTCACCGGC
GATACACCAGGCACTCTGAGTGTACCTGATGATCGAGGAGTTGTCACTGGAGTTGTTGTC
ACCGTGACACCCACGCCCGTGAAACCTGATGTTGTCGAGACTGGTCCTGTGGCCGGTACG
TCAACTGTTGATGATGGCAATGGACATACAAGCGTCATTGTGACTCTTGTTCCTTCTACT
GCCACTGGTGATGTACCCGGTACCTCGAGTCTAACCAACAGTGACGGAATCGTCACTGGA
GTTGTTGTCACCTTGACACCCACGCCCGTGAAGCCTGATGTTGTCGAGACTGGCTCCGTA
CCTGGTACGACCACTATCGACGATGGTAATGGACATACAAGTGTCATTGTGACTCTGGTA
CCCTCCACCACCTTCGGTGATGTGCCCGGCACCTCAAGCCTTACCAACAGTGATGGAATC
GTCACTGGAGTTGTGGTTACCGATACCATGGACCATACACCCGACGTTGTGACCACTGGA
TCGGTTCCTGGATTCGCTACATCTGTTGATGTAGATGGATCTACCCACTATGTCCTGACT
GTGGTTCCTTCCACTGTCACCGGCGATACACCAGGCACTCTGAGTGTACCTGATGATCGA
GGAGTTGTCACTGGAGTTGTTGTCACCGTGACACCCACGCCCGTGAAACCTGATGTTGTC
GAGACTGGTCCTGTGGCCGGTACGTCAACTGTTGATGATGGCAATGGACATACAAGCGTC
ATTGTGACTCTTGTTCCTTCTACTGCCACTGGTGATGTACCCGGTACCTCGAGTCTAACC
AACAGTGACGGAATCGTCACTGGAGTTGTTGTCACCTTGACACCCACGCCCGTGAAGCCT
GATGTTGTCGAGACTGGCTCCGTACCTGGTACGACCACTATCGACGATGGTAATGGACAT
ACAAGTGTCATTGTGACTCTGGTACCCTCCACCACCTTCGGTGATGTGCCCGGCACCTCA
AGCCTTACCAACAGTGACGGAATCGTCACTGGAGTTGTGGTTACCGATACCATGGACCAT
ACACCCGACGTTGTGACCACTGGATCGGTTCCTGGATTCGCTACATCTGTTGATGTAGAT
GGATCTACCCACTATGTCCTGACTGTGGTTCCTTCCACTGTCACCGGCGATACACCAGGC
ACTCTGAGTGTACCTGATGATCGAGGAGTTGTCACTGGAGTTGTTGTCACCGTGACACCC
ACGCCCGTGAAACCTGATGTTGTCGAGACTGGTCCTGTGGCCGGTACGTCAACTGTTGAT
GATGGCAATGGACATACAAGCGTCATTGTGACTCTTGTTCCTTCTACTGCCACTGGTGAT
GTCCCCGGTACCTCAAGTCTTACCAACAGTGACGGAATCGTCACCGGAGTTGTTGTAACC
GTGACTCCCACACCTGTGAAACCCGACGTGGTTGAGACTGGCCCTGTGGCAGGCACATCA
ACTATCGACGATGGTAATGGACATACAAGTGTCATTGTGACTCTGGTACCCTCCACCACC
TTCGGTGATGTCCCTGGCACCTCGAGTCTTACCAACAGTGACGGAATCGTCACTGGAGTT
GTGGTTACCGATACCATGGACCATACACCCGACGTTGTTACTACTGGATCGGTTCCTGGA
TTCGCTACATCTGTTGACGTAGATGGATCTACGCACTATGTGCTTACTGTTGTTCCTTCC
ACTGTCACCGGTGATACACCTGGTACCCTGAGTGTACCTGATGACCGAGGAGTTGTTACT
GGCGTGGTTGTGACCGTTACACCCACACCCGTGAAACCCGACGTTGTCGTGACTGGATCT
GTTCCTGGTACAACCACTAACGACGATGGTAACGGACATACAAGCGTCATTGTGACTCTG
GTACCCTCCACCACCTTCGGTGATGTCCCTGGCACCTCAAGTCTCACCAACAGTGACGGA
ATCGTCACTGGAGTTGTGGTTACCGATACCATGGACCATACACCCGACGTTGTTACCACT
GGATCGGTTCCTGGATTCGCTACATCTGTTGACGTAGATGGATCTACGCACTATGTGCTT
ACTGTTGTTCCTTCCACTGTCACCGGTGATACACCTGGTACCCTGAGTGTACCTGATGAC
CGAGGAGTTGTTACTGGCGTGGTTGTGACCGTTACACCCACACCCGTGAAACCCGACGTT
GTCGTGACTGGATCTGTTCCTGGTACAACCACTAACGACGATGGTAACGGACATACAAGC
GTCATTGTGACTCTGGTACCCTCCACCACCTTCGGTGATGTCCCTGGCACCTCAAGTCTC
ACCAACAGTGACGGAATCGTCACTGGAGTTGTGGTTACCGATACCATGGATCATACACCC
AACGTTGTGACCACTGGATCGGTTCCTGGATTTGCTACGTCTGTTGATGTAGATGGATCT
ACCCACTATGTTCTCACTGTTGTTCCTTCCACTGTCACTGGAGACACACCTGGTACCCTG
AGTGTTCCTGATGACCGAGGAGTTGTTACTGGCGTGGTTGTGACCGTTACACCCACGCCC
GTGATGCCTGATGTTGTCGTGACTGGATCTGTTCCTGGTACAACCACTATCGACGATGGT
AATGGACATACAAGTGTCATTGTGACTCTGGTACCCTCCACCACCTTCGGTGATGTGCCC
GGCACCTCAAGCCTTACCAACAGTGACGGAATCGTCACTGGAGTTGTGGTTACTGATACC
ATGGACCATACACCCGACGTTGTGACCACTGGATCGGTTCCTGGATTCGCTACATCTGTT
GATGTAGATGGATCTACCCACTATGTCCTGACTGTGGTTCCTTCCACTGTCACCGGCGAT
ACACCAGGCACTCTGAGTGTACCTGATGATCGAGGAGTTGTCACTGGAGTTGTTGTCACC
GTGACACCCACGCCCGTGAAACCTGATGTTGTCGAGACTGGTCCTGTGGCCGGTACGTCA
ACTGTTGATGATGGCAATGGACATACAAGCGTCATTGTGACTCTTGTTCCTTCTACTGCC
ACTGGTGATGTCCCCGGTACCTCAAGTCTTACCAACAGTGACGGAATCGTCACCGGAGTT
GTTGTAACCGTGACTCCCACACCTGTGAAACCCGACGTGGTTGAGACTGGCCCTGTGGCA
GGCACATCAACTATCGACGATGGTAATGGACATACAAGTGTCATTGTGACTCTGGTACCC
TCCACCACCTTCGGTGATGTCCCTGGCACCTCGAGTCTTACCAACAGTGACGGAATCGTC
ACTGGAGTTGTGGTTACCGATACCATGGACCATACACCCGACGTTGTTACTACTGGATCG
GTTCCTGGATTCGCTACATCTGTTGACGTAGATGGATCTACGCACTATGTGCTTACTGTT
GTTCCTTCCACTGTCACCGGTGATACACCTGGTACCCTGAGTGTACCTGATGACCGAGGA
GTTGTTACTGGCGTGGTTGTGACCGTTACACCCACACCCGTGAAACCCGACGTTGTCGTG
ACTGGATCTGTTCCTGGTACAACCACTAACGACGATGGTAACGGACATACAAGCGTCATT
GTGACTCTGGTACCCTCCACCACCTTCGGTGATGTCCCTGGCACCTCAAGTCTCACCAAC
AGTGACGGAATCGTCACTGGAGTTGTGGTTACCGATACCATGGATCATACACCCAACTTT
GTGACCACTGGATCGGTTCCT
>YALIH222S05_198980-211160 Yarrowia lipolytica H222 scaffold 05
TGAAATCATATTACGCTTTTTCTGCCCTGTTTTATCCTCTTAGGAAAACTCTCTTGCGCA
GGGCTGACAAATCTAGTATGCTGTTCCGCAAGAAGATCGGAGAGAGAGGGAGTGAGCCAG
AGCTTGGTTATAAGAAAGCGGTTTCTCCTCTGCTTTGATTCAACAACCAACCAACCGCCG
CTCAAACACTCAAACATGGACACATCCTTCTCGCAACTGCTCAACTTTGCGTCAAGAGGA
CGACTGTTTGCTTACCCCGAGCAACAACCAGGGTTTCAACCGCCCACCCACTTTTGGCAT
GGCCCACCATCTCACGAAAATGAACACGAGGACATCGAACGTGGTCTAGAAGACGCCTTT
GACGGAATCGACGTGGAACCCAACCGTCGCAACCAAGACGACAACCCCCTAGAGACCTCG
GACACTTCTATAGTCAACAACAAGGAAAATCTAGAAAAGGACGGACCACATAATGAAGCA
CTGTGCGTGGGATGGTATGGTCCCGACGACCCCGAAAACCCTCAGAACTGGTCTTCATCG
AAAAAGGCCTTTATCGCCGGACAGGTGCTCACCTTGACCTTCTCGGTTTATGTCGGATCC
TCCATCTACACCCCTGCTCTTCCGGAAATCATGGAGCATTTCCACATCTCCCAGACCGCA
GCCCTGGTTCCTCTGTCGGTGTTTGTCTTCGGATACGGTATCGGACCCGTTGTCTTCTCC
CCTCTTTCGGAACACCCTGCTGTGGGCCGAATGTGGATCTACGTCATCACCCTGCTCATC
TTTGTGTGTCTGCAGGTGCCCACTGCCCTGAGTCCTAACATTGGCTCCTTGATCATTCTG
CGATTCCTGGGAGGAGTCTTCTCGTCGCCTGCCCTCGCCACTTCAGGAGCCACCTTTGGA
GACATTTACCAAATCGCATACATCCCCTTTGCCCTTGCTCTGTGGGCTATTTCCGCAATC
TGTGGACCAGTGTTCGGACCCGTGCTGGGAGGTGTGTTTGCCCAGGTGCTGGGCTGGAGA
TGGACCTTCTGGATGCTGCTTTGGATCTCCGGAGCCTGTCTGGCCATTCTCTTCTTCTTT
TTCCCCGAAACCTCTGCCGCCAACATCCTCTACCGACGAGCCAAGCGGCTGGAAAAGCTG
ACTGGAAAAAAGTACACCACTGCCGCTCGACAGGAGTGGGCCACCAAGAAAATGTCGACT
GTGGCCTACGACATTCTTCTCAGACCCCTCCTCATCACCTTCACTGAGCCGGTTGTCTTT
GCCCTCGGCCTGTACATTGCTCTGCTGTACTCCACCCTCTACAGTTGGTTCGAGGCCTTC
CCCATCGTGTTCACCGAGGTGCATGGCTTCAACACGATCCAATCTGGTCTGGCATACCTT
GGTCTTATTGTGGGAGGCTTTGTTGGAGTCGGAATGTACTTGCCCATCATCTACATCAAC
TTTACCCGCCCTGTTCTCCAGGGCAACTTCCCCCCAGTCTCCATGTTCATGAAACTGTGT
CTGATTGGATCTACAATCTTCCCGGCCTCCCTCTTCTTCTTTGCCTGGACTTCCCACAAG
TCTATCCACTGGATCGTGCCGATCATCGCCTCCGGAATGTGCATCATTGGCATGGTCTTC
ATTTTCCAGACCGTTTTCAACTACCTGTCCGGCTCTTACCCCAAGTACATTGCCTCTGTG
TTTGCAGGAAACGGTCTGTTCCGAGCCTTTGTTGCTGGAGGCTTCCCCCTGTTCGCACAC
CAGATGTTTGTCACTCTGGGACCGTCCAAGTTCCCTGTGGGCTGGGGTACCACTCTTGTC
GGCTGCATTGGAGTTCTCATGGGTCTGATTCCTCTGGTTCTCATCAAATGGGGCGACAAG
CTCAAGGGATCTTCTCGATGGGCTTAATAGATAGATATTTATAACAATTAATAGAATGTG
ATTTACACTGAAATGCGTTCATACTGTACTCGAGAAGCACAGTCATATTGTACCCGAGAA
ACGCAGTCCATATTGTACTGAGAGGTACAGTCCATATTGTAGTTGGACACCTTGGAGTCA
CTAGTATATTGAAGGGAGGCTTGAGGACTGGAGTAAATAACCGTCAAGGTGGCTGCTATC
CGATCTGGGTTATTTCAATGGTCTACACACATCTTCTACACACATCTCCTACAAGCACAC
ACATTTCCTACCCTTGTCTATACATATCGTGGTGCTGACAGAAACTGACGATGATTATAA
ACAAAAAATATAAAATATAAAATCCTATAATATATATCCAAGGAGACAAGAACCAGTGAA
TGGACCGGTTTGTTACTCTTCCTATGGGTACGTGGTTGAATACCTCCTAACTGGCATACA
CTACTTGTTCTAGAGTCCCAAAACGGGCTACCATCTCCTTACAGGATTGAGGTAGGTCAG
AGCCTTCCCGGCGTCCACAAACCAGAGAGACGAGTTGGAAAAGGGAGCGCCGTTGACGTT
TCCGCCGACCCGAAACACAGATTGGTCGGAATCGACTTGTCCGAAAATCTCCTTGAGGTT
TCCCTTGTACCGGCCAGTGTTGACGCCTCCAAAAGTGATCTACTGGTGAGAGAACCGTTG
GCAGGGACAAGGGAAAGAGCGTCGGAGCTGCCTGGACAAAGGAGTAGTTTAGGACTACAA
GAAAAAGAAGACTGCTGGTTTCTACTCCTTTTCTCCTCGGAGAAACTTGGGTACATGACG
TAACTTGAGGCTCTCCAAGTTTGAGCTTTGCGAACCCCCATGAGGAAGACAAGAAGGACT
ACTTCCTCCACCTCCAACGAGTATACATCGTAGACACACACTCTTTGAGAAGGCATCGGA
CTTCACCAACATTGATGGCGATGTTGAACTGGAGCTCACCTCAGGCAAGGAGACGCACGA
CGAGGACTGCGATTGCGGACATAAGCCTAGAAGATGGGAGGGGGAGTACGACATCACCAC
CAGCGACTACGACTACAACTACGACCGGCGAAAGAGCTCCGCCGAACTCAAGATCAAGTA
CCCGCTACGAAAAGTCGGACTATCACCAAGGGTATCATCATGGGAAGCAATACCAAGCAT
GGAAAGATGTATTTGAGTTGATAGACAGATGGACCACAATCCTCATAGCTCTACAAAAAG
ACAGTTCATAAAATCATTATTAAATGAAAAAAACTGATACTGCTCCTTGGTCCCGGCAAA
ATGACAACACAGCCCATATTCCTACTCCTCCTCAGCCTCGAGCCACCACCATCTCAACCC
TTGTCCAAGGTCAAAGGGATTCTCCTCCCGGTCGCCAATCCCACCATTGACCACTCTCTC
CTCCATCTCCGTGATTCGTCCAACCAACCAACCCCGCTCTTTCAACTCCCTTCCTGGCTT
CTGTTTCAGGAAGAAAAGCGGAGCTCCAACATTGAACGCGGCCCAAGGCTGTGGCTGCCG
ACTGGAATCCCGGGTGGGCAAGAGCAACACCAGATTACCCATCTTGAACCGATTCAATGC
AATCTTGGACCTGGTCTCGTCATCCAGTTGCTGAGTCATGGTACGGTAGTGGTGGGCCTC
TTTCTGCAGCTTGCGAGCGAGATACTCCAGGTCCTCGAATCGCTTGGCCACCTTCTCAAC
GTAGATTATAAACAAAAAATCTAAAATCTAATATTTAATAATATATATATTGTTTAGCCC
AAATCAAGGAATAAATTGGTTGTTATCTATGTATTATTGAAGTTGTTGCTGGTATCGCTC
GAGCACCCATGAATAATGCAGCCTAAGGCAATTTATATGCTTCCGAGATGAGCTCTTTGT
TCTGAGACAAAGAGGAGAACATTTAGACGAAACTTATTTTTACGCGGTTTATTCTCAAGA
TATTGTCATCATCACAGGTGATTATATTATTGGAATTGCATTTTATGGAACCTTTAATGG
TATCTATTCTCCTCACATTGCGACTCGTCGGATCTGTCTCCCCATCACAAAGTCCAGTGG
AATTTTCCAGCATCTGAAGTCGGCCACTTCAGAGATGCACTGTTGAGCGAAGAGACGGGG
TAAAGACTTGACCAGGAAGCAGCTGTTTGTTGCAGCTGTTTGTTGAGTCAAACCAAGACT
GTCATGCATTTATGGAGGAAATACGACAAGTTCCGATTTGTCCATGCGTTCCCTCTCTCG
GATGTTGTAACACGGGTGAAACTCCTGAATGAACACCAGTCGTCAGAATTGGTTAGAATG
GCACATACAGCAGTAAGACCAGGAACGATGCTTGTTGAAACTATACCGTCAAAGGGGATG
GAACACTACACACACTGTACAGTATTGTATTGTACAATAAGTGCGAACAAAAAACTTGCC
ATTGATGTTTATGAGGGTCTCACTACAAGCTAGCTTCAGAGCTAGTAATAACGCTAGCAG
AGAGGAAGTTGCCCTTTTGAAGGAGGTAGGAAACAGTTGTACATGCACAGACCAGACACC
TGGTGATGACGTCTAGGGGGCTTAGAAAGCCACTCAGCCTTCCACCATAGCACACATTGG
CGAAACTCTCGGCATGGATAACTGTGGGGTGATTTGAGCAAACGATCTCGCAGTTGAATT
GAGCAAACGGCTGACTTCATCAATGTCCGAAGTGCCTGAAAAGACCGTCTCTGGGAAAAA
TGTTTGCGCCAATCCTGTTGCGTATCACAGATCGACAGGAGCCGACAATGGGAAATGCTG
AAACCCAACGGGGAGTTGTTTGACGACGATTCTTTGGAGTACACTCGATGAGGCCTCGAG
AGACCCGACTCCAACACTTGGCGACGAGCCGGCACCCAGAACTGCGAGAGCCCAACGATA
AGTCTTCTGTCACAAAGGTTGCTCTGGTGTATGTACGTGGGAAGTTCCTCAACCTGTACA
AAATCATGTCTGTAACACGAAGGCTAAGGACATTGTCATCCCTCTATATTCGACTATCGA
TGCCAAGGGCGCTGTCACCTCTTCTGGTGTGGCTTCCAGCAACCTCATTGTCGACATTCT
GTCCTCCGAGTCTCGGCTGATCCCACGAACGACTCCGCCAATGCTACACCTTCCAAAACC
AGCTGTCTCGAGACCACCTGATCTAAGTGTTCTCTGTGCTGGTAAATCATCTGCTATTAC
TGTTGAACAACTGTTGGCCAAGACGTGTTTGAAGACTGAGATTGCCGAGGTTGCCCAGCA
GCTGCTTCCTAAGCTGTTCGATCTCCGAGAACGAGAATCTCAAAGTGCATCATGCGAATT
CAGCTTGTAGATAAAACCGATAAGGCTACCAACGTAACTGCAGCAGCGGATCATTGGCAT
CCTGAAGAGGAATTGCATAAACCCCTTCAACCCTGGATTCAATCATTTCACCTTTGAGTT
AATTGGTGTGCTTCTCAAATACACCGTTCCCGTGGTTGGCTTTGAGCTGTTCAGGATATC
GTGTCTCTCTCCTTTCTGACAATTCTGGAGCAGGACTTGATCGAGTTCTCGTCCTACGTG
TTCCAGCTGCTGGCGCTGATTTTGGAGTCGCAACAACGGAATATCTTGAAGCAGAACATT
ATGGATGGAGTATGTACAGTAATTCTAGTTAGCTTGTCAGTCATTCCAAACAGAAAGCAA
ACGTCTCATCGGCAATTGGTTACTTGATGTCAGCTTACACAGAGAGTGTTTGAACTGCTC
CATTTTCAGTAATCGATAGCGTCCTTGATGGTGAAAGGTCTGATTGCGATAGCTTGATCC
ATGTCTGATGATGAATCACCGTCGTTCGGGTGACATTTACCGAGAACACAGAGTAGGTAT
ATGAGAATGCACAACATCTCATTGAATGGCAACGTGCCCGTTCATCAGTTTTTAAATGCA
TCGACTGATTCAGACCAGCATCCCATTGGCTACTCGAACACGTTTGTCTGCTCGAGAAAG
GTCATGGACCACCGCGAGGGTCAGAGAATCTGTTGGACAGACCAGCAATTTGGACCTTGA
AGATTGTACAGGGCTCTTCCCATTGAAATTCTTTGGGATGGTTTCAGGAGAGTACATGTA
CAGTAGGGACAATTCAGCATGTGGGGGTGATTAAAGACCGAGGACATATGACGATTCTGT
TAGGGGACAGCTCTCGGTCTTAATCTTGGTTGAAGATATGGCATCGATATGGAGCTAACA
GAGGAACTCACGAGAAGCTGAAGGGTCTCTGATGGGGGAGTTCTGGGGTCGATGTGGATA
AGAGGAAACAACTACCTCTGGCGGTGAGAACATCTTCTGGTGAAAACAACATCTTCTGGT
TAGAACACCATCCTCTGGTGAGAACAACAACCTCTGGCTAGAACAACAACAACCTCTGCT
GGTTTGTAAGATGAGCGAATGGCAGGTTCTCAACGGCATCTATCATTTCAGCACTGATTC
ACGTGATTCAGTCCGAAGAGTTGATTAAAAAGAAACTGAGTGGGTTCTTTTCATTGGGGG
GAATGGACGCTGTAGAACTGGACGAGACAAGTTGTAGGCTGATTGTATCGAAAGAAATGG
GGTATGAGTCGTTTCCATTGGCGAAATTGGCGAACACTCATATAAAACGAGAGTCTTTTC
AGATGTTTGGGGATCCTAGGTGATAGAAGATTGAGAATTCCAAATTATTGGAGGTACAGT
ATCACAAACTTGGGCTTGTTTGGACGACGGCTCCTTAGATCATTCGCACTGCACTGTTCA
AACAACTCAAACACAGATCACTAAACGACTCGTGATAAGACGAAAGAGAGACCGTTAGTG
GATACTCCATCATTGAAAGCGTCAGCTCCGCCATCCGATTACACCTGAAAGCTTAGCACC
CAAACATAATGTCAAATTACCCAAAGACTTGCAAGATGTCCGACTCTGAATGGCAATGTT
TGATCGGATCACGAGACCCAGAATATTCCACAAACACTTCACGAGTGTCCTGATTAATAA
TGAACACTATCATTTGCTGACTTAGTATCAACCGAAAAAAAGGTCTGGATCAGTGACCTA
CGCCCCATCTACGTCTCATCTCCCCATCTCGTATATCTCTAATTAAATTTACAGCCGCAC
AATGAAAATTTCAATTTAACTTATCGTGGTCTTTGTTCCTGCCATTTTCTTGAACCTTCT
TTAATGACCCCCACTTTTCCGGTTGACCTACTTTCCTCGGGAGTTTGTGTTGGCAGGAGT
TATTGGATGGTATATAATCTGCTTCAGAGTGGAGACAGCCTCGAGATCGCGTTTTTTTTT
AATTAGAGACACGCTCTTTCAAGCTGTAACTCCCAGTTCTGACGTTGGTCCAATAGCTAC
CACACGATACTGCAATCATACCCGAGTCTATCCAAAGTACTGTACCCATGTGATGAAAGA
TTTTTTGAGGCTTTAAAAGGGTCCATTCAAATGATTTGAACAACCCATCAACTTCTTACA
CAACACTCCTAGCCACAGTACTTCAGAATGAGACGGGACTACGGCAAATCAGCCAGCTGG
TCGGACACCGGAACCACTTCCAGCGATTCAAGCTCTTATTCCACCGACGATGATCCACAT
TCACTCTCTGAAGAAGCACCATCCGATGGCTCCGTCGACAGAATTACTCAAACTCGGGGA
ACTCTCCCTTATTGTGTTCGCAATACATCCCAAGCAGCCCAGGGTGGAGCGCCGAGACCC
CTACTAAACAGAGGCATCTTTTCCAATCCCCGACCCACAGAACCCGAGTCTCCCGAGTAT
CAAGAGATGGGCTACTGGAAGATCCGTGGCAAGGACTTGGTATTAAAGAAAGAGTCGGCA
CGAGAAGTATTGTCTGTACGTGACACCATCGACCTCCACTCTTCGTCAAGTGACGAGTAC
GACTCACACTCCGACTATGTACCTGAAGCTGTCCCCCTGCCTAGTTCTTTGCTCTTTGAT
GTTGCCACGCATATAACCAAGGACACTCCTGACCAGTCACTGTCTGCCCCCGGGACATCT
TCCAGTGCTAGCTCTTTCCACCACTCACCAACGGTTGAACCTACGTTGCTTGATTCAACA
GCTAAGGAGGCACATGTCACTGGTGTAACCGCTACCAGTACACCTGAAACACAAGGTTCA
ACGACTGAGCTCACCACTATTGTCAGATTTAAGGAGCCCTTATCTCCCCAGAAACCTATA
CTGGCAGAATCCATCGTCGAACCCGTCAGAGACTCTGGAGATGAAATCTCCACCACTACG
ATGATTGGATCTACTACCCAAGGCCACATGGATGATAACAAACCTACCGAATCGCACAAT
AGAGAAGAACAATATCCTGAACCAACTCTCGACTCTCCTTCCGAGAGACGTACAGATTGT
CTACCCCCCATTCACATGATAGTCCGAGGAACTGACCTACTCGAATCTTCCGGACGGGTG
GGAAGTCACCGTAACACTCTAGCCCAAGCGCGTCGTTTTCGAGCAATGCCTTATAACAGG
CTATTTGAACATCGAATCTCGTCTCTAGAGCTGTTTCACCGGGAATACACCTGGGGACCT
CAGGCAACCAGTGCACGCTGGGGTAACACTCTTGATATGTTCTCTCAGGAGGAGTTCTGG
TTCCTTCATCATGCATTTGATCGTGTTTCAGCTGTCGTTGAGCACCAAAGTTGGAACTGC
ATCGACGACCCTGCCTGTATAATGCGCTACTCTCGCTCATTTGGTACTCTGGTCCCTGGA
AGGTCACGTCTATCATGCCTCTACGACGTGATTGAACATGATCTGAGACGCCCTTACTCA
GAGTATTCAGTCAACAACTCGGGGCAATTCTTTGACAGTTTCAACAATGTCCCCCCCTTG
GAATACATCTCCCCTATATCCCATCGTGGAACCCGTCTTGGCCTACAGCTTCTGGACAAA
GACACTGATGAAGTATACCGTTACGCCGGTAACGAATTGTGACAGTAGCCGTCCCAGCGG
TGACATTATTGTATTGAGTAATGATATTGAATTATACGACCCTCTTTTTGTTCCTTTCAC
TTACAACTCCTATTGCTGTGGCCATGTTTCCGCTAGTTGTGCATGAAGTGTGGGTTCAGG
TTAGTCGGATATCCTTTCCTAAGAGATGGACGGCACGAAACAAAAGCTGAACTTGAGACC
AGGGCCTGAAACATGTTTATTCGTGAGGATAGTCAGCAGAATAGTCCAGAAAAATGCTTT
AATGGCGACATATCTGCAGGTTGTATTTGTATCTCTCTTTTTATAATCTCCCTATTTTTT
TTTGTATCATTATTGATCAACTACGAGTGGTTGCACTGTTGTCCCTCATACAAACGCTCT
GGCTACGAGAGAGATGAGGGAAAGAGATACGAGTACAAGCACAAGAGTAATATTTGAGGG
ACAATTGAATCGCTATTGACAATATGGAAATCTGCCATCTTTTTCTCATCCAGCTGGAGA
TGCGGTGCAGTGCACAACTCCAACTATGAACAGCTACAAAGCAGATTCATTAGCAAGGAG
TCAAGCTGGCCAGATGCCCCAACAATCTACGGGGTCTGTTTGTCTGTTTGGATGGTAGTT
AATTCACGCAGGGGTTCGGTGATCGCTTCTACAGTCCCAAAGCTGTTGAATATTTCACCA
AACTACACCCCTCATCGTCTCGCCAGGAGGAGAACTGGTCATATACACGCCCGAGTCCGA
AAACATCAAGACCTTCCTAGTCAAGCAATTCTCCGATTACGATCTGGGAAAGACCCGACA
TGCTTTACTCTTCACCCTCATGGGGGATAGAATTTTCACTCTGGACGGCCAAGGCTGGGA
ACACTAGAGAGCTCTACCTTGACACATTTCTGCAACAATTGAAGGCAATTTTCATGCGGA
GAGTGGCTCTCAAGGAGAAGCCGATATTCAGAAGCTGTTCTTCATGCCCACATGGACACT
GCCACTAATTTTCAGTACGGAGAGTCAGTAGATCCCCTCGAAGGTTGTGCAACCTTCTCC
AATCTTGTGATCACCACCCCAACATTCGAATGGAGAACAGCCTCTAGTCGTGTGTTTCTC
CAGGGGACTTGTCTGTTCTTGTGGTCTCCGTCTGAAGATATTCGAAAGGCCAACCCAGCT
GCTCTCACCACGGCCACTCGAGTTCTCGGCTATACGATCCAAGGCTTCAGTAGTTCTATT
GGATCTGGAGAGACGTTCTTTACCAACACAAGTTTCACTCGGGTGTCAACACCGTCCATA
CCTGTTCTAATCATTTTGTTGACCAAGCCTTGAACGAGCCACTACATTGTCTCTGCCCTC
CTGTTCCCATCAACATGAGGCAGGCGAACAAGGACACAATGCCGCCTACTGGAGGTGGTG
AAAACCATGACGAATCCATATTTCAGGCCAAGAACCAGATCGTCACGTAGTCAGTGCTCT
TCATGCAAACAACCAGAATATTTGGGGACCTGATCCTGAACTGTGGGGAGAACCTGTATG
TCCAAAGGAGGAGAATATTTGCCGTTCAATGGCGGTCCACAAATATGTCTTGGCAAGCAG
TATGCTCTGACTGAGGTTAAATATGTCATTTCCCGGTTGTTTCAGGAGTTCAAGGAGATT
GAATGGCGAGACAAGAGTGTCTACGGGTGCCAATATCCATATCACCAAAAGTCTGGAGGA
TGATCTGAGGGTTCAAATGGAATGGATGGAGATGCTTTAGTCAGTATTTATTGTTTGATA
TGCAGTTTGTTGTTGTTCCTTTACTTTAGCACGGTGCCTCGGCTAATCTGCTTATCATGC
ATACACCAGTCTTGGCAGGCATCTTGGCGCAAGATAAGATGTATGTTTTATTTTGAAAAA
CTATTCTCGGGAAAAGTGTCAGCAGTAGATACTAAAGAAACCAATAGAAATGCAATAAAA
CATGTCACAAACAAAGACGACGACTGTACATCTGGGCACAAGTACGTATTGGTACAGTAA
TGTACAGGGGTTGTGTCCAAAATGACTCATAAGGTTACACTAGCCCACCTTCTCCACTTT
ACATGATACGGCGGATTTTCTAGTTCTGAGGTGATTATACTGAAGAAAACAGGTGATATC
TGAGAGCTGAAAATGTTTTTGTAGAGCTTTTATGTCTTGTAGGTCGTACCATCTCCCAAT
GTTACTCTCAACCTCTTCATGATATGAGCACTGGCAGGGATAACATTGATCGTCCGACAT
GTGCAGCCCTACAAGTAGTGCGGCCGCCATAAGGTCTGTACAGTATTTTTTTTTTTTCTG
CATATACATTCATTTAATTATAACTTTGCCGTGAAAGAATAACCTTTGAAATGACAGTAA
ATGCAGTACCGGTATTTTTACGTACAAAGGAGAATCCAGACAGCAACTGTACTACAGTAC
ATAGATGGTGGTTCACCTAACATTCGTGTCTACAAGTCCAGTGTGTACATCTAAAACCCA
GGAGATTATTCGAATTTCAGTCACTCAAAGATCCTACAATCATCCAGAACAGCCAATCAA
CTACAGGTACTGTGTACTGAACTAAGTTAGTCTCTGAAGTTTGTGCCCGGCACTATCAAA
CTGCCTTATATACAGGCTGGGTCCCAAGTGTGATGCACAAGCCTCTCATATGTGCCAAGA
CGACAATACGACAGACAAACAATCACTCATAGCTTCGGACATCGATCTTGAGGGAGGTTC
TGAAGCTGATGAAGAGGTCCCTCGTGTGAAAACACTTTCGTTGTGGATATCTGTTCCGTT
GAATGCTGCAGTATGTTGGATGTGTACCAATGTCACAGACAGAATCGTCAACTCCATCCA
CAAGAGAGACTACTCAAACGGCTTCGACTGGGTGGCCTTTTGGTTAACTGTCGCCATATT
TTTTTCCCTCTGGGGGTCCTATTTTGTCGCCTTTGTTGCCTACATTAGGCACAGAAACCG
GGATTACCTCAAGTGGCAGAAGAAGAAGGAGTACCAGGCGAGGCTTGAGGCCCCAGACCA
ATCTGAGGAGAAGGAATCTGAACCTTTTCTTAGTGAGAAGTATGAGGAGTGAAGATGTGG
CGAAAGGTGTCAACACCAGGCTCGCAGTTGATATGTTAAATATGAACGAAATCAAAACAC
AGTATGTACTGTACATGGGTAAAAGTGAACACCAACGTATTTACAACGCAGAGGAGACGG
GAACGAGGTGGCATTGCGGACGCCCATAGAGGTGGAAAGAGCAATAGCAGAGTTGGTATG
GGTGGTGGTCCCAGCCCAGCAGTACTGCTGTTTCGTAGGTACGAGTACATATGGTCACAG
T
>YALIH222S05_463742-464781 Yarrowia lipolytica H222 scaffold 05
TGTCCCGCAGAAAGACATAGACCGTAATTGCTGTATAATAATTGCTGTATCTATGATTAC
GCGTGTCATTATTCACACGGCAAACAATGATGTGATGCTTGTGTGTCTCGATAGGTATTG
GTTCATGCCTCTCCCTCTTTTGAACGAGCTTCATGGAAGCAGGTAGAATGATCATCACGG
TGGGCTCTCCACCAGGCTTGAACTTGCAATGGTGTGCTTTTTCGTCAGAACAGATGGTCT
TGAACTTATCCTCCGGTTTGGGTTGCGCGGGAATGCATTGCAGATGCGGTGAAAGTGAGA
GACCTCCGGTTTCGGGTTATGCTCAAGCCCATACTTACCTTTCTGGGTATGTGAGTTCCA
GTCCACAACCTCGCGAGTCTGCACCTCAATCACCTCACCGTCCAATGGTTCAAAGCCATG
GGGCAGCTTCTCCCCGAGCTCCATCTCAGCGGCAACTATCTCATGCAGGTGTGTCATCTT
CCGAACCGTCAGAGCGATTCGGTTCATCTGTGTCAGTGACTGCCACTTTTTTCTTTTGAG
ACGATGTATAAACACCAAACCACAGAGACTCCATGTGTTCATTTCGTCTTTAGGGTACAT
CCAGGGAGACCACTCTTTCACCTTGTTCTCAAAGAGCTCCTCGGATGACTTGAACGCACT
GTACTACGAACGGTAAACCTGTCGTAAGGTCACACACGACTCCAGGTCGCTGTGGGCGTA
GATCATGGTTTGAATTTCCAACGGAAGAGCAATCTTGGAGCTTGCAGGGCATACAAGCCT
GTTGTTGAAGGTCACATTGGGCGGGCTTTTCTTCTTCCAGTTCAAATGCTGCGAGAATCT
GTTGGTCTTGTGAATGATGAAGTTCTTGACGTCATCTCTCCGTCGAGGATCTTGCAGATC
TGCTCTTGAAGAAGACGTTCCTCGTCTGGGCCCAGTGTTTCGTCGAACAGTGGCTTTAGA
CGTAGGTCCAAATCGGCGATTTCTCGCACTCGCTACTTTTGACAATGTATCCAATGTTTA
ATCCGTCTCTGGTGATGCGA
>YALIH222S07_1-1050 Yarrowia lipolytica H222 scaffold 07
GGGGGGGCGGAGTTCATAACCTGTGGGCCTGAGGGGTTGCAAGTCATAACCTGTGGCCCG
CCAGGGCAGGGCTGTCGGTCATAACCTGTCTACCTTTGGAAGTTGGTCATAACCTGTGGC
CCGCCAGGGCAGGGCTGTCGGTCATAACCTGTCTACCTTTGGAAGTTGGTCATAACCTGT
CGACTGCCCAACTCATAACCTGACAGCCGCCCATGCATCAACGTGCATACAGGAGGCGTT
TTCCTTGGTCATAACCTTTGTTGGTCATAACCTGTGGCGTAAAAAAAGGAAACTTCATTT
GCCCGTTACCGCTCATGCCCCATCCACCTGACCTTCGCAGTGATTTCTTTGATATCCCAG
ATGCAGATGCGATACCTGCTGTCGATTCGGATTCCAGAATGCGATACGTTGATTGCGATA
CCCTTACCCTATACCCTAACCTGTTGATATCAGGCAAGAGCTGAATTGTGCTGTTTAGAG
GCAACTGCAGGAGGCGGTGCATGTGAAAGCGTTATCGTGGTTCGGGAATTGCGGTGGCAA
CACCAGGGCTTATTGATTTATGGCTTGTAAAGTATGGGTTATGGCTTAGTAAAGTATGGT
TTAGTAATGTATGGCTTACTACTCCACGGCTTACTCATCTACGGTTGACTAACTCAGAGC
CCTTTTCGCCATTGGTTGGAGTGATCCAATGGCGAAAAGGACTCTGCCCAGAATTCTTGG
CGTTGCCACCAAACTTTTGGGTGTCCTTTTTTGACTAGGAATGTGGAGAATGGAGTAGGT
TTTGTTTGCTGGCAAAGTTGAAGGAAGTGGGATTATGATGTGTTTGTGGTTGTTTGAATT
GTCTTGTTTTTGGGGTCATTTTGGAGGCAAAAATCGGCAGTATTTTTTGGTGTTTGTTTG
GTCTTAATCTGATTTCTGGCTGTGTTTTTGTGGCCGATTCGAGATTTCGATTAGATTTTA
TCATCTTTTTGTATCGTCGTATTAGCCACGTTTGATTTTGTTGCTGAACTCTGATTGTGG
GGCGGCGGCGCGCAAAGGGGAAAGCGGTTT
>YALIA101S01_1967890-1975348 Yarrowia lipolytica A101 scaffold 01
TATTGAAGATCATAAGTATTATTGATGTGATATAGTTAATTAACAACTTACAACCCACTT
CTAGGGACACGGCGTTCCGATAGTAGCACACACCAGAAGGGTGTGTGCTTGCTCATTCAC
CAGAAAAGAGATTCTAGATCAGTGGATAAAACTATCTACAGGATGGACATCTCGTCTACG
ACCCAGCTGATTCCTCTCATTACTATGTGGTGAAATCTCATCATTATGTGAGGAATTAGC
CAGGTATTACCCCACCGGGAATTACCTTCAACAGGTTATGAGCCCTGAGTAGCGCTTCCC
TCAAGCTCTACTGGTCTATGAGATACTCGCCGGCGCGCGTGGATCTCGGAACACTCACTC
AACCAAAACAGTGGTTCTCGCGTGGTTATGGACGATGAAAATTTTCATGTCTGCGAAACT
CAAATTTTGCGGAACATCGTCAAGAAGGGGCTTTTGTTTCCAGAGATGGTTTGTGTTTTC
CCCACACTACAAAAGATCCAGGTGACCCTTTCGTTATTCCAGACAGTTGAACTCACAAGT
ACTCTTGGAAACAGTGGGTATTGTCGAAGCTATCTACCTAGTACAGAGCAACTATGGGCC
GCTTTCATTGAAGGCTGTGCTGGAGGACGTGGCCGAAGGAAGGACGGCAAACCTTGCTTC
CAAGCCAATCAGATCCCAGAAGTCACGACTTAGGGTACGGAAATCACCAGGTTGGAATGA
CAACGAAGTTCGAGCAACACTAGACGACAAATTTGAATGGAACCTGGGTTTAGAATCGGC
ACATCACTGTTGCGAGTTTCGACACTCGGACATTCCGGAAGAACTAAGTCATAAGAGCTC
TTACTGGTACTATCGTTAAACAAAGCGAGAGTACATGTTGGAGGACGTTTTCATTGCGAG
GAGGCGCAATAAGTGTGAAGGGTGGACGGCGAGGGGGAGCCCTGACTAAGCACCCACTTG
CAATACACACTATCGGTAACCAGATCATAATGGTGTGTATGAAGTTGCCTGACATTACGG
CTTTGCTAGCCCTTAATTAGATCACTAATCCATAGAAGACATAGTACGCGGATGAGCCTC
GAAGAACAGTTTCAATCCCTTAGGGGTGAATTGGATTCCCTCCGCAAGGAGAACGAACTC
AAGGACAAGAAATTGTCGGAACTGGAGAGGACAATAGCGGCGGGATTTGGAACAGAGACG
TGGCCCTGACTCAGCCACTAATCTTGAAGACGCTATCTCCCGCAGAGTCAACGAGAAATT
GATGATAAATGATATGAGGACTGCAGAGGGTGGAATTCCCCCTCTGTTCATGGCTGAGAC
TACACTGAAGGAGAATGCATTCAGTATCACCCAACCCATCGCTCTCTATGGATACAAGAA
GCAGACAGTGGTATCTCACCCCATCGATTACCGATCTGAGGTGTTTGACACTTATAGCTT
TCCAGTCACTGAGAAACATGCTAGAGGAAGGTACCCCGTCACAACCGACATGTCGAACAT
CCACTCCGGCGCGTGGCCCCTGCAAACCATGAGTCTGGTACAGAAAATTGGCTATGTCAA
CTTCCCTACAAAAACTGATCACTTTGAGCCCAAGATTCCTGAGAACTTCAAAAGCGTCAG
CACCTGGCATAACCAGGTCAAGAAAATTCTCCACATCTACCTAGTGAGCACCTCTCCACC
CAACCTTGCCAATCCTTTCCTCACCACCCGCCGTCTTGACAACCCGTCAGACGTGTACAT
CAACATTCTCACCCTTATGTCAAAATTCCAAACCCGTGACCCCGTGGTCGCGGCTGGCAT
GAGACACGCAGAGGTTACCATCTGGCTCTCCCAACACATGGATTTTCATGATAATGGTCA
CCTGACTGCTATGACCTACCGCCAGGGAGACCTACTTCGAGAACTTGTGAATGCTATCCG
AGACCACACAGACTTCAAGTCGGACGACTTTGTCAGATTCATGTACAACATTGTGCATGT
CCGTCTACACCCGGAACAGTTCAGGGACAAACTACCTCAACGTACAGTTACAGTGGATGA
TATCCTGGATTTCGTGCCCCACCATGTGTCATCTCGTGAGTCGTTAGCAGCAGTGGTCCA
GTCCATAGCATCTTACTACTCGAACACCCAAAACAAGGATTCGATCTGGGACAACTCGTC
CTATCCCTTCCTCCTCTTGCCGCCCTCTCAACTCGTCTCAGACTCTCGGGCCCTGACATA
TAAAGCCAATACATCTGTCTCCGCTTATCAGGCCCGGGTAGCTACAACTACCCCGGTACC
CACTGCCGACCAAGTTAAACCGACTAGTAAGTCTGTCCTCCGGTCGCCCCCACCAGAGTC
ACCTGAGACTGAGTCGCCGATTCTGGACGACACCCCAATCGTACCTACCACTCAGGTGGT
AGTTACATCAAGTTCACTACGTGCTCTACTCGCCAAGTCCCTACCATCAGTGAAGTCAGC
TGACTGGGTCTTGGACTCTGGAGCTTCCCATCATTTTTGCAATGACCTTACCCAATTTTC
ATCCTACTACCCCTACTCAAGTCCAGAGAGTATTGGTGGATGCGCAGATGGTATCTCACC
TGATGCCGTTGGATGTGGTACGGTGGTACTTCATTTCAAGTACACTCGTCGAAACCGCAA
CTCGATGTACACACCGAAAAAGGGGGAGCCCAAGACTGTTGTGCTCAAAAACGTACAATA
CGCTCCAGACATGACACATAATCTCCTCAGTCTTCATGCACTTGCCATGTCTGATGACTC
ATCCCTAGCGTACTCTAAATCAACGTGGAGTGCCCATGCTAGCGATGGAGATTACGAACT
TGCACGAGTTTCCAAACTCACCAACCTAGCAATGGTACTAGGGGTGGTAAGTATAGACGG
TTCGTCTATCACACCCCTGGCTCTAGGTGGCCAGGGTCCTCTGAAATCTGCACACTATGC
TAAGAGTTCCCTAGTATCAATTGCTGACCGGACCTCACACGTCAGACTTGCACACGCTTC
GATGCCCGTTGTGAAAGCTACACTGAGGCCCACCATTTCCACTGGTCTGGATGACAAGAT
GCTACAAGACAAACATGACTGCCATTGCTGCGGGACGTCTACTATCAAGACACCCAAAGT
GGTTACGGGCAACTCCAAGGCCCTTCGACCATTGGACGTGATCACGTGTGATACCATTCA
TCACCAGGTCATATCCTCAATGGGCTACAAACATGCGGTTCTCGTAAAGGAGGAATACAC
CAAATTTATGGTGGTATACCTAGTCAAAGATCTGACTGAACCGAGCAAGTATGTTATCAA
GTTTCTCCAGTGGGCTAGCACGCAACTATCATGCTTTCGGGATGCCGGCAGGCCTCGCCG
AATTCACCTAGATCAAGGAGGAGAATTTACTGCCCTGCGCAAATATGCTGACGCTGAAGG
GATCGAAGTTGAGACCACGCATACCAATGATCACACTGCGAATGGCTCTGCGGAGAGTTC
TGTTGCCAAAGTCCGTTACACCACTCGAAAACTTCTCGCCGATGCTAATCTTCCTTATCA
GATGTGGGACTTTGCACTCCTACATACTGTCTCAATTCACAACATTCTTTATCACCAACA
TATTGATTCAAGCCCTTATGTTTTGTTTCATCGCAAGATTCCGAACCTTTCACGTCTTCG
GACTTTCGGATCGGTGTGTTATGTTGTGCACCCTGATGTCCAGCGGGACTTTAAGCTGCA
AGAAACGGCGCTTATGGGGATCTATGTGGGGCATGTCCAATATGGCAAGCACTACCTAGT
CTGGGATCCCCTTGAAGGCCGTGTCCGTCAGTCTCCGTTTGTACGTTTCCTGGAACACCG
ACGCCTTCCAGATTACATGAAACGTCATCCGGACCTTCTTAAACCCCGTATGGTCCAAAC
TTTTGACTCAGCGAACCCTTCTTCGATCCATCAGTCTGGCGAACTTGTTCCCAACAGTAC
GAAGAACGACATCTACACCTCGAATGAATTCGGTTTCACCACTCTCGATACCGGAGAGGC
AGCTGTCGACGGGGGAAAGCCCTTCCCATCCTACACCACGCCCAGACACCAGCCTGGAAC
TGATGGCGGGATGGACATACCAGATTATGACTTCGAACGTGCTGACGAGGCATACACTGG
TGGCACATACCCTGGACTTAATCCTGATGACTTGGAAAACACATCAACCCCGCCTGCAGT
GGCTACTGATGGGGCTCTCCCTGCCGAGGAGGCCCTGCCGGAGGAGTTCCTTACTAATGT
AAGGATCGGCAACCCCCAGACAACTCCGCTCGACGTGGACTCCCATTTCTCCACACTCGG
ATCAGTGCCCGCAAACACTACAGCGCCAGAACCCAACGTTGAAGTGATTGCCAATGGCGA
CCCTGCTCAGGCCCTGCCCACCCAGCATGACGAGCTACTAGTGCCCAAGGAGATTCTTCC
CAGTAACGTATTCCAGACGATTCAGGTGCCGGCGAGCACCGGATCTCGACCGTTCCCCGG
TGAAGCCCTTGGTGCAACTGACTCTGACTGCTATGCAGCACTACCCGACCATGAATTGGA
CGCGGTAGTCCTCGATGGTGAGACACATCATCAGATCATTCTCCCATCAATTGAGGAACC
CGCTCCCCTTGCAAGTACGGCACCTTTGCAAGCCGAGCAAGTTAACCGCGAGTTACTAGC
AGCTCCACGACCTCGTCGAAAACCTGGACGACCCAAAGGCTCCAAGAACAAGCCCAAAGT
CACCAAGCCGGCTTCGCCGTCCTCTGACCAGGCTATCCGTTCCAAAACGGCCCGCGACGA
ACGTGCCGATGCGCATCGCCAGCGTCGTGCTGGAAACTCCACCTCACCCGCTCAGTCGTC
ACCTGACGAATCTACCAGCTCTGTTCCCGGAAGACAGGGGGACCCTGTGGCCCAGGATGC
TGGTTTGGACTTGACCAATGCGGATGCAACACACGCCCATGCACCTCCAGACTCAGGGAG
TCAGGGGGATGGCTCTGCTGCTCATACTGAGGATGCAGACGCTGCTGGTAAGGGGGAAAC
CTCTGGAGACATACTAGCAGCATCTGATGAGCACGCTGACGTTGAGAATTATGAACTAGA
CCCTGCTGCACGCAAGCGGATGGAAGCTGCTGTGCGGGCACGCAAGGCAGATGTGGTCGA
ATACCTTAACTATCTGCGACTACTTCAGGACGCTGTTCCAAACAAACTTGCACGGACAGA
TGCACTGGGTAGCAAAACAGACCATACGAGAGCCTATGGCGACTCTCGACAGCAGTGGGA
GGACGCAATCGCCGAACAAGAAGAGCAGTCGAGTACATTACTGAACTCACAGCATCGGAA
ACGGATGTGGGGACATCTCGCTAAGGTGGTGCGATCAAATGGACGAGGGGTTGTCATGGT
GGATTACCATGGAAGTGGGGGGGACTCTGATCACTATACAGGATACAGAACTACCACTGT
GATGGACGCGAATGGTAAGGAATGGTTACCATCAGTGCCGCTACCGTCCTTAGATGGAGG
GTTCTCGGCACTCACAGTATCAGTGGTAGGACCTATGCCTGCGGAGTCAGCAACAGATAA
GGAGTGGAATTCTGCCCCCGAGCGTTATAGGCAAGCCATGGCTCTACCAGACAAGGATCA
CTGGTTATTGGCGATGAACGAGGAAATGGACTCTATCAAGAGTAATGAGGTCTTTGAGTG
GGTGGACAGCAAGGACGTTGAGGGCAAGAAGGTCCTGCCTTCAAGGTGGGTCTACAACCG
GAAGTTCAATCTGGATGGTTCGCTTGAGCGATACAAGGCTCGGGTGGTAGCTAAAGGTTT
CGTACAGGAGGCCAATGTTGACTACCTGATGTCCTTCAGTCCAGTCATTCGGTTTGAATC
AGTTAGATTCCTTCTAGCTTTCGCTGCATTCAAGCAGTGGAACATCTATCAAATGGATGT
CAAGACAGCCTTTCTCTATGGTGACATCGACACCACCACCTACATGAAACCTCCGGAAGG
CTTTTCACATCCGAAGGATCCGACCAAGGTGTGGAAGCTCAAGAAATCACTCTATGGCCT
AGTTCAAGCACCTAGGTGCTGGAATCAAAAACTCCATGAGGTCCTGACCAAGTTCGGACT
GGAAAGACATCAATCTGAGCACGGACTCTACTCTAACAAACCGCGAAAGCTCTTTGTAGG
TGTCTATGTGGATGATCTGTTGATTACAGGTGCCAATACCAAAGAGGTATCCAAACTCAA
GAAGTACCTCACTGACAATTTCAAGATGAAGGATCTTGGTCTAGTCTCAAAATTCTTGGG
TATGCAAGTGTCGAAAGACAAACGCAACCATTCATTCTCGCTTGACATGGATGGCTACAT
CAAGCAGATGGACAAGGACCTGGACATCCCTGTTAAATACAAAGTCCTGGTTCCCCTCGA
CCCCAAAGATCTCGAGAAACTCAAAGAGGATTCACCACTAACTGATGCCACAGTTTATCG
ACAAGGAATTGGCAAACTGAGCTATCTAGCTCATGCAGTGAGGATTGACATCGCCCACGC
TGTAAACTTCCTTGCTACCTTCAATCAGGCCCCATGTGAGACCCACCAATTTCTCCTTCA
CAAACTACTGCGATATGTATGTGACACCAAGGACTACAAACTCACATATGTCAGACCCAA
GGGTCCCATGACTCCATTGGTATTCACAGATGCTAATTGGGGAAGTGGTTACCCAGACCA
CGACAAGACCTACGAAGGTATGCTGGTTCTCATTTGTGGAGGACCAGTATGTTGGCGATC
GAGCAAACAAAAGTCGATTGCACTGTCCACTGCCGAAGCCGAGTACATGGCTCTATCTGA
GGGTACCAAGACTGCTATGTGGCTTACTGAGGTCTATGAAGACTTTGGTATTCCCATGGA
ACCTAAAGCAGTTGGGATCTTGGTTGACAACCAAGCGGCGATCCAGATCGCTAACGATCC
CCAGTTCTATCCACGAACCAAGCACATCAAGCGACGATATCACTTCACGAGAGAAGCTGT
GAATAATAGCGAGATCACTGTGTCATTTGTGGAGACTGGCAACCAACTCGCTGATTTTCT
TACAAAGCCACTTGTTTGGACCACTCTCAATCCTACTCTCCTAAAGATTGGAATGAATGC
AAAGACTGGATGTAGTTGACACTTTTGACGAACCAGTCTAGGGGGATATTGAAGATCATA
AGTATTATTGATGTGATATAGTTAATTAACAACTTACAACCCACTTCTAGGGACACGGCG
TTCCGATAGTAGCACACACCCTTCTGGTGTGTGCTTGCTCATTCACCAGAAAAGAGATTC
TAGATCAGTGGATAAAACTATCTACAGGATGGACATCTCGTCTACGACCCAGCTGATTCC
TCTCATTACTATGTGGTGAAATCTCATCATTATGTGAGGAATTAGCCAGGTATTACCCCA
CCGGGAATTACCTTCAACA
>YALIA101S17_60522-62722 Yarrowia lipolytica A101 scaffold 17
GGCATGCATGACCATTTACAGCATGTGGTGGTGAACAAGGGGCGGGGGATGAAAATCAGG
GCGGACGTGAAAAAATGAAGAAACACGAATGAAAAAACAAAAAACAAACCCCCCGATAAT
CTGGAGGAGAGTCCTATAAAGCAGTCGATAAAGTATTGAACTGAATGTTGTGTGTATTTA
CAAGAAAACTGTCAAAATTGTCAAAAAATCTGGGACATACTACATGCACGGGGTATATAC
ACGAGGTGCGTAGTCATCGGTCAGTTCAGGTTTTTGTGTCGTTGTCGGGGGAGTCGGTAG
TTCCAATTCGGGGCTCAAGTTTTTGGCTGAAGCTGTAACATGTTTCCAGAAGATGGTCTG
ATGTTCCTGATCAAGGTACCAGACGGAGTCGATGTCATCGTGACTTTCGTCAATGTCATT
TTCGTCATCAGAATCACCCACAGTGTTAAAATACGAAGGCAGGAGACTGCTAGCCACCAA
GGCTACATAGTCTGCAACCTCGTCAACTCTCACCTCGGTGGACTTCTGCCACAGGTAGAC
TGCTTCCTTGATAGTCATGTATTTTGCTCCCCGGATTGTGTCGACGGCTATGGTGAGCAA
ATCCGGCAGACTGTAGATCTGACTGAAGGACAAAAGCTCCGCTGCGTTGTACGTGTCCAT
ATTCAGAGGTTGCTGATAAAAGTACCGAGTCACCATCTCAACTGTTGTTTCAGGAAGCGG
CAATTTCATGTCAACAAACCCCTCTTGCTGGTCTCTTCGTTGATCCTTCAGTCGTTTGAA
ATACGGCCACAGACCCTCCAAAACCACCTGGTGCACGTCTATCATTCCATATTCCCTACT
TATGAGGGTGAAGTCCGCAGTTGATTTTGTTCGGATTTTAGCCAGTGGCGCAACGGGTTC
ACTGTCCACTTGCTCAAAGAGTTCGTAGTTCATCTTGAAGCTGTCAATTTGTGTGACTCC
CATCTGGTTCCAGTCGTATGTGAGATAGATGAGGAACCTCGTGAAGTTGTCAGTTTCGCA
AACAAACAGATGGGGAGTGAAAGCCTCACATTTTGGCTTGGTGCTCTTCTTTTTTTGCCA
GATCATGTCGGACCCTGCGCTGCTGTATTGACTCTGGGTCATTTCATCGTAATAAAGAAC
CCGGACGCGGTGATAGTGGCTGTCACAAATGCATGACATGTATTCAAACACCAGATGGAA
GGTGCCAACACCTGTGATTGTGCAAGAGTCGGACAGGTTGATATCCAGGTGCTGGTGGAA
GTCTGCCAGGGACGCTGGGCTCTTGATCCCCACTGGCTGGTTCATAGAGGACTATCGACG
ACAAGTAGAGAACAACCAACACAAGCAGGTAGGCGATACTTCAGTCCAAAGTACCCCAAG
CGGCTGAAAGGTACATATAGAAAGCAGTAACAGTCAAGAAGCTGGTCCGGTTCAAGTGTA
CTCACCGATATGACTTCCAAAAGGGGTAGGTGGAGAGAGCAAGAGGGTGATACCGGGGCT
TTCTGGTAACTAGATGGACTGATTTGAGTGTTTTAAAATTGATCTAGGAGAGCGATAGAA
ACAATTCATTTTTTTCTTTCCCTTTATTTTGGTGCAACTACAACTCGACTCAACACGAGC
TATAAGAAGCCAGATCAAGCGGAAGGAATAGCACAATGCGACAACTGAAACGAAGGAAGC
AAACTGACACGAATTGGGGTTGCGAGACAGTACTCTAGATTGATCGTTTTTGACATTCGC
AGACTCGTCGATGGTTGTAATATTGTAATACTGTACTAACCAACACGAATCGCACATCAG
GGAAGCACAAGATCCGTTTACCGCATGTGTGTGTGAGAGCGAGCAGCAGTATGTGGGTAC
GCCCTCAACAAGACTACGGATCTCTATACCATTCTCACCTCGACGACGTAATCAATAAAG
TGACAGCGCTGTTGACCCTGTAGGGAAATACCTGGCGAATTCCTCACATCATCATGAGAA
GAGTCAGCTTAGTCGTAGACGAGGTTTCCATCCTGTAGATAGTGTATATGCTGACCTAGA
ATCCCTTTCTGGTGAATGATCAAGCACACACCTGAGGCCATACCGAGAGATATGGTCACA
GTTGTAAGTGTGAAGAAAGATGATATTGGAATACAAGGAATACAGGAGTGTATGTGTTAT
CCTGGGTAGCATTGCAACCCTTTGTCCATGATATCATGCTT
>YALIA101S05_22046-23817 Yarrowia lipolytica A101 scaffold 05
GGTGGCACGGTAAAACCAGGAACACCAGAGGATTGGGAGAAAGGGACGGTCGTGTAAATC
AACACATTGAAGACGAAGTAATCGCAATAGGGATGAAATCTCAATATTACAGTCAATTGA
GTCTGTGATATCATCACGGCCACAACTCATCTCTCCAAGCCAAATCGACCCCGCATACGC
CTGCAGCTCTGACGCAAGATAGATACGCACGATATGAGCAGGCTGGAAAGAGGGGAAGCG
ACATTTATCCACTGTACGGACACCCGGAAGGACATCAAATCTGTATGACGGGTTTAGTTT
GACGTATCTGAGTCGTGTCGAGGGCAAGTAAACTCTGAAATGCCGTTAGCAAGTATGTGA
GTGGCTCTCGTGACAGGTAGCACCGCAAAATCACGGCGACTTCTTTTTCCAACACCGGCA
AGTCACCGAAACCCAGACTCTAAGCCTTTCTTAGCGTTTTCGTCGCACCGCTTAGCTGAG
CCGTGTGTCTGTGTTTGGGCGCAATTGTTCCACATGAAGTCGACTGCCTGGTGAATTCAT
GCATTCATGCAAGCTAAGAGGGTAAGAGAAGTACACATGTTGCGAGTTGGAATGGTGCGG
TGGAATATAGATAGAAAAATGCACACACACAGCAGTAAAAAGGTTGAACCGCTATCCAGG
ACTCTTGCAAGTGTATTTTCCCATCTGCTAAACTGTTGGGGGTACTGTTTCAAGTGCGTT
TACCCCACACGGTGAGAACCTTAACCGGTTCGGATCAGTCCCGGAAGCCCTATCTCCATG
TAGGAGCTTGACGATGGCAGCCCAAAACAGAAACCCACAGAAACCCACAGAAACCCCACC
TCATTTTAATGCCGGTGGTAATGGTTTTTGCGATAATGAGTCATAATGGCCAATCATAGG
GACTAGTGGGCGAAATGTAGCTGAGGTGCGGCAGCCACTGCCACGACAATACGCTGAAAA
TGCGGCTGAAGAAGCGGGAACATCTCGGAAAGTGAATCCTCTTGATTCTTCCAAATACAC
GCGAGTCCCCAGAAATGACTGATTGGTGTATTCTCAGTGTCAGGCAGGTCCTCACAAACA
ATCGAATGCTGTTGCTGAGATGGGTGCACTTTCAAATCTGGCGAGCTCTGATCTACGCTG
CTTTTATATACACTCATGTCCACCACCAAGGTCACCACCAAGGTGACATTGAAGCCATAT
AATGAAGTTTCACTGACTGAGAATGCCATAGATTGGGAAAGTCACCTACACAAAGTACTG
TAGGCTACTAAATGAATATCTGCAAATATATGACACTTGGAGTGACGTCTTTCATCAGTT
TCTTGAGCATGAAACACCAGTTTCATTGTTGATTCAAAATAAAAGATCTGGAACTCGTCA
TACATTAACAGAATTTTCTCCCTATAAAGAACCAGAGTGAAGAACTAGATGGGTCAAAAT
TTTCTGCCTGTGATGCTATGTTGTACTCCCTGAATACTGTTTAATAACTTCCTAAAATTT
TTTGTCTCGTTCTCACCTGGATTGGGAACAAATGGTTTTGGTAGCTTTCTGGTGTAAACA
CGACAAAAGAGCTTTAGGAGATGACAAGGAACATTTTTGATACTACAAGTGCACTGTATT
AATTATTATTATCGCAGAAATATGATGGATTTGGTGCGCGTAGATGATGTCAGTCAGCTC
TTACCAACATTCAGTGTTTCTTGAACACTTGCCTTGAACCGATTGGTAGCGTAGCCGGAG
TTATGTATACTGAAGATCATAAGTATTATTGA
>YALIA101S08_457560-466203 Yarrowia lipolytica A101 scaffold 08
CCACCTTCTCAACGTAGATTATAAACAAAAAATCTAAAATCTAATATTTCATAATATATA
TATTGTTTAGCCCAAATCAAGGAATAAATTGGTTGTTATCTATGTATTATTGAAGTTGTT
GCTGGTATCGCTCGAGCACCCATGAATAATGCAGCCTAAGGCAATTTATATGCTTCCGAG
ATGAGCTCTTTGTTCTGGGACGAAGAGGAGAACATTTAGACGAAACTTATTTTTACGCGG
TTTATTCTCAAGATATTGTCATCATCACAGGTGATTATATTATTGGAATTGCATTTTATG
GAACCTTTAATGGTATCTATTCTCCTCACATTGCGACTCGTCGGATCTGTCTCCCCATCA
CAAAGTCCAGTGGAATTTTCCAGCATCTGAAGTCGGCCACTTCAGAGATGCACTGTTGAG
CGAAGAGACGGGGTAAAGACTTGACCAGGAAGCAGCTGTTTGTTGCAGCTGTTTGTTGAG
TCAAACCAAGACTGTCATGCATTTATGGAGGAAATACGACAAGTTCCGATTTGTCCATGC
GTTCCCTCTCTCGGATGTTGTAACACGGGTGAAGCTCTTGAATGAACACCAGTCGTCAGA
ATTGGTTAGAATGGCACATACAGCAGTAAGACCAGGAACGATGCTTGTTGAAACTATACC
GTCAAAGGGGATGGAACACTACACACACTGTACAGTATTGTATTGTACAATAAGTGCGAA
CAAAAAACTTGCCATTGATGTTTATGAGGGTCTCACTACAAGCTAGCTTCAGAGCAAGTA
ATAACGCTAGCAGAGAGGAGGTTGCCCTTTTGAAGGAGGTATAGAACGGCGCCGTGGAGC
CGAGCACGAGAAAGCAGTCGAATGAAGGAAACAGTTGTACATGCACAGACCAGACACCTG
GTGATGACGTCTAGGGGGCTTAGAAAGCCACTCAGCCTTCCACCATAGCACACATTGGCG
AAACTCTCGGCCTGGATAACTGTGGGGTGATTTGAGCAAACGATCTCGCAGTTGAATTGA
GCAAACGGCTGACTTCATCAATGTCCGAAGTGTCTGAAAAGACCGTCTCTGGGAAAAATG
TTTGCGCCAATCCTGTTGCGTATCACAGATCGACAGGAGCCGACAATGGGAAATGCTGAA
ACCCAACGGGGAGATGTTTGACGACGATTCTTTGGAGTACACTCGATGAGGCCTCGAGAG
ACCCGACTCCAACACTTGGCGACGAGCCGGCACCCAGAACTGCGAGAGCCCAACGATAAG
TCTTCTGTCACAAAGGTTGCTCTGGTGTATGTACGTGGGAAGTTCCTCAACCTGTACAAA
ATCATGTCTGTAACACGAAGGCTAAGGACATTGTCATCCCTCTATATTCGACTATCGATG
CCAAGGGCGCTGTCACCTCTTCTGGTGTGGCTTCCAGCAACCTCATTGTCGACATTCTGT
CCTCCGAGTCTCGGCTGATCCCACGAACGACTCCGCCAATGCTACACCTTCCAAAACCAG
CTGTCTCGAGACCACCTGATCTAAGTGTTCTCTGTGCTGGTAAATCATCTGCTATTACTG
TTGAACAACTGTTGGCCAAGACGTGTTTGAAGACTGAGATTGCCGAGGTTGCCCAGCAGC
TGCTTCCTAAGCTGTTCGATCTCCGAGAACGAGAATCTCAAAGTGCATCATGCCAATTCA
GCTTGTAGATAAAACCGATAAGGCTACCAACGTAACTGCAGCAGCGGATCATTGGCATCC
TGAAGAGGAATTGCATAAACCCCTTCAACCCTGGATTCAATCATTTCACCTTTGAGTTAA
TTGGTGTGCTTCTCAAATACACCGTTCCCGTGGTTGGCTTTGAGCTGTTCAGGATATCGT
GTCTCTCTCCTTTCTGACAATTCTGGAGCAGGACTTGATCGAGTTCTCGTCCTACGTGTT
CCAGCTGCTGGCGCTGATTTTGGAGTCGCAACAACGGAATATCTTGAAGCAGAACATTAT
GGATGGAGTATGTACAGTAATTCTAGTTAGCTTGTCAGTCATTCCAAACAGAAAGCAAAC
GTCTCATCGGCAATTGGTTACTTGATGTCAGCTTACACAGAGAGTGTTTGAACTGCTCCA
TTTTCAGTAATCGATAGCGTCCTTGATGGTGAAAGGTCTGATTGCGATAGCTTGATCCAT
GTCTGATGATGAATCACCGTCGTTCGGGTGACATTTACCGAGAACACCGAGTAGGTATAT
GAGAATGCACAACATCTCGTTGAATGGCAACGTGCCCGTTCATCAGTTTTTAAATGCATC
GACTGATTCAGACCAGCATCCCATTGGCTACTCGAACACGTTTGTCTGCTCGAGAAAGGT
CATGGACCACCGCGAGGGTCAGAGAATCTGTTGGACAGACCAGCAATTTGGACCTTGAAG
ATTGTACAGGGCTCTTCCCATTGAAATTCTTTGGGATGGTTTCAGGAGAGTACATGTACA
GTAGGGACAATTCAGCATGTGGGGGTGATTAAAGACCGAGGACATATGACGATTCTGTTA
GGGGACAGCTCTCGGTCTTAATCTTGGTTGAAGATATGGCATCGATATGGAGCTAACAGA
GGAACTCACGAGAAGCTGAAGGGTCTCTGATGGGGGAGTTCTGGGGTCGATGTGGATAAG
AGGAAACAACTACCTCTGGCGGTGAGAACAACATCCTTTGGCGGTGAGAACATCTTCTGG
TGAAAACAACATCTTCTGGTTAGAACACCATCCTCTGGTGAGAACAACAACCTCTGGCTA
GAACAACAACAACCTCTGCTGGTTTGTAAGATGAGCGAATGGCAGGTTCTCAACGGCATC
TATCATTTCAGCACTGATTCACGTGATTCAGTCCGAAGAGTTGATTAAAAAGAAACTGAG
TGGGTTCTTTTCATTGGGGGGAATGGACGCCGTAGAACTGGACGAGACAAGTTGTAGGCT
GATTGTATCGAAAGAACTGGGGTATGAGTCGTTTCCATTGGCGAAATTGGCGAACACTCA
TATAAAACGAGAGTCTTTTCAGATGTTTGGGGATCCTAGGTGATAGAAGATTGAGAATTC
CAAATTATTGGAGGTACAGTATCACAAACTTGGGCTTGTTTGGACGACGGCTCCTTAGAT
CATTCGCACTGCACTGTTCAAACAACTCAAACACAGATCACTAAACGACTCGTGATAAGA
CGAAAGAGAGACCGTTAGTGGATACTCCATCATTGAAAGCGTCAGCTCCGCCATCCGATT
ACACCTGAAAGCCTAGCACCCAAACATAATGTCAAATTACCCAAAGACTTGCAAGATGTC
CGACTCTGAATGGCAATGTTTGATCGGATCACGAGACCCAGAATATTCCACAAACACTTC
ACGAGTGTCCTGATTAATAATGAACACTATCATTTGCTGACTTAGTATCAACCGAAAAAA
AGGTCTGGATCAGTGACCTACGCCCCATCTACGTCTCATCTCCCCATCTCGTATATCTCT
AATTAAATTTACAGCCGCACAATGAAAATTTCAATTTAACTTATCGTGGTCTTTGTTCCT
GCCATTTTCTTGAACCTTCTTTAATGACCCCCACTTTTCCGGTTGACCTACTTTCCTCGG
GAGTTTGTGTTGGCAGGAGTTATTGGATGGTATATAATCTGCTTCAGAGTGGAGACAGCC
TCGAGATCGCGTTTTTTTCTAATTAGAGACACGCTCTTTCAAGCTGTAACTCCCAGTTCT
GACGTTGGTCCAATAGCTACCACACGATACTGCAATCATACCCGAGTCTATCCAAAGTAC
TGTACCCATGTGATGAAAGATTTTTTGAGGCTTTAAAAGGGTCCATTCAAATGATTTGAA
CAACCCATCAACTTCTTACACAACACTCCTAGCCACAGTACTTCAGAATGAGACGGGACT
ACGGCAAATCAGCCAGCTGGTCGGACACCGGAACCACTTCCAGCGATTCAAGCTCTTATT
CCACCGACGATGATTCACATTCACTCTCTGAAGAAGCACCATCCGATGGCTCCGTCGACA
GAATTACTCAAACTCGGGGAACTCTCCCTTATTGTGTTCGCAATACATCCCAAGCAGCCC
AGGGTGGAGCGCCGAGACCCCTACTAAACAGAGGCATCTTTTCCAATCCCCGATCCACAG
AACCCGAGTCTCCCGAGTATCAAGAGATGGGCTACTGGAAGATCCGTGGCAAGGACTTGG
TATTAAAGAAAGAGTCGGCACGAGAAGTATTGTCTGTACGTGACACCATCGACCTCCACT
CTTCGTCAAGTGACGAGTACGACTCACACTCCGACTATGTACCTGAAGCTGTCCCCCTGC
CTAGTTCTTTGCTCTTTGATGTTGCCACGCATATAACCAAGGACACTCCTGACCAGTCAC
TGTCTGCCCCCGGGACATCTTCCAGTGCTAGCTCTTTCCACCACTCACCAACGGTTGAAC
CTACGTTGCTTGATTCAACAGCTAAGGAGGCACATATCACTGGTGTAACCGCTACCAGTA
CACCTGAAACACAAGGTTCAACGACTGAGCTCACCACTATTGTCAGATTTAAGGAGCCCT
TATCTCCCCAGAAACCTATACTGGCAGAATCCATCGTCGAACCCGTCAGAGACTCTGGAG
ATGAAATCTCCACCACTACGATGATTGGATCTACTACCCAAGGCCACATGGATGATAACA
AACCTACCGAATCGCACAATAGAGAAGAACAATATCCTGAACCAACTCTCGACTCTCCTT
CCGAGAGACGTACAGATTGTCTACCCCCCATTCACATGATAGTCCGAGGAACTGACCTAC
TCGAATCTTCCGGACGGGTGGGAAGTCACCGTAACACTCTAGCCCAAGCGCGTCGTTTTC
GAGCAATGCCTTATAACAGGCTATTTGAACATCGAATCTCGTCTCTAGAGCTGTTTCACC
GGGAATACACCTGGGGACCTCAGGCAACCAGTGCACGCTGGGGTAACACTCTTGATATGT
TCTCTCAGGAGGAGTTCTGGTTCCTTCATCATGCATTTGATCGTGTTTCAGCTGTCGTTG
AGCACCAAAGTTGGAACTGCATCGACGACCCTGCCTGTATAATGCGCTACTCTCGCTCAT
TTGGTACTCTGGTCCCTGGAAGGTCACGTCTATCATGCCTCTACGACGTGATTGAACATG
ATCTGAGACGCCCTTACTCAGAGTATTCAGTCAACAACTCGGGGCAATTCTTTGACAGTT
TCAACAATGTCCCCCCCTTGGAATACATCTCCCCTATATCCCATCGTGGAACCCGTCTTG
GCCGACAGCTTCTGGACAAAGACACTGATGAAGTATACCGTTACGCCGGTAACGAATTGT
GACAGTAGCCGTCCCAGCGGTGACATTATTGTATTGAGTAATGATATTGAATTATACGAC
CCTCTTTTTGTTCCTTTCACTTACAACTCCTATTGCTGTGGCCATGTTTCCGCTAGTTGT
GCATGAAGTGTGGGTTCAGGTTAGTCGGATATCCTTTCCTAAGAGATGGACGGCACGAAA
CAAAAGCTGAACTTGAGACCAGGGCCTGAAACATGTTTATTCGTGAGGATAGTCAGCAGA
ATAGTCCAGAAAAATGCTTTAATGGCGACATATCTGCAGGTTGTATTTGTATCTCTCTTT
TTATAATCTCCCTATTTTTTTTTGTATCATTATTGATCAACTACGAGTGGTTGCACTGTT
GTCCCTCATACATACGCTCTGGCTACGAGAGAGATGAGGGAAAGAGATACGAGTACAAGC
ACAAGAGTAATATTTGAGGGACAATTGAATCACTATTGACAATATGGAAATCTGCCATCT
TTTTCTCATCCAGCTGGAGATGCGGTGCAGTGCACAACTCCAACTATGAACAGCTACAAA
GCAGATTAATTAGCAAGGAGTCAAGCTGGCCAGATGCCCCAACAATCTACGGGGTCTGTT
TGTCTGTTTGGATGGTAGTTAATTCACGCAGGGGTTCGGTGATCGCTTCTACAGTCCCAA
AGCTGTTGAATATTACACCAAACTACACCCCTCATCGTCTCGCCAGGAGGAGAACTGGTC
ATATACACGCCCGAGTCCGAAAACATCAAGACCTTCCTAGTCAAGCAATTCTCCGATTAC
GATCTGGGAAAGACCCGACATGCTTTACTCTTCACCCTCATGGGGGATAGAATTTTCACT
CTGGACGGCCAAGGCTGGGAACACTAGAGAGCTCTACTGCGACCTCAGTTATCAAAGGAA
AAAGTCTGCCACTTATCGTCCCTTGACACATTTCTGCAACAATTGAAGGCAATTTTCATG
CGGAGAGTGGCTCTCAAGGAGAAGCCGATATTCAGAAGCTGTTCTTCATGCCCACATGGA
CACTGCCACTAATTTTCAGTACGGAGAGTCAGTAGATCCCCTCGAAGGTTGTGCAACCTT
CTCCAATCTTGTGATCACCACCCCAACATTCGAATGGAGAACAGCCTCTAGTCGTGTGTT
TCTCCAGGGGACTTGTCTGTTCTTGTGGTCTCCGTCTGAAGATATTCGAAAGGCCAACCC
AGCTGCTCTCACCACGGCCACTCGAGTTCTCGGCTATACGATCCAAGGCTTCAGTAGTTC
TATTGGATCTGGAGAGACGTTCTTTACCAACACAAGTTTCACTCGGGTGTCAACACCGTC
CATACCTGTTCTAATCATTTTGTTAACCAAGCCTTGAACGAGCCACTACATTGTCTCTGC
CCTCCTGTTCCCATCAACATGAGGCAGGCGAACAAGGACACAATGCCGCCTACTGGAGGT
GGTGAAAACCATGACGAATCCATATTTCAGGCCAAGAACCAGATCGTCACGTAGTCAGTG
CTCTTCATGCAAACAACCAGAATATTTGGGGACCTGATCCTGAACTGTGGGGAGAACCTG
TATGTCCAAAGGAGGAGAATATTTGCCGTTCAATGGCGGTCCACAAATATGTCTCGGCAA
GCAGTATGCTCTGACTGAGGTTAAATATGTCATTTCCCGGTTGTTTCAGGAGTTCAAGGA
GATTGAATGGCGAGACAAGAGTGTCTACGGGTGCCAATATCCATATCACCAAAAGTCTGG
AGGATGATCTGAGGGTTCAAATGGAATGGATGGAGATGCTTTAGTCAGTATTTATTGTTT
GATATGCAGTTTGTTGTTGTTCCTTTACTTTAGCACGGTGCCTCGGCTAATCTGCTTATC
ATGCATACACCAGTCTTGGCAGGCATCTTGGCGCAAGATAAGATGTATGTTTTATTTTGA
AAAACTATTCTCGGGAAAAGTGTCAGCAGTAGATACTAAAGAAACCAATAGAAATGCAAT
AAAACATGTCACAAACAAAGACGACGACTGTACATCTGGGCGCAAGTACGTATTGGTACA
GTAATGTACAGGGGTTGTGTCCAAAATGACTCATAAGGTTACACTAGCCCACCTTCTCCA
CTTTACATGATACGGCGGATTTTCTAGTTCTGAGGTGATTATACTGAAGAAAACAGGTGA
TATCTGAGAGCTGAAAATGTTTTTGTAGAGCTTTTATGTCTTGTAGGTCGTACCATCTCC
CAATGTTACTCTCAACCTCTTCATGATATGAGCACTGGCAGGGATAACATTGATCGTCCG
ACATGTGCAGCCCTACAAGTAGTGCGGCCGCCATAAGGTCTGTACAGTAAATGCAGTACT
GGTATTTTTACGTACAAAGGAGAATCCAGACAGCAACTGTACTACAGTACATAGATGGTG
GTTCACCTAACATTCGTGTCTACAAGTCCAGTGTGTACATCTAAAACCCAGGAGATTATT
CGAATTTCAGTCACTCAAAGATCCTACAATCATCCAGAACAGCCAATCAACTACAGGTAC
TGTGTACTGAACTCATGAAGTAAGTTAGTCTCTGAAGTTTGTGCCCGGCACTATCAAACT
GCCTTATATACAGGCTGGGTCCCAAGTGTGATGCACAAGCCTCTCATATGTGCCAAGACG
ACAATACGACAGACAAACAATCACTCATAGCTTCGGACATCGATCTTGAGGGAGGTTCTG
AAGCTGATGAAGAGGTCCCTCGTGTGAAAACACTTTCGTTGTGGATATCTGTTCCGTTGA
ATGCTGCAGTATATTGGATGTGTACCAATGTCACAGACAGAATCGTCAACTCCATCCACA
AGAGAGACTACTCAAACGGCTTCGACTGGGTGGCCTTTTGGTTAACTGTCGCCATATTTT
TTTCCCTCTGGGGGTCCTATTTTGTCGCCTTTGTTGCCTACATTAGGCACAGAAACCGGG
ATTACCTCAAGTGGCAGAAGAAGAAGGAGTACCAGGCGAGGCTTGAGGCCCCAGACCAAT
CTGAGGAGAAGGAATCTGAACCTTTTCTTAGTGAGAAGTATGAGGAGTGAAGATGTGGCG
AAAGGTGTCAACACCAGGCTCGCAGTTGATATGTTAAATATGAACGAAATCAAAACACAG
TATGTACTGTACATGGGTAAAAGTGAACACCAACGTATTTACAACGCAGAGGAGACGGGA
ACGAGGTGGCATTGCGGACGCCCATAGAGGTGGAAAGAGCAATAGCAGAGTTGGTATGGG
TGGTGGTCCCAGCCCAGCAGTACTGCTGTTTCGTAGGTACGAGTACATATGGTCACAGTG
TACT
>YALIA101S09_55199-55998 Yarrowia lipolytica A101 scaffold 09
CAGCCCCATTTCCTAGATATTTTACACAATCAGGTTACCCGGAAGTCGCAGCCCCAAAAT
GACCTTTTTGTGTATATATTCGGAACCCCCCCTATAATTTTAATGTATCGTGTTAATTTC
TTGAAAGCTTTTTGGTATCATACCTAGCCGACAGGTACACTACTGGGCACCCGACTGACT
TGGAGAAGTAAGACGGAGCCTCGGTATTCGAAGTCTTTTATCAAGTGAGTTACAAGTTAT
TCGATAACACCTTCCGTGCAGGGATCCACGACAAGATGGGCTACGTGTCGGTTACGATAT
GCCACTGAAGAATCAGGTTACGACAACTTCAGTCCCTAACACCATGACGAGCGGCAGTCA
GTTTGGAGGAAGTTATTGCAGAGTACTCCAAAACGGGCTTAGCCAACCCCAGCCGTGAGC
CGTCCGAGTCTCTCTGACTTAGACTAGCCACATGAGACATGTGGCTAATTGGTAAAAAGG
TTTTCCCCCTCGGAACGTCATCAACCACTCACTGCTAGAGAGTGATCCCATTGGAGGCAG
AGGTTACATAAGATAATTTACTAACAGCAGACTTAAGAAAGATCGACCCGATTATCGCTA
AAAGAGAAAGGAGACCCAAGAGTTACCCCCCTATTTACAGGTGAGTTGTGTGGATCTACA
ATCTACATAGAGACGCCCAAATCTCTTGTTAATGTCCCTGCTAACACACAGTCCACGCAA
AACCCTAGCCCACCTGCGCATTACTCTTAGTCCTCCCAACCTTTTACCATAATCCCGAAA
GGAATAAGCTTCGTGAAAAT
>ID_60_NODE_19
CCTGACTAACCCTGACTAACCCTGACTAACCCTGACTAACCCTGACTAACCCTGATGAAC
CAACCCTCACGTGACCCTCACGTGACTCCTGACACTTTGAGCATCATTTCTNNNNNNNNN
NNNNNNNNNNNNNNNNNNNNNNNNNNNNNNNNNNNNNNNNNNNNNNNNNNNNNNNNNNNN
NNNNNNNNNNNNNNNNNNNNNNNNNNNNNNNGAGCTGATTTTAGATCAGATTACTAAGCA
ACCTCCTGAAACGTGCATCACGTGCTCAGAACCAACCCTCACGTGACCCTCACGTGACTC
CTGACACTTTGAGCATCATTTCTGACACTTTGAGCTGATTTTAGATCAGATTACTAAGCA
ACCTCCTGAAACGTGCATCACGTGCTTTACACTTAGCCTCTTATATATACAATTTGGCCT
CTGTATACCACCAAGCGCGACTTCCTGACACTCATTATTTTCATTCAAGAACTTAAAGTT
GGTCTCACTGCGCGATTTTTAATCCGCGCATGTCTTGATATGACCAACAATCTTTCTCTT
GTGTCGCTCGCTGTTGACTCTCGCGTGGTACCACATAGACTCACGTCCTGCAACACCATG
CACGTGGCATCAAATTTTCTCACCCCTTGGCACCTGCCTTGGATCCATCATGGCTAAAGC
ACCGGGTTTTTTCGACAAGCGACGTGCAACGCCAGTGTCGGTCGACGGCAACAAGAAATT
TTACCTCAAACACGACAACAACAACGTCACCGAGCACATTCGCAAGCAGCAAGTGGCCTT
GTTCTGCGACACGGCCCGTGACGCGTTGGCCAGTGCTATGCGACGCGAATCCTTTTTTCT
GACCGGCATGGCCGGCACTGGCAAATCCGTCGTCCTACGACAAATTGCATACGCTCTCAG
CAAAGACACCACAGTCGCCATCACTTCCACAACAGGACTGTCTGCCCAGAACATTGGCGG
CGAGACCATTCACAAGTGGTGCGGCATTCAAAGGAAACAGACCACATTCACCCCGCGCAA
CACTGAAGCAACAATCAGAACCACCACATGTCTTATCATCGACGAGGTGAGTATGGCGTC
CGTCGACCTATTAAACGACATTGAAAAGATCCTGAAGCGAGTGCGAGCTTGTCCAAAACC
CTTTGGCGGTCTACAGGTGATTTTATGCGGCGACTTTTTCCAGCTCCAGCCTGTCGGAAC
CACCACCCCCTGCTACAAACATCCATCTTTCCCTCAACGCATCTTTGTTTTGACAAAGAC
CCACCGACAAGACGACAACGCCTTTATACACTTTCTCAACAGTGTCCGCTCTTACGACAC
TACCACCGTCCATGAATACATCAGAACAAACTTGACCCGCAAACTCGACACAACAGACCA
AGTCACACATGTCATGTACAAGCGAAGCCTCGTGGCACAGAGGAATGCCGAGATTCTTGC
AGACCTGCCCGGTCTGGACTATGTCTACCGAGCAAACGATCATCTTACAGTGCCTCAAGG
CCTGTCGCCCAAGGACCGAGCCGCCCACAGGCAAAGGTTTGATAAAGACGCCAGCTCCAC
TGTCGATGCCTGCATCCATCTAAAGGTTGGCGCTCGAGTCATGTATCTGAAAAACAAATC
CGGCCTCGTCAATGGTTCCACAGGAATAGTACTGGGCTTCATGCACAACTGGGAGGCCAT
TGTTATCAGTAAAGACAAGAAAAGGTGGCACCAAGAGAGCTTTAACAAAATCACCAAAAA
CTTGGACATGGCCGATATTTCCGACCGACAAATCCACATAAAGACGGTCCAGAAACACGA
CTACATTGTCCCTATCATACGAGTGGGTAACGAAAACCACATCATCTTCCCAGAGAAGTT
TGAATTGCGAGGCGGCACCAGAATCCAGCTTCCTCTGACTCTAGCATACGCCATCACCAT
CCACAAGAGTCAAGGCCTGACCCTCGATAAAGTACATGTAGACCTTAGTGGCTGTGACGT
CCATGGTCTCGTCTACGTTGCCTTGAGCCGCGCCCGACGAGCAGAGGACATTTCAGTACA
CCGCTTTGACCCCGCCACCTTTGACAGAACCTCCTCATCGGATATTGTAAAGTCGGTTAC
AAGTCGTTTCCAGTCATAGTCATTTATTAAATATACAAAAAATCCTTCACTCACCTTCGA
GAAGAGCGTACAACGTGATTGCCATAAAATACCACGGCGTGCACTTGAGGTATCTATTGC
CGGGCTCCACAACATAGCTGTAGTAATCAGACGCCTTTTTGTCAAACTCTTGAAACTCCT
TGTATGGCTTGTAGCAAAATTCCTCCATCACCTTTGTGAATCGCTCGTGTACCCTGTTGT
TGGCCACGTTCTTTCGTCGTTTCCACCACTGCAGTACAAAGAGAATGCCCTGATACTTTC
GATTGTTGCATTTTCTCTTGCCGTTAGATGATGGAGTCGTGGTACACTCCTGCATAGGTT
GCCCACAGTCGAAACAACACGAGTACTTTGCAAATGGGCCGCCAGTGTATATAAACGACT
CAGACCCGGCCACCTTCTTCTTGTACGAGCCCATCACTTGTCTGTAGTCTGCAAAAAACG
CCTTGGCACCACGCTTGGCTTTGTCGCAGTACTCGCACCCCTTTACGCCATCAAAGTAGC
AGGGGATGCACAAGTTTTGCAGCTTGTGGGCATATTTGGAGTACAGCTTTGAGTACCACG
TGGACATGGAAGCACGACTTTCAAAGCTAGCCTCGATAGCTGCTTGCCGATGTTGACAGT
CAAGCCATCGCCCGTCATGCTGCGCCACCAAAGGCACCTCTGCGTCATCGGCGTCATCGG
CGTCATCGCTGACATGGTCAGAGATCCGGTCGCATACACAGCACTTGTTGCAGCCCGGCA
GCGTTGCACACGACACCCACTTGCCGTCAAGATATTCACTGAGCTTGCCTCGTAAGCACT
CTGTCATCTCGACGTATCCTCGAGGATCGCCAACATTGTACCGTTCCAATGTGTCCTCGT
CCTCAGGAGGGGGGGCATATAGCTTGCAAATGGCTGATTCACCACCCCTGCCTGCTCGCC
CAGTCTCCTGTGCATAACTGACCAAACAACGGGGCGTTTCCAAATGGATCACCATACCAA
CGCCGGGCACGTCGATACCACACGACAACGCCGACGTGGTCACCAACAGCTTGCGTGTGC
CATCCCTGACCTCCTCAAACACCTTTTTCTTGGTTGCGTTGTCGAGTTGAGCATGGTAGT
AGCCACAGCCAAGAATTTTGGCCTCATTCTCTGCCTGGTTACGCGTATGAACAAAAATCA
AAACAACCCTGCCGCCGGCCCGGGAAATGTCTTGCCGTATGCTTGCCACCGAGTGCATAT
CCCTGACGCACTCGTACCGCAGCTCCGGTCTGGATGTTGGGTGCCGGATAACAGAGGCGC
TGCGCAGATTGCTGCGGCCAAAAAACACTTCTTCCTTGGACGGAGGAAGAGTGGCCGTCA
GGTAGATTGTCTGCGTGCCTAGTCGAGACAAGTTGTTGCACTGCTGAAGGGCGTCTCTCC
AAGGATCATCGCCATCCACCGACGTGATTGAATGAGCCTCGTCATAAAAGAGATTGTGCA
GTCTGCCGGATTGTCTGTTCTTGTTGAAAAAGACTGCAAATTCGTCCGAGATGAATCGTT
CGGGGGTCACAAGAACCACTGAACAGTCTTCAAAGTTGCCTCGCTTGTCCCATGACCCAC
ACTGCACTCCCATGGCAGAGTACTTTGCAGTCATATCCTCAATGAGGGCTCTCAGCGGGC
TGACGACGATTGTAAGCCCGGTAGGGCCCATGGCAAAGGCTGGCAGCATAAACAGAAGCG
ACTTGCCAGCTCCTGTACCCATGACAATGACAAGTTCGTGCTCACGCCTGTTGATACGAT
CAATGGCTTCCTTCTGCCCAGGCTTAAAGTAGCAGTCCTTTCCAGTCAACTTGCACAGCA
GTTGGCGCCAGTCTGTACCTTGCAGACTCACCACTCTGTCTCTGACACGGTCTCGGGCAT
GTTCAGACAGTGGAAGCGGCGAGTCCAGCCCGACATATCTGTGCCAGGCGACACTGGCTC
GGTGGAAGCCAGTCACTCGGTCTTCAGTTGAACCGGGATCGAGATCAATGTCGATGCCAT
AGTGACGACGTGCTGTTTCAGCCGAGTGTCCAAATTGTTCGGCATGGAAATCAATCCCCC
CGCTGCCTGGCTGGAACACGACTCGCTTCTTGAGAATCAGAGCCTGACAGTGTCTCCAGG
ACGACACGTTCATGGCTCCGTGAGTGATGGTAAAGTACTTTGTCATCATCACCTTTAGCA
CTGTTCGGGCTCGGTCCAAAGTCCACAGATCCTCCAAAAAGACGCCGTCACATAGCTGCT
CGTAGTTGTCAGAACGTTCAGCCGTGTCGTCGTCGTCGAGCTGGTCGAGGTCGCGCTCCC
GATACTGCGACTGGAAGATATGGGCGCTTTGAACAAGTCCTCGAAGCTCGTCAGGGTGTT
CTTTGTTGTACACGAGCTGGTTGATGTTCATGATAAACGGATGGATGACAGCAATGTACA
CCAACAAGGCACGACCCACCTTTTCAGGCAGGAATCGATGCACCGTCTTTTCGACGCCAG
TCCACTGCGTCTTGTTGTACCGATACGCCAAGGCTGTTCCTCTGACGCCAAATTCCACGT
TTCTCATTTCCGTGCACGTGTTCATCAGCTTGAGCGTGAGAATCTCCGAGCATCTTGCCG
GCGAGCCTNNNNNNNNNNNNNGCAGGCGATTCGCCCACCCTTGTTCCGGGGCTCCTGACC
TGCATATTGTCGATAAACTTGCGAGGGTCGAGGGCTGAAACACTTTTGCCCACCAGATCA
ACGACCAGCGCTTCCAGATCGTCAACTAGACGAGTAATACCAGCCTTGATGTGAGCCTCA
GTAGTCACCGCAGATCCAGTAGAAATAATGCCTTCGGTAGCCAGTGTACACTGCACGTTG
CCCGTCGACGTCTCGGAGATGGCACTGCCGTATGCCCACAGGCTCAAAATCTTGCCCACC
GGAGTATCGGCGTCCGAGCCCTGGGTGGTCTGAATGAACGGTCCACAATCGCGCCGAAAG
ACCTGGGACGGTGTGAGAAACATGGATCCATGTCGTTTCATGATATTGGATGAACACATG
CTGTAGTAGACCAGCATCAGTCTGATCAGCAGCATGACATGCGCCATGATCTGTGTCGCT
TGCATTGGCGACCTGAACACGGCGTTCTTGTCATCCCAGTTGAGAGCGGCAAGACCTGCT
TCCAACGGCTGGTATGGCGCACAGTTGTCGTAAAAGTAGCAGACGACACTGTGCCAAAAG
CCCAACACCGTCAAAGATTTGGGGTTGTTCATCATGATATTGTATGCGGCACGGTGATTG
GGGGTAAACAGGAAGAGCTTTGGGAGCGACACTATGATGCAAAACAGCTTGCGGAAAGTG
GCGAGATACTTTTCCTTGAACACAGGCACCATCACAGGCTTCTCCGAGTATTTCTCAAGG
TCGGCATTACGCACATTGGCTTTCACCCGAAGACCGTGAGTATCAGGAGATTCTGCAACT
TTCAACACATCTTCCATCAGCATGTCATGTGCCAACAGAACCAATGAAGGAATATTGCAA
TCCTTCCACTTGTCGCGAATAGCATCTCTGGCGATAGTGTTCAGGTGGATCAACCACCCG
GTACGGCTTAGCCACTGTGAGTCGGGGCGTACGATATCCTGGACGTATGGCCTGTGGTTC
GACGTATACACCATGTCCGTAACGTCAGGCACTGCTTCACGCAGCCCTTGATCGCCTCTG
TCCTCCATTGGCTGGAGCACCTCAAAGTACCGTGGAAACTTTCCAATCACTGGGGCGGCT
CCTTTCTGCTTGCCACCAGTAGTGGGGTAATAACTCTGGCAATACACGGGGTTCAGTTGA
CTTGACTTGCACTCGGGACAGGTGCTTTTCTTGACACTGTGGACAAAAAGATGGCAACAC
TCGAGGCATTTCTGGCCTTCAACCGGTTCCATCAGCATGGGGTGGGCCAATGGCAGGGAC
TTGATGTGTTTTTCGTTGTGACAATGGGAAAACTTGGCGCAGTAATCCTTGAGCTCTTCT
CTTGTGCAGACGACTGCCCCTATTCGGCTTTGTTTTTTCAGGCTCACCTTGTGTGACACT
CCTCTCAAGTGGCCCTCCAGGTTAGACGTGGGCACACATGTCCGGCAACGCACGCAGATG
ACACTATCGAGTTCAGTGTCTGCCGTGAAGAAGCGCTCGCCCTTGAGATAATGCATATCG
TCAGCAGCAGATGAGTCTGGAAGGGGAGCATAGTCAGGTCTTTGTACAAACACTGGACGT
TGGTAGGCAGGAATCGTGGTGCCAGGCACAGTGTCGCCAGGGTCTTCTCCTTCCAGATCC
TCGTACTGCACCTCATTGATTTTGAGGAGCCCATCCACGGGTTCCTCGTCCTGGAATGCG
GCCATTATGTCAGAACTGTTCATCTGTTGATTACCGACGAGGCCAGGCGAATAGTCATAG
TTGGGTGTACTCGGGACAGGTGTAGACACGGGCGATAGGTGGGAGCTGGTTGCAGGGGCT
GGTGTAGAGAATGGCGGCAGGTGGGAGCTGGTTGCAGGGGCTGGTGTAGAGAATGGCGGC
AGGTGGGAGCTGGNNNNNNNNNNNNNNNNNNNNNNNNNNNNNNNNNNNNNNNNNNNNNNN
NNNNNNNNNNNNNNNNNNNNNNNNNNNNNNNNNNNNNNNNNNNNNNNNNNNNNTTGCAGG
GGCTGGTGTAGAGAACGGCAACAGGTTGGAGCTGGTGGCAGGAGCTGGTGTAGAGAACGG
CAACAGGTTGGAGCTGGTGGCAGGAGCTGGTGTAGACACGGGCAACAGGTGGGAGCTGGT
GGCAGGGGCTGGTGTAGACACGGGCTGTTTTTGGGAGCTGGCGGCAGGAGCTGGTGTAGA
CACGGGCTGTTTGTGGGAGCTGCTTGCAGGAGTTCGCGTAGAGCTCGTAGTCTTGGCTCG
TTTCGCCACGGGCTGTTGATGAGAGCTCGTAGTCTTGGCTCGTTTCGCCACGGGCTGTCG
GTGGGAGCTCGTAGTCGGGGCTAGTTCTGCCACAGGCTGTTGATGAGAGCTTGTAGTCTT
GGCTCGTGTCGCCACAGGCTGTCGGTGGGAGCTCGTGGTCGGGGCTAGATCTGCCACAGG
CTGTCGATGAGAGCTCGAAGTCGGGGGTCGTTTCGCCACAGCCTGTCGGTGAGAGCTCGT
AGTCGGGGCTGGTTCTGCCACAGGCTGTTGGTCAGAGCTTGTAGTCTTGGCTCGTGTCGC
CACAGGCTGTTGACGTGGAGCCTTTTTCTTTGGGCGCGTACGAATCATAGGACTGTCCCA
GAATGGATCATATGCTGTGGGGTGCCCAGTACCCGACGTGTCCTTGGCTTCATCGCTTCT
GTTGTTAGCCAGGTCTCGCAAACAAATGATTACTGTGATACTCACTTCTTAACGGGCGAT
GATTTTGCTGGAGTGTGTATGATAAACGAGCTGTCGTGGCCTTGACCTCTTCTATTGTTA
GTCATGTCTCGCAAACGCGTGATTGGATTGATACTCACTTTTTAATTGGCGACGACCTTG
TCGGGGAGTTGCGTAATAGTAACGAGCGGTCTCGCTTCTTGATTGGAGATGACTTTGTCG
GGGAGTTGCGTAATAACAACGAGCGGTCTCGCTTCTTGGTTGGAGACGACCTTGTCCATG
AGCTCCGTAGTAATAACGAGCGGTCCCTTCTGTTGTTAGCCAAGTCTCGCGACGATTGGG
GTGATACTCACTTTTTAATAGGGGTGTGCTCATCGAACAAGCTGTCGTTGTCATCGTCAC
TTCTGTTGTTAGCCACGTCTCGTGAAGACAGGATTGGTGTCAAACTCACATCACAATGGT
CTCGTTGGGCGTGGGCGGTAGTTGCGCGTACTTTTTGTGAAGCCTGCCACTTTGTAATGG
CGATACCGGTCGTTTGGCCATTCTGTGTCGGTGGTTGAACAGGACGTGTTTACCGAAAAC
GTCTTTAGCGAGACGCGTCACGTCGGCTTGCCCCCATCAAGGGGTAACCTTTTTGCAAAG
GGGCGACAATAGTGGTGGTTAATTTGCTGTCATATAGGATGCTGGTTGCAATATGATCTG
TAGTGGTCGTGCATAATCGCGCAGGTTAGGGTTGAGATAACCTTTTTTGCATGCAAACGC
CACCGTTACACTTGTTCGTGTCCTCATGAAAATTTTCACACCTACGACGATGACCATTAC
ACGATGACGATTAGACGATGATGATTAGACGATGATTAGACGATGACAATTAGACGATGA
CGATCAGATGACGACGACAGCCGGCGACGATAAGAAGACGACGATCAGATGACGACGACA
GCCGGCGACGATAAGAAGACGACGATAAGACGACGACGACGACAGCCGGCGACGTACAGC
ACCAAGGTGGATCGCCAATGTGAGTATCTGCAGCGGAGGAGAAGCTCGTCGGTATCGTTT
GGCACGCGTTAGATGGTTGACGACGCGTTCCTTACGGATGACACGTTATTCAGGCGGACA
CCGAGCAAGTTTTACGCGTCGTATGAAGACAGTGTGGTGGTGATGATACTTATTCTGGAA
TGGTTGACCTGTTTTGGCGACTCGGTCAAACGTGTTCTTTTTACGCGTCCAACGTGTTCT
TTTTACGCGTCAGCTGGGTCCAAGGACTTGTCATGCCGAAAAATAAAATAAAATAAAATA
AAACAAAATAAATTAAAACAAAATAAATTAAAATAAATTAAAATAAATTAAAGTCAAGAC
TTAGTCATCACTCATGTGACCTTTTCCTGCATGTGACAAAACTTTATCCCATTTTGGTGT
GTGAAACGAGGAAAAACCGTGACTCCATTTACTCCTGCTTACAGAGGTCCTATCACGATA
TAAAACATATCATCGTCACGAGAACGATCATGTGAACAGTTTCATATAGGTTACAAGCCT
GTCACATGATTATTGGCGATTCTCAACTGACCCTGTGAACCGACTTCACTCCCAACAAAA
CCTAAAATCGCTTTGGTGGCGAAATTGGGATAACTGACCTCAATTAAGCTTCGCAATGGA
GGTAGTCTTGGCTCGTTTCGCCACGGGCTGTCGGTGGGAGCTCGTAGTCGGGGCTA
>Tyl3 (W29)
TTTGGTAGCGATGCCCTCGGTTACGTTTCAGACAGAGAGACTTCAGTTTAAGACATCGAT
TCACCATACGAGGCACAAGATTGGGCACGTGGGGAATCCCAGATTCGATCGACGACACAG
ACTACGACGAGTCTTACGCAAGTTCTGATACGTTCGCAACAGCAGATTCAATGACAGTAC
CCCCCACAGGAACAGGCGTGGGCGGAGAGGGCGAGGTTGGCCATAACAACCAGGCGGGAC
AGGACGTCCCCCAGGACGAGCTCCAAGGTTTCAACGATGATTTTGAACTAAACGTTAACC
TGGAGGAGGTGTCTGAGGCCGGGAGAGCGCGGATCGAGCGCACGACGGCTGTGATACAGG
AGATGCAGGAGAGGCATGATCGGGAGATGGAAGCCGCTATACGAGCACTGCAGGACCGCG
AGAAGGGCCTGAGCGCCAAGGAACCCCAGCGGGACGACAAAACGGAGCAGGATCGCTTCA
ATCGGAGCCGTCAGCTCGCCGATATGAAGAATTTCGGTAAGCACTTCTCGGGCAAGGAGA
AGGACCGCGGCTTCGCCGTGCGCAACTTCCTGCAACGGCTGGACAACCGGTTCGAGGATC
GGTATGTCCCGGTGGAACACCGAGCCGTGCTGGCCGCCGATGCCATGGAAGGTCCGGCCC
AGGAGTGGTGGAGCACCTTGGCCAAGGAAACGCGGTCTGCCATGAAGGCCGATTGGGATC
TGTACAAGAAACACGTGACCGCATATTTCACGCCTAAGGAGTATGCCTTGAACGCCGACA
CTCGGTTCTACAAGATGCAGGCTACTAGCAAGGAGACGACGGAGGCGTATGTGGCCAGGT
TCCAGAGCGTGCTGCGTGGTATGGACTCCGAGCCGCCCATGACTATCATCGCTTCGATCT
TCCTGCAGGGCATGAAGCCTGACTGGCAGAAGGGTGTGAAGATCGCCGCGGGTACCCGAG
ACTACCGAAAGATGACATTGGATCACCTGATCGAGTTGCTACAAGTACATTCTGGCAACC
AGTTCGCTAGAGTGGGCGATTATATGGATGTCGACCTGGCTCAGACTTACGACACTGACT
ACGATGACTACGAGTCGGATCCAGAGGAGGCGCAGCTGATGAGGGCTCAAGCCAACGATT
ACGGAGGACGTCGGGGTCGTTACCGCTCGGGAGGACGGGGTGATGCCCGACCCCAGGGTC
GTTCGGGAGGTTCCAACCGGGGCAACTCGGCCAACCGGAACAACCCGGGAGCCCAGACAG
AGAAGAGCGGAGGCGATGAAGGGTGTTGGAACTGTCAGGAGTTAGGGCACACCCGACACC
GCTGCCCTAAGCCCCGGACTGCTGCCTACGTCAGGCACCAGTTGGAGTATTGGACCCAAC
AGCTGGAGAAGGAGCAGGGAAAAGAGCAGAGGTAGTTGAGAACGAGACCTCAACTACCGT
AGCATCCACAGATCTCGATCGTGAGGGTGCGGAAGCTCGATCTGAAATAGGTAACACAAA
GTCAGTCGAGAAGACCGTACCCGTAGACTTGCCACAGCAAGAGTCACCCGTGGAAGTGAC
ACCGGAGGAACCCGAGCAGGAAACAGCGAAGAAGCGACGCAAGTCGACGGCTCAGAGGGC
GGCGAAGAAGCGACGCAAGTCGACGGCTCAGAGGGCGGCGAAGAAGCGAGCGGCGAAAAG
AGTCAAGAAAGCCGTCGCCAAGGCCACTAGGGAGTTGGAGTGGAAGGTGGAGGCCCGAAA
TGGGTGATGGAGGAGAAGAGTCGCCCGAGCCGACAGAGCTGCAGGTGCTCCGAACGCTCC
GAGCGCCGAAGGTACAAGGGACCGTGCCGGAGGAATCAGGCGCCGATCTGGAAGGAGAGG
AAGATGACGACGTGGAGGGCAATATCGAAGTGTTAGCCTTGTCATACGATGTCAATGGAC
AACGGCTGAAGGCCCTCCTGGACAGCGGTGCTAGCGCGTGCTTCATTGCGGCAAAGACGG
CTGCACGATTGGGGCTCGAGACACAGGCGTGCACACCAAAGAAAGTGGTGTCGGTGCACG
GCTCCGAGGTCTGCAAGCTGACCGCCCGGGTGCCGGTGAAAGCTGGCAAGTGGATGAAGC
ATGTGAAGGCGTACGTCCTCCAGCAGATGCACGGACAAGAGGTGTTGTTGGGTATGCCGT
TCTTTATCAAGTATCATAGGTACATAGAGTGGGGCAGTAGAGAATTCCTACCTCCCGGCT
GTGACCCCTCAGCAACCGAGAGAGGGGAGGAGGAGTTCCTGAATGCGTACACGGTGTCGT
TGAACGACGCCAAGAGAGCCGTAGTCAGAGAGAGTGGAGAGATGTTTGTATGCTTCGTTA
AGGAGCAGAGCGTAGACGCTACAGCGCACACCGATAAGGTGGGCCGCCTTTTGGCGGCAT
ATGATGATATAGTTGTTGACGAGTTGCCGGACGAGTTGCCACCCAGCCGAGGGGTGGATC
ATGAGATTGAGACGGATGATTCGAAAAGGGCGCCCTTCCGGCGGCCCTACCGAATGACCC
GGTACGAGTGGGCGGAGTTGGACAAACAGGTGAAGTCGCTCTTGGCCCGAGGTGTCATCA
GGGAGTCAAAGTCACCTTTTGGAGCCCCGGTGCTGTTTATCAAGAAGAAGACTGGTGAGT
TACGGATGTGCGTGGATTACAGGGCGTTGAACGACATGACGGTGAAGAACAGATACCCAC
TACCCCGAATCGATGATATCTTGGACACTCTGAACGGTGCAGTGGTCTTTTCTAAGCTGG
ATTTGCATTCAGGATATCATCAGGTGCGTATCAGAGAGGAGGACATTCACAAGACGGCTT
TCACGACCAAGTCAGGTCACTATGAGTACATGGTGATGCCGTTCGGTCTGTGCAACGCAC
CCTCGACATTTCAGAAAATGATGAACGACACCCTGAAGCCGTTCCTGGACAAGACGGTCT
GTGTCTATCTCGACGACATTATTATCTTCAGCAAGGACGTGGAGTCCCACCAGAAACACG
TGGAGGAGGTGCTTGATCGACTGAGGGAGCAGAAGTTCTATGCCAAGAAGTCGAAATGCG
AGTTCTTCAAGGATAGGATGGAGTTTTTGGGACATGTGGTCTCAGCAGAAGGCATTGAGG
CCTGCCCAGAGAAAGTCAAGGCCGTGGAGGAATGGCCCCAACCCGAGTCTGGACTGAACT
TGATGAGTTTCCTCGGGTTGGCCGGGTACTATCGACGGTTCATACCGAACTACTCACGCA
TCGCGAGCCCGTTGATAGAGTTGGCATCGGTGTCAACCAAAACTAAGAGGTCGGCCAAAC
CAGCGAGACCGTTCCTCTGGACACCGGAGTGCACGAAGGCCTTCCAGAAGGTCAAGGAGG
AGTTGGTGTCAGGCAAAGTCATGATGATACCGACGATGGAGGACCCGTTCAAGGTGAGCA
CGGATGCTTGCGACGTTGCAGTAGGAGCGGTGCTGCAGCAGTGGAGTGTGAAGGATAAGG
CGTGGCGACCGGTAGCGTACGAGTCTGCGAAGCTGACGGCCGCCCAGAAGAACTACTGCA
CGAGAGAGAAGGAGTTCTACGGGATTATCCATGCGTTGAAGAAGTGGAGACACTACCTGT
TGGGACAGCCCTTCCGGATCGAGACGGACCACCAGTCACTGACGTACTTCTCGTCACAGA
CGGAGCCCCCGAGTGGAAGACTGAGTAGGTGGTTGGATTTTCTGGCAGACTATGACTTTG
ACATTAAGTACCTGCCAGGGGAGCAAAATGGAGCGGCGGACGCACTGTCGAGGATGACGG
TGATGCCGGTGTGGTTTGCAGAGTCGGAAGAGGACGAGGGAGCATTGAAGGTGATGCCTG
TGTGGGTAGAAGATGAGGAGATACGCGAGTTGGTGAAGAGGGGTTACAAGGACGACAAGG
ATTTTGGGGAGATTTGGGACATTTTGGTAAACGACAAGCCGGTACCGAAGACGATGGTGG
AACACATTCGACATTTCAGCATCGACGAGAACAAGTTGCTGTATTTCGAGACGATTCCAG
AAGGGGGAGAGGGAAAGCGAATGTGTATTCCAGCAGGCTTGCCGAGAGAGAGGATGAAAT
TGGAGGCACACGACACCCCGACAGCTGGCCACTTTGGCTACTACAAGACGTTCGACAGAC
TGTCCAGGAATTGTTACTGGCCCAGGATGATTAAGGAGATGCGTGAATACACGAAGTCGT
GTGATGTCTGCCAGAGGACCAAGTCTCAGACAACGATGAAACAAGGCCTGCTGAAGCAGC
TGCCAGTGCCGACGAGAAACTGGTCGGACATCTCAATGGATTTTGTGTCTAAGTCGGGTC
TGACGCAGTCGCGTAACGGGTTCGACAACGTGTGGGTAGTTGTGGACCGCATGTCGAAGC
AAGTGCATTTGATCCCGTGCCATATTGGAATTAATGCAGAAGAGACAGCAAATCTGTACC
TGGACAGGATCTTCCGGTACCACGGAGTGCCTAAGACTATCGTGTCGGATCGGGATGTGA
AGTTTGCCTCGAAGATGTGGCGTACGTTTCAGCACAGACTAGGAACGAAGCTGAAGTTCT
CCACGGCAAACCACCCCGAGACCGATGGTCAGACGGAACGAGTGAACAGAGATGTGAGGC
GGTTACTACGAACGTATGTGCAGACCAGACCTGACGAATGGGACGAATGGTTACCAGTGA
TGGAGTTCGCCATCAACTCGGCCGTGCACAGCACGACAGGGTACTCCCCGTTCGAGGTCA
ACTACGGGTTCGTGCCAGATGGACCGGCCTACGAATCGACCTTTATGATGGACCGGCCGC
ACCACCAGATGGACGAGTGGTTGGAGAAGATGAAGACGGTCCAAGGAGAAGTTAGGGACA
GGATCGTCGAGATGCAAGGGGCGCAAGAGGCTCGAGTGAACCAGCACCGACGAGACGTGT
CGGTCAAGGTGGGAGACATGGTGTTGGTTCATCGAAAGGCGTACTACAACAAGGGCGAGG
ACTCGAAGATGCATGATGTGTTCTTCGGGCCTTACCGGGCCCTGAAGCAGGTGTACGACA
ACGCATTCGAGGTGGCGTTGCCTCCCGAGTCCAAAAGACACCGGAACATCAACGTGCAGT
TCTTAAAGAAGTATGAGGAGCGAGATGAGTACCTGTCCCAGCCACCGGTGCACGAGGAGC
AACAGAGAGCCAACATCCACACTATCGTTCGGTTTGCCGGTATGGACCGAGAGAACGAGG
AGGTGTTGTGCACGTGGGAAGGCTGCGACCCGCTGATCGCTACGCCAGTGCCGAGAGCAC
TGCTGGAAGAGTGCATGGATCCAGCGCGATTGGAGCAGCTGACAGAAGACTGGCTGCGTT
GGGAGAAATTCCACGAGGAGGTCGAACGTGAGGAGCAAGCTGAGCTGCAGGAGGTTATGG
TTGAACACCCTGGCAGCGTCGAGGAGGAGGACGACGAGGACCACGAGGACCACGTGACCG
AGTCTTAAGGAGGGGAGAG
>Tyl4 (CBS599) YALICBS599D:1664792..1670587 forward - similar to Tyl3
TTTGGTAGCGGTACTCTCGGTTACGTTTCAGACAGAGAGACTTCAGTTTAAGACATCGAT
TCACCATACGAGGCACAAGATTGGGCACGTGGGGAATCCCAGATTCGATCGACGACACAG
GCTACGACGAGTCTTACGCAAGGTCTGATACGTTCACAACAGCAGATTCAATGACAGTAC
CCCCCACAGGAACAGGCGTGGGCGGAGAGGGCGAGGTTGGCCATAACAACCAGGAGGGAC
AGGATGTCCTCCAGGATGAGCTCCAAGGTTTCAACGGCGATTTTGAACTAAACGTTAACC
TACAAGTAGCGGAGATGCGGGAGAAGCACCGTCGAGAGATGGAGACCGCCCTGCAGGAAT
TGCAGAGCCGTGAGAAGGATCTGAGTACCGAAGAGGCGGAACAGGATCGCTTCAACCGGA
GCCGACAGCTCGCCGACATGAAGAACTTCGGCAAGCACTTCTCGGGCAAGGAGAAGGACC
GTGGCTTCGCCGTGCGCAACTTCCTGCAACGGCTGGACAACCGGTTCGAGGATCGGTATG
TCCCGGCGGAACACCGAGCCGTGCTCGCCGCCGATGCCATGGAAGGCCCGGCCCAGGAGT
GGTGGAACACCCTGGTCAAGGAAACGCGGACTGCCATGAAGGCTGATTGGGAGTTGTACA
AGAAGCAGGTGACCGCCTATTTCACGCCCAAGGAGTATGCGTTGAGCGCCGACACCCGGT
TCTACAAGATACAAGCTGCTAGCAAGGAGACTACGGAGGCGTATGTGGCCCGGTTCCAGA
GCGTGCTACGTGGTATGGACTCCGAGCCGCCCATGGCCATCATCGCTTCGATCTTCCTGC
AGGGCATGAAACCCGACTGGCAGAAGGGTGTGAAGATCGCTGCGGGAACCCGAGACTACC
GGAAGATGACTCTGGACCACCTGATCGAGTTATTACAGGTGCATGCGGGCAACCAGGTCG
CTAGAGTGGGCGACTACATGGATGTTGACCTGGCTCAGGCTTACGACACGGAGTATGACG
ACTACGAGTCGGACCCGGAGGAGGCCCAGTTGATGAGAATCCAGGCCGACAACTACGGAG
GGCGACGTGGTCGCTACCGTTCGGGAGGACGGGGCGGTTCCCGGTCCTATGGACGATCGG
GCGGCTCCAAACGGGACAACTCGGGAGTCCAGGCAGAAGTCAGCGGAGGCGACGAAGAGT
GCTGGAACTGCCAGGAGTTAGGCCACACCCGACACCGCTGCCCTAAGCCCCGAACCGCTG
CCTATGTCAGGCACCAGTTGGAGTACTGGACCCAGCAGCTCAAGGAGGAGCAGGGAAATC
TCGATCATGGGGGTGCGGTGGCTCGATCTGAAATAAGGAACACAAGGTCAGTCGAGAAAG
CCGTACCCGTAGACTCGCCGGAGCAAGAGTCACCCGTGGAAATGACACCGGAGGAGCCCG
AGCAAGAGACGGCGAAGAAGCGACGCAAGCCGACGGATCAGCGAATAGCTAAGAAACGAG
CCAAGAAGAGAGTCAAGAAGGCCGTCGCCAAGGCTACTAAGGAGTTGGAGTGGAAGGTGG
AGCCCAGGATGGGAGACAAAGGAGAGGATTCGGACGAGCTGGCCGAACTGCAGGTGCTCC
GGACACTCAGGGCGCCGAAGGTACAAGGGACCGTGCCAGAGGAAGCGGGCGTCGACTTGG
GAAGGGAGGAAGACGACGACGTGGAGGGCAATACGGAGGTGTTGGCGCTGTCGTATGACG
TCAATGGACAGCAGCTGAAGGCCCTCCTCGATAGCGGCGCTAGCGCGTGTTTCATTGCGG
CGAAGACCGCCGCACGGTTGGGGCTAGAGACGCAGGCGTGTGCACCGAAGAAGGTGGTGT
CAGTGCATGGGTCTGAGGTCTGCAAGCTGACCGCCCGGGTGCCGGTGAAAGCTGGCAAGT
GGGTGAAGCATGTGAAAGCATATGTCCTCCAGCAGATGCACGGACAAGAGGTGTTGTTGG
GTATGCCGTTCTTTATCAAGTATCACAGGTACATAGAATGGGGCACTAGAGAATTCCTAC
CTCCCGGCTGTGACCCCTCAGCAACCGAGAGAGGGGAGGAGGAGTTCCTGAACGCGTACA
CGGTGTCGTTGAACGACGCCAAGAGAGCCGTAGCCAGAGAGAGTGGAGAGATGTTTGTAT
GCTTCGTTAAGGAGCAGAGCGTAGACGCTACAGCGCACACCGATAAGGTGGGCCGCCTTT
TGGCGGCATATGATGATATAGTTGTTGACGAGTTGCCGGATGAGCTGCCACCCAGTCGAG
GGGTGGATCATGAGATTGAGACGGATGATTCGAAGAGGGCGCCCTTCCGGCGGCCCTACC
GAATGACTCGGTACGAGTGGGCGGAGTTGGACAAACAGGTGAAGTCGCTCTTGGCTCGGG
GTGTCATCAGGGAGTCAAAGTCACCTTTTGGAGCCCCGGTGCTGTTTATCAAGAAGAAGA
CTGGTGAGTTACGGATGTGTGTGGATTACAGGGCGTTGAACGACATGACGGTGAAGAACA
GATACCCCCTACCCCGAATCGATGATATCTTGGACACTCTGAACGGTGCAGTGATCTTTT
CTAAGCTGGATTTGCATTCAGGATATCACCAGGTGCGTATCAGAGAGGAGGACATTCACA
AGACGGCTTTCACGACCAAGTCAGGTCACTATGAGTACATGGTGATGCCGTTCGGTCTGT
GCAACGCACCCTCGACATTCCAGAAGATGATGAACGACACCCTGAAGCCGTTCTTGGACA
AGACGGTCTGTGTCTATCTCGACGACATCATCATCTTCAGCAAGGACGTGGAGTCCCACC
AGAAGCACGTGGAGGAGGTGCTTGATCGACTGAGAGAGCAGAAGTTCTATGCTAAGAGGT
CGAAATGCGAGTTCTTCAAGGATAAGATGGAGTTTTTGGGACACGTGGTCTCGGCAGAAG
GCATTGAGGCCTGCCCAGAGAAAGTGAAGGCCGTGGAGGAATGGCCCCAACCCGAGTCTG
GACTGAATCTGATGAGCTTTCTCGGGTTGGCAGGGTACTACCGACGGTTCATTCCGAACT
ACTCGCGCATCGCGAGCCCGTTGATAGAGTTGGCATCGGTGTCAACCAAAACCAAGAGGT
CGGCTAAACCAGCGAGGCCGTTCCTCTGGACACCGGAGTGCACGAAGGCCTTCCAGAAGG
TCAAGGAGGAGTTGGTGTCAGGCAAAGTTATGATGATACCGACGATGGAGGACCCGTTCA
AAGTGAGTACGGACGCTTGTGACGTTGCAGTAGGAGCGGTGCTGCAGCAGTGGAGCGTGA
AGGATAAGGCGTGGCGACCGGTAGCGTACGAGTCTGCGAAGCTGACGGCCGCCCAGAAGA
ACTACTGCACGAGAGAGAAGGAGTTCTACGGGATTATCCATGCGTTGAAGAAGTGGAGAC
ACTACCTGTTAGGACAGCCCTTCCGGATCGAGACGGATCACCAGTCACTGACGTATTTCT
CGTCACAGACGGAGCCCCCGAGTGGGAGGCTGAGTAGGTGGTTGGATTTCCTAGCAGACT
ACGACTTCGACATCAAGTACCTGCCAGGGGAGCAGAATGGAGCGGCGGACGCACTGTCGA
GGATGACGGTGATGCCGGTGTGGTTTGCGGAGTCGGAAGAAGACGAGGGAGCGTTGAAGG
TGATGCCAGTGTGGGTCGAAGACGAGGAGATACGCGAGTTGGTGAAGAAGGGTTACAAGG
ACGACAAGGATTTCGGGGAGATTTGGGACATTTTGGTAAACGACAAGCCGGTGCCGAAGA
CGATGGTGGAACACATTCGACATTTCAGCATCGACGAGAACAAGTTGCTGTATTTCGAGA
CGATTCCAGAAGGGGGAGAGGGAAAGCGAATGTGTATTCCAGCAGGCTTGCCGAGAGAGA
GGATGAAATTGGAGGCACACGACACCCCGACAGCTGGCCACTTTGGCTACTACAAGACGT
TCGACAGACTGTCCAGGAATTGTTACTGGCCCAGGATGATTAAGGAGATGCGTGAATACA
CGAAGTCGTGTGATGTCTGCCAGAGGACCAAGTCTCAGACGACGATGAAACAAGGCCTGC
TAAAGCAGCTGCCAGTGCCGACGAGAAACTGGTCGGACATCTCAATGGATTTTGTGTCTA
AGTCGGGTCTAACGCAGTCGCGTAACGGGTTCGACAACGTGTGGGTAGTTGTGGACCGCA
TGTCGAAGCAAGTGCATTTGATCCCGTGCCATATTGGAATTAATGCAGAAGAGACAGCAA
ATCTGTACCTGGACAGGATCTTCCGGTACCACGGAGTGCCTAAGACTATCGTGTCGGATC
GGGATGTGAAGTTTGTCTCGAAGATGTGGCGTACGTTTCAGCACAGACTAGGAACGAAGC
TGAAGTTCTCAACGGCAAACCACCCCGAGACCGATGGTCAAACGGAACGAGTGAACAGAG
ATGTGAGGCGGCTACTACGAACGTATGTGCAGACCAGACCTGACGAGTGGGACGAATGGT
TACCAGTGATGGAGTTCGCCATCAACTCGGCCGTGCACAGCACGACAGGGTACTCCCCGT
TCGAGGTCAACTACGGGTTCGTGCCAGATGGACCGGCCTACGAATCGACCTTTATGATGG
ACAGGCCGCACCACCAGATGGACGAGTGGTTGGAGAAGATGAAGACGGTCCAAGGAGAAG
TTAGGGACAGGATCGTCGAGATGCAAGGGGCGCAAGAGGCTCGAGTGAACCAGCACCGAC
GAGACGTGTCGGTCAAGGTGGGAGACATGGTGTTGGTTCATCGAAAGGCGTACTACAACA
AGGGCGAGGACTCGAAGATGCATGATGTGTTCTTCGGGCCTTACCGGGCCCTGAAGCAGG
TGTACGACAACGCATTCGAGGTGGCGTTGCCTCCCGAGTCCAAAAGACACCGGAACATCA
ACGTGCAGTTCTTGAAGAAGTACGAGGAGCGAGACGAGTACCTGTCCCAGCCACCGGTGC
ACGAGGAGCAACAGAGAGCCAACATCCACACTATCGTTCGGTTCGCCGGTATGGACCAAG
AGAACGAGGAGGTGTTGTGCACGTGGGAAGGCTGCGACCCGCTGATCGCTACGCCGGTGC
CGAGAGCACTGTTGGAAGAGTGCATGGATCCGGCGCGATTAGAGCAGCTGACAGAGGATT
GGCTGCGTTGGGAGAAGTTCCACGAGGAGGTCGAACGTGAGGAGCAAGCCGAGCTACAGG
AGGTTATGGTTGAGCACCCTGGCAGCGTCGAGGAGGAGGACGACGAGGACCACGAGGATC
ACGTGACCGAGTCTTAAGGAGGGGAGAG
>YALIH222S01_1031316_1032105 NODE_1_length_790_cov_86.821769
CCACCAAAATGCCCTCCTACGAAGCTCGAGCTAACGTCCACAAGTCCGCCTTTGCCGCTC
GAGTGCTCAAGCTCGTGGCAGCCAAGAAAACCAACCTGTGTGCTTCTCTGGATGTTACCA
CCACCAAGGAGCTCATTGAGCTTGCCGATAAGGTCGGACCTTATGTGTGCATGATCAAGA
CCCATATCGACATCATTGACGACTTCACCTACGCCGGCACTGTGCTCCCCCTCAAGGAAC
TTGCTCTTAAGCACGGTTTCTTCCTGTTCGAGGACAGAAAGTTCGCAGATATTGGCAACA
CTGTCAAGCACCAGTACAAGAACGGTGTCTACCGAATCGCCGAGTGGTCCGATATCACCA
ACGCCCACGGTGTACCCGGAACCGGAATCATTGCTGGCCTGCGAGCTGGTGCCGAGGAAA
CTGTCTCTGAACAGAAGAAGGAGGACGTCTCTGACTACGAGAACTCCCAGTACAAGGAGT
TCCTGGTCCCCTCTCCCAACGAGAAGCTGGCCAGAGGTCTGCTCATGCTGGCCGAGCTGT
CTTGCAAGGGCTCTCTGGCCACTGGCGAGTACTCCAAGCAGACCATTGAGCTTGCCCGAT
CCGACCCCGAGTTTGTGGTTGGCTTCATTGCCCAGAACCGACCTAAGGGCGACTCTGAGG
ACTGGCTTATTCTGACCCCCGGGGTGGGTCTTGACGACAAGGGAGACGCTCTCGGACAGC
AGTACCGAACTGTTGAGGATGTCATGTCTACCGGAACGGATATCATAATTGTCGGCCGAG
GTCTGTACGG
>YALIH222S03_38289_39018 NODE_2_length_730_cov_75.909630
CCAGAGAACCGGGGATGACGGAGGCCTCGTCGGAGATGATATCGCCAAACATGTTGGTGG
TGATGATGATACCATTCATCTTGGAGGGCTGCTTGATGAGGATCATGGCGGCCGAGTCGA
TCAGCTGGTGGTTGAGCTCGAGCTGGGGGAATTCGTCCTTGAGGACTCGAGTGACAGTCT
TTCGCCAAAGTCGAGAGGAGGCCAGCACGTTGGCCTTGTCAAGAGACCACACGGGAAGAG
GGGGGTTGTGCTGAAGGGCCAGGAAGGCGGCCATTCGGGCAATTCGCTCAACCTCAGGAA
CGGAGTAGGTCTCGGTGTCGGAAGCGACGCCAGATCCGTCATCCTCCTTTCGCTCTCCAA
AGTAGATACCTCCGACGAGCTCTCGGACAATGATGAAGTCGGTGCCCTCAACGTTTCGGA
TGGGGGAGAGATCGGCGAGCTTGGGCGACAGCAGCTGGCAGGGTCGCAGGTTGGCGTACA
GGTTCAGGTCCTTTCGCAGCTTGAGGAGACCCTGCTCGGGTCGCACGTCGGTTCGTCCGT
CGGGAGTGGTCCATACGGTGTTGGCAGCGCCTCCGACAGCACCGAGCATAATAGAGTCAG
CCTTTCGGCAGATGTCGAGAGTAGCGTCGGTGATGGGCTCGCCCTCCTTCTCAATGGCAG
CTCCTCCAATGAGTCGGTCCTCAAACACAAACTCGGTGCCAGAGGCCTCAGCAACAGACT
TGAGCACCTT
>YALIH222S07_465274_466372 NODE_3_length_697_cov_139.133956
GAAGAGGACTCAACAGGGACCGAAGAGGACTCGACAGGAACACTACCAGTGACAGGGACA
GAAGACGACTCAGTCGCAGGAGTGGATGCTATGTTAGTCACGATACAATGGTTAGAAAAA
GAAAAGATACTCACAAGGTGTAATCTCACAAGTCGTGAGAGTTGTAATCTCGGTGGTGTA
AACGGTGGTGCCGGTGGTGAAAGTAGTGGTCTTTGTCACCCACGAAGTGGTAAGGTGAGG
GGGCAAGGAAGACTCGGGTTTCAGAGTGGTCTCGGTAGTGCTGCCGCTAGGGGAAGGACC
CGAAGAGTAAGGCACAGACTCACTTCCGGTGGAAACAGGCAAGGTCTCAGATCCCGGAGG
GACACAGGTGGTCTTGGTCTTGGTCACAACGGTAGTNNNNNNNNNNCGACTCAGTGATGG
GGACCGAAGAAGACTCAACAGGCACAGAAGAAGACTCGATGGGAACGCTGCCAGTGACGG
GCACAGAAGAAGACTCAACAGGGACTGAAGAGGACTCGGCGGGAACACTGCCAGTGACAG
GCACAGAAGAAGACTCAATAGGGACCGAAGAGGACTCAACAGGGACCGAAGAGGACTCGA
CTGGGACAGAAGAGGACTCAGCAGGGACCGAAGAGGACTCGACGGGAACACTGCCAGTGA
CAGGGACAGAAGAGGACTCAACAGGGACCGAAGAGGA
>YALIH222S09_19233_19900 NODE_4_length_668_cov_101.815661
TGTTTGCTTAGTAAGCGTACTGCTGGGAGTTCACAGGACTGTGATGGCCGAGTCGGAGCC
GAGATGTAAGACAGAGGCTCCAGGGCTTGGTCGAGAAAGCTGGTGGGAATTGGATGGTTT
ATTTGGGCTTGAATTGGTCGGTTTAGTTGGTATTTCGACTTTCAGGTCACCATTTAAAGA
ATTGGTGCTGCTGAAGAGAGTGCCAACGATAGGTAAATAGCTAGACCAGAAAGGAGATGA
GAGTCGAAACTGAACAAAAGGAGAGCTCGACCGCACATGGTGATAATACCGTCTAACGTG
GGTCTAGACATGTTTTTGTGGGAGAAAAACAATGATGTTAATGAAGTACTCACTAGAGCC
ATTAACCTGAGGTGTGAGTTAGTTCAACTGAGCTGTACCGTTGTCAGTCTACTTGTATGT
TTCTGAGTGCTGATGAAGAAGAGAAGAGAGACATTGGGGAAACAAGGCGGATATATAGAG
TGGGAAATCTGTCTGTGTAACTCATGCAGACTTTCTGATTGGGCAAATCAAAACAACACG
GGCTGGATTGAAAGTGATATTGTCATTAGTGTTTGGTGGACTGCAGGTGCGTGCATATGA
AGGTCGTAGGAGTATTGGAACGGGCTGAAATTTTGAATGTAGAGGTAGATGTGACGTATG
TGAAATAG
>YALIH222S05_642585_643216 NODE_5_length_632_cov_30.471404
ACCATTATTAGATGGGATTCATGTCCGATGAATGTGAGGGATAATCAAAAGGTCTGATAT
TATAACTTGAACTAATCCTACTAATACGCTTGGTGCCGTAGTGACGGGGTGGTCAGCTTG
AGAGCGGGCTGAGGGAACCAAACATCACCTCCGAAATTCTGAAGTTGACCATTCTAGACC
CTCGCCACGTCGGTAGTTGAGCTCCTTGTCGGTCTCGGCTGACAGACCCTGGTAGTCGTA
GTAGAGCATTTACTTGGGGCTAAAGGGAGGAAGAACTCGAAGACCGATTCCACCAACCCA
ATGGTACTAATTCGACCACCTCAACGGTACCAAGGACTTACCCTCAATCTCGTAGGGTAA
CATCTCCGTCTCAAGCCATAACTTGCTGAGAAGGCACGAAGTTTTGGACCAGAACCGGAA
TGGTCTTGACAAAGCGCTTGGCAAAAGACTGGAAATTGGAGCCGGTGACCTTGAGAACGG
CAATATCTCGCTTGTTAGCAGCATCAAGGTCAACGTGATCTGATCTAACTCGGTGATTCT
GATCTGGAGCTTCTTGGCTTTGACAATTCGCTCTCTGGTAAGTAGCCGGATGAAGGGGAG
AGAGACGGCATTATCAACACCAACAACTTCCT
>YALIH222S01_3286564_3287165 NODE_6_length_604_cov_73.551913
GATCTTCAATTAGTTCAAACGCTACTGCTACTGATCCTGCACCAACTCCCATCTCTTCAG
CCCCTGACCCTGACCTGGTTGCCCTCGATAGGATACTCCGTGCTGCTACTGACTTTTTCT
CTAATATTTCGTCTCAATTGCCTAACTCTTACGAAATTCAACAGACAATCGAAGAAGTCC
TTGTCTTCATTTCTGTTTTGGTTAACAGAGCAGCGACTCTTCCGACTCTTCTCTGTCCCC
AGTACCCTCTGCCACCACCTCCCAGTTCAATTCCTCGTTCATGCCTCCACCTCTAAGACT
AGCCAATTGCAATGTTCTCTCACCTTCACTTCTGGTTGAAAGACTCACCAGGCTCAACAC
TAAGACTTCCTCTGTCGTCTCCTTAGGAGCCAGACAACTGGTTCAGGCAGCGATTGTCAC
GTTTACTCCTGAATCGTTTGCAGATACTCGCACGCAAAATTGAAGCCACTGCTCCTCTTT
CTTCAGCAAACTTCTCTTCAACAACTGCAAGCTCTCAGTTAGCAACTTGAGTCTTGGTTG
GATCAGGCAAAGAGCTCAGAAACGCTTCTAAGGCTGATTCTATCTCCGACGCTTCCGGTG
ATAT
>YALIH222S06_527824_528424 NODE_7_length_601_cov_70.452381
GATTATGCAAACAAACAATGCACACATCTATGGTAAATAAGTGTGTGGAACACACACAGA
TACCGGGAGGGGTAAATAGGCTGGGGTGATAGCCTCAGAAAGTAACACAAATGGCAGTAC
GATAGTACTGGTGCTTGTCGGGAGGTGAGGAGAGTTGCTGTGGTTGTTGTAGACGTGGTA
AGAGGTGGTAAGAGGTGGTTGTAGGCACTAGGACCACCGCCCTAGCGCTGTCGAATGACT
GGCGACTTTCCTCAGGAAAACACTAGTACTATAAATCGATGCATTACAACTATGGGGAAA
CGGGAACTATATACTTAGGACACAGACAGGTTGGGGCACAGCCCCAACTGACTGGTCAGT
CATGTGGATACAAGCACAAAGTGCTTATGGGGCAAAGTGTAGGGATTGATGCATGCAATG
CATCAATCACAAAGGCGGGTGCATGAGTGGCTGACATAAGCACTTATGTACACTGGGTGC
ATTATGCAGCCAGGAGAGGTTGGTGCACGTCTGCACCAACTCTCACAGGTGGTCACCTGA
CACGAGACTCTATTTTGGGTTGAGGTCTCATAACATCTGAAAAGCACCAGCTCGCAGAGG
T
>YALIA101S03_1753679_1754297 NODE_762_length_619_cov_13.180851
CGCTTTTCTGCCCACCTGAACTCCTCTGACACTACCATGTTTGAGCCGTTCCTAGGCTCT
ATGCATAAGTCAACGGGCTGGCACAGGGTCATACAAAGAAGATCTTAGCACCAAGGTGCC
AAGTGAACACATTCAGGCACTATCTGAGACTAAAAGGCTTGTTGCTAAAGAGCCGTGCAA
GCCTCTTTTGTCATTCCTGGTTTCGGTATGATTAAGAGGATTAATAGCCAGCTACTTGAA
CGGGAGATACTTATAATATTCAAGTCGACAGTACATACAGTAGTCTCGATTTACACGGGA
TAAAATAAGAAGTGTCACCCTGTGGATAAACCGTGAAGGGCACTGTACTTATCGAATTGG
TGGGCGGGTACCTCATAGAAGCTCGGAGACAGCTGTTTGCATTATCATGTCCACGGGACA
GATTTTTAGTGTCACGGCACAGGACCATATTGGCACGGCTCCTCGCTTCAAGGGAGGAGG
TTCTTGTAACAAGAGGCGAAAACGGGTATATAATGAGAATGTGTATCCCCCTGATGTAGA
CAACCAAAAAATCTTTCTTTTAACTCATCATGGTGTCACAACTATCTCTTCTCTCTCTGA
TCACCCTGGTAACAGCTGC
>YALIA101S17_62918_63496 NODE_768_length_616_cov_10.673797
TCTCCGAGGCGAGTGTTCATGTCAATGGAACTGTTGAAGCCTAATCGATGTGGTTGTCGG
GGTTGGTCCGTCAGCTGCGACGTTGGCTGTGCTTTGCCTTGTTATGCTTGACATTGACCT
CGGGTTGATGTCGTCGGCTGTCGTTGAGAGCTGCACCAGTTGTATGGATAGTCTGATCCC
TAGGATCTCTTGATCCCGTCAAAAGATATTTGTTCCGAAGTACGGGTTAAACTGGTGCTG
ATCTTTTCTACTCATGCACTAGTTGAGAGTTACTTGTGTTCGTACTCTTTAGGGAAGTCT
TTGAAAAACTTGTTAGACCGACTGACTCAAGTCCGTGGAGCTTCTGATAACCGTTAAGCG
CTGCACGTTGAGAATGGAGGAGTTGCTTGTGCCAAGTGTGCTGTCTATGGTGGTTGTCGC
TGACAGTGTTTTCACGGTACCTTACGAGATTGATGAGTCTGTTTCCAGTATCGATCTATG
GCACTCTGTCTATTGGACTCATGTGCCTCTGTTGGCGACTACTGTTGTTCATGAAGATTT
TTGTCTTGGACATCTTGACATTGAATCATGATGCTTTTAGGTAGGCGAACTCCTGCGCGA
CGAAGTAGGCCGTCGC

>Y_lipolytica_rDNA_CONTIG843 Contig843 strain W29
ATTGAACATCAAGATTTTTTGGACTGTGGTCACTGAAGTGTTGTTCCTGAGATCACTTGA
TCTGATGCTTCTTGTGTTGTGTCGCCAGACTGCTGAGACATCAGATCGTGTTTGTGTGAC
TTAGTGTTCAAACCGGTGGATTGTTTCCTTGTGATGGACCGACTTGTCCGAAGGGTGTTC
TAGAGTCAGCTGTGAGTCTGCACTTGCTTCTGTGGTGCTATCTGTTTCTTCCGACCGGTT
GGAGACCATCAGAGATGATCTTTATTGTGACTTAGTGTTTCATCCTGATGCATTGTTTCC
TTGTGGCGGCCCCGGACTTGTCTCGGTGGGTGTTCTAGAGTAAAAGTCTGATGTGCAGTC
TGTTTCCCACTGGTTGGAGACCATCAGATCGTTGTTTGTTGGAACTAGACGTTGCCTTGT
GTTCTAGTGGGGTTGGTAGTATACTTCTGACCTGCTGTCTGTTTACCTCTAGACTGGTTG
GAGACCATCAGATGAGTTGTTTGTTGGGACTAGTGTTCGAGTCGACTAGTAAACGCCTGA
GGTGAGTCTGCTGGTTGGATACCATCAGAGATGATCTTTATTGTGACTTTGTGTTTCAAC
CGATGCATTGTTTCTTTGTGGCGGTCCCGGACTTGTCCCGGAGGGTGTTCGAGAGTCAGT
TGTAAGTCTGCGCTTGCTTCTGTGGTGCTGTCTGTTTCTTCTGACCGGATGGAGACCGTC
AGATCGTCGTTTGTTGGGACTAGTGTTCGAGTCGACTAGTAAACGCCTGAGGTGAGTCTG
CTGGTTGGAGACCATCAGTTACCTGTTCCATCTTGATCCACAGAATGCGCAATATTCATC
TCACAGGACTGAAAACAAGTCCATTCGATTTATCTCGGTCGATAACCCCCAGTTGCCATC
ATTCCAGTACATTATTCATTGATAGTAACATCCGCCACTTTCCAGTTATCGTATCTCACA
TCACCAAGTCGTGGAGGTTGGGAGGTGAGGTTGGAAGTTTAAACGAGGAACAAAGAGGAT
CAACAAAGACTTGTACGAGGCTAACCAAGTTTAACTTGAATAAAGCCAGGGACGGTTAGT
TGGGTAATTCGGCTTCAATCTGAGATAATACGGATAAAAGTCGAATTTAATATGATTAAA
CGTATTCTGCGTCGATTTTAATGCTATAGCCTCAATTCGAAGTTGTTCTGTGCACTGGTT
TGTTAAGTCCGGTTATGTCCGGAGCATCCTATATGAATGCCATATGATGTACACAAGAGT
TGGGAGCGATATTAGAGTGTGTAAGGAGCATGACTAAGCTTAAAAGGGTACAAAAGGGAG
ATGATTGATGACTAAGCGTGGTGAGAGGAGACAAAGTGTATGAGTTGAGAGGGTGAAGAT
GAAGAGGATGAAGAGGATAAAGAGGGATTGAGCGGCAATGCTGTCGACAAGGGGAATGCC
AGTTCTGTGAGTTTGTGGGGACAACCTGTGTGAGTTGTGGTTTGCGGTGAAGTTGACGTG
GGAGACGACGCGGTGACGACCAAAGACACCGATGACACAATGACCTGACAACGACCGGAG
ACGTTGCTACACTGAGAACTCGAAAACACATATACCCACTAACTCACCGCGATCCCAAAA
CCTCCCCCCCGCAATGACTTCATGGGAAACCCAGACACAGCGGTGTTATTGCACTACATT
CTTCAGAATTAGTGGGTTGCTAGACACTCTCTACAACACATTGGCAATGTACTGCCTTTC
AATGGAAAAAAGTACATGGGAGAACTCGTTGATCTCTCTACAAACATCAACAATACTTAT
CTGGTTGATCCTGCCAGTAGTCATATGCTTGTCTCAAAGACTAAGCCATGCATGTCTAAG
TATAAACAATTATACAGTGAAACTGCGAACGGCTCATTAAATCAGTTATCGTTTATTTGA
TAGTTTTCTACATGGATAACCGTGATAACTTCAGAACTAATACATGACAGCCTTCTGGCG
TATATATTAGATACAAACCAACAGTATGGTGATTCATAATATCTTGTCGAACCGATCTTC
GGTGTATCATTCAAATTTCTGCCCTATCAACTGTCGATGGTAGGATCGTGGCCTACCATG
GTAACAACGGGTAACGGGGAATCAGGGTTCTATTCCGGAGAGGGAGCCTGAGAAACGGCT
ACCACATCCAAGGAAGGCAGCAGGCGCGCAAATTACCCAATCCTGACACAGGGAGGTAGT
GACAATATATAACGATCCGGGGCTCTTTGAGTTTCGGAATTGGAATGAGTACAATTTAAA
CACCTTAACGAGGAACAATTGGAGGGCAAGTCTGGTGCCAGCAGCCGCGGTAATTCCAGC
TCCAATAGCGTATATTAATGTTGTTGCAGTTAAAAAGCTCGTAGTTGAAATTGGGCGGGC
TATTAGTTTAGGCCGCTTCAGGAAGAACTTCTTCCAGTTACTTTGAAAAAATTAGAGTGT
TCAACGCAGGTTTCGCCTGAATATATTAGCATGGAATAACATAACACGACGAGGGTCCAT
TTTGTTGGCTTGCAAACCCACGTAATGATTAATAGGGACAGTCGGGGGCGTCAGTATTGT
GTTGTCAGAGGTGAAATTCTTGGATTTACACAAGACTAACTACTGCGAAGGCATTCGCCA
AGGATGTATTCATTAATCAAGAACGAAAGTTAGGGGATCAAAGATGATCAGATACCGTCG
TAGTCTTAACCGTAAACTATGCCGACTGAGAATGGGTACCGCTTATACGGTATCCGCGCT
CTACGAGAAATCAAAGTGATCAGGTTCTGGGGGGAGTATGGTCGCAAGGCTGAAACTTAA
AGGAATTGACGGAAGGGCACCACCAGGAGTGGAGCCTGCGGCTTAATTTGACTCAACACG
GGGAAACTCACCAGGTCCAGACACAATAAGGATTGACAGATTGATAGCTCTTTCTTGATT
TTGTGGGTGGTGGTGCATGGCCGTTCTTAGTTGGTGGAGTGATTTGTCTGCTTAATTGCG
ATAACGAACGAGACCTTGACCTACTAAATAGCTCTACTTGCGATTGCAGGTAGCTAGCTT
CTTAGAGGGACTATCTATTACAAGTAGATGGAAGTTCGAGGCAATAACAGGTCTGTGATG
CCCTTAGACGTTCTGGGCCGCACGCGCGCTACACTGACGGAGCCAGCGAGTCGACCAAGC
CCGAGAGGGCTAGGTAATCTTGTGAAACTCCGTCGTGCTGGGGATAGAGCATTGCAATTA
TTGCTCTTCAACGAGGAATTCCTAGTAAGCGCAAGTCATCAGCTTGCGTTGATTACGTCC
CTGCCCTTTGTACACACCGCCCGTCGCTACTACCGATTGAATGGTTTAGTGAGACCTTGG
GAGGGCGAGATGAGGGGGGCAACCCCTTCTGAACATCCAAACTTGGTCAAACTTGATTAT
TTAGAGGAAGTAAAAGTCGTAACAAGGTTTCCGTAGGTGAACCTGCGGAAGGATCATTAT
TGATTTTATCTATTTCTGTGGATTTCTGGTATATTACAGCGTCATTTTATCTCAATTATA
ACTATCAACAACGGATCTCTTGGCTCTCACATCGATGAAGAACGCAGCGAACCGCGATAT
TTTTTGTGACTTGCAGATGTGAATCATCAATCTTTGAACGCACATTGCGCGGTATGGCAT
TCCGTACCGCACGGATGGAGGAGCGTGTTCCCTCTGGGATCGCATTGCTTTCTTGAAATG
GATTTTTTAAACTCTCAATTATTACGTCATTTCACCTCCTTCATCCGAGATTACCCGCTG
AACTTAAGCATATCAATAAGCGGAGGAAAAGAAACCAACAGGGATTGCCTCAGTAACGGC
GAGTGAAGCGGCAAAAGCTCAAATTTGAAACCCTCGGGATTGTAATTTGAAGATTTGGCA
TTGGAGAAAGCTAACCCAAGTTGCTTGGAATAGTACGTCATAGAGGGTGACAACCCCGTC
TGGCTAACCGTTCTCCATGTATTGCCTTATCAAAGAGTCGAGTTGTTTGGGAATGCAGCT
CAAAGTGGGTGGTAAACTCCATCTAAAGCTAAATACTGGTGAGAGACCGATAGCGAACAA
GTACTGTGAAGGAAAGGTGAAAAGAACTTTGAAAAGAGAGTGAAATAGTATGTGAAATTG
TTGATAGGGAAGGAAATGAGTGGAGAGTGGCCGAGGTTTCAGCCGCCCCTCGTGGGCGGT
GTACTGCCGACGCCGAGTCATCGATAGCGAGACGAGGGTTACAAATGGGAGCGCCTTTCG
GGCGTTCTCCCCTAACCCTCCACACTGCCACCGACGACATAATCCACCCATTTCACCCGT
CTTGAAACACGGACCAAGGAGTCTAATGGATATGTGAGTGTTAGGGTGGCAAACCCCAGC
GCGCAATGAAAGTGAATGGATTCGTTCAGAATCGACCGAACTTGATTATTATGACAGTTT
TGAGTAAACACATCCATTGGGACCCGAAAGATGGTGAACTATGCCTGGATAGGGTGAAGT
CAGAGGAAACTCTGATGGAGGCTCGTAGCGGTTCTGACGTGCAAATCGATCGTAGGATCT
GGGTATAGGGGCGAAAGACTAATCGAACCATCTAGTAGCTGGTTCCTGCCGAAGTTTCCC
TCAGGATAGCAGAAGCTCATATCAGTTTTATGAGGTAAAGCGAATGATTAGAAGTATTGG
GGGCGAAATGCCCTCGGCTTATTCTCAAACTTTAAATATGTAAGAAGCCTTGGTTACTTA
ATCGAACCGTGGCTACGAATGAAGAGCTTCTAGTGGGCCATTTTTGGTAAGCAGAACTGG
CGATGCGGGATGAACCGAACGTGGAGTTAAGGTGCCGGAATACACGCTCATCAGACACCA
CAAAAGGTGTTAGTTTATCTAGACAGCCGGACGGTGGCCATGGAAGTCGGAATCCGCTAA
GGAGTGTGTCACAACTCACCGGCCGAATGAACTAGCCCTGAAAATGGATGGCGCTTAAGC
GTGTTACCTATACTCTACCGAGAGGAGGTTTCCTCTCGAGTAGGCAGGCGTGGGGGTTGT
TGAGAAGCGTTGGCCGTGAGGCTGCGTCGAACGGCCCCTAGTGCAGATCTTGGTGGTAGT
AGCAAATATTCAAATGAGAACTTTGAAGACTGAAGTGGGGAAAGGTTCCGTGTGAACAGC
AGTTGGACACGGGTAAGTCGATCCTAAGGGGTGGCATAACTGTCGCGTACGGCCCGATAA
GGGCCTTCTCCAAAAGGGAAGCCGGTTGAAATTCCGGCACTTGGATGTGGATTCTCCACG
GCAACGTAACTGAATGTGGGGACGGTGGCACAAGTCTTGGAAGGAGTTATCTTTTCTTTT
TAACGGAGTCAACACCCTGGAATTAGTTTGTCTAGAGATAGGGTATCGTTCCGGAAGAGG
GGGGCAGCTTTGTCCCCTCCGATGCACTTGTGACGCCCCTTGAAAACCCGCAGGAAGGAA
TAGTTTTCACGCCAAGTCGTACTGATAACCGCAGCAGGTCTCCAAGGTGAACAGCCTCTA
GTTGATAGAATAATGTAGATAAGGGAAGTCGGCAAAATAGATCCGTAACTTCGGGATAAG
GATTGGCTCTGGGGGTTGGTGGATGGAAGCGTGGGAGACCCCAAGGGACTGGCGGCTGGG
CAACTGGCAGCCGGACCCGCGGCAGACACTGCGTCGCTCCGTCCACATCATCAACCGCCC
CAGAACTGGTACGGACAAGGGGAATCTGACTGTCTAATTAAAACATAGCTTTGCGATGGT
TGTAAAACAATGTTGACGCAAAGTGATTTCTGCCCAGTGCTCTGAATGTCAAAGTGAAGA
AATTCAACCAAGCGCGGGTAAACGGCGGGAGTAACTATGACTCTCTTAAGGTAGCCAAAT
GCCTCGTCATCTAATTAGTGACGCGCATGAATGGATTAACGAGATTCCCACTGTCCCTAT
CTACTATCTAGCGAAACCACAGCCAAGGGAACGGGCTTGGCAGAATCAGCGGGGAAAGAA
GACCCTGTTGAGCTTGACTCTAGTTTGACATTGTGAAGAGACATAGGGGGTGTAGAATAA
GTGGGAGCTTCGGCGCCGGTGAAATACCACTACCCTTATCGTTTCTTTACTTATTTAGTA
AGTGGAAGTGGTTTAACAACCATTTTCTAGCATTCCTTTCCAGGCTGAAGACATTGTCAG
GTGGGGAGTTTGGCTGGGGCGGCACATCTGTTAAAAGATAACGCAGATGTCCTAAGGGGG
ACTCAATGAGAACAGAAATCTCATGTAGAACAAAAGGGTAAAAGTCCCCTTGATTTTGAT
TTTCAGTGTGAATACAAACCATGAAAGTGTGGCCTATCGATCCTTTAGTTGTTCGGAGTT
TGAACCTAGAGGTGCCAGAAAAGTTACCACAGGGATAACTGGCTTGTGGCAGTCAAGCGT
TCATAGCGACATTGCTTTTTGATCCTTCGATGTCGGCTCTTCCTATCATACCGAAGCAGA
ATTCGGTAAGCGTTGGATTGTTCACCCACTAATAGGGAACGTGAGCTGGGTTTAGACCGT
CGTGAGACAGGTTAGTTTTACCCTACTGATGGACTTGTTGCAATAGTAATTGAACTTAGT
ACGAGAGGAACAGTTCATTCGGATAATTGGTGTTTGCTGCTGTCTGATCAGGCAATGCAG
CGAAGCTACCATCCGCTGGATTATGGCTGAACGCCTCTAAGTCAGAACCCATGCTAGAAG
TGATGAATTAGGGGGTAGGATGGATATGAATAAGTATCGCAGTACCGGAGGGGGAGTTTG
GGTGGATAAGGAAATTGTCTGCTCTTCCCTGATTGTAAAGATTTACCCTTGTGAAATCCA
TTGTAGACGACTTTAGTATGCGACGAGGTATTGTAAGTAGTAGAGTAGCCTTGTTGTTAC
GATCTATTGAGATTAAGCCTTTGTTGTTTAGATTCGAGGCGAGGCACGTAGACAGCGTAG
CTGTTGAAGTGCCGAGCAACATGATGAGGCACGTAGACAGCGTACGTTGGTAGTGCCGAG
CATACTTTACGAGGCGCGTGCTTGACGAGGCACTTGACGAGGCGCGTGCTTGACGAGGCA
CTTGACGAGGCTCGTAGACAGCGTGACTGTTAAAGTGCCGAGTGGTGATGGATCAGCTGT
CACTGACGCTCACAGTCAAGTCTGACCACGTCACGTAGGATTCCAAGTCCTGACTAAGGA
CCATGTGCTGACGTTTGCAGAACATGGTATGTGTCGAAGACTGATTATTTTGTTCTTGAG
TGTTCAAGATCTTAGAGTTGAAAAGACGATAGTGCCTGTGATTGAGGTTGTTGTGTTGTT
TCAACGGAGTTGAATTTGCGGGGGGATGTTTTTCACTCGTAATGGAGGGCCTGACGGGGT
TCATCCGGAGGTCTGACGTCTAGAGGTAAATGTTCTGGTGTCTGTCCTTGTAGACAGGTT
GGAGACTGTCCGATACACCGTTGTTGTGATTAGTGTTTCAGCTGTGAGTCTGCGCTGTTT
GTGTCCTTGTAGACAGGTTGGAGACCATCACATGTCTTTTGTTGGGACTTGTAGACATTT
GCTTGTGTACACGTTTGAAGTGCGTCTGTGTCCTTGTAGACAGGTTGGAGACCAAAGAGG
TCCTTGTTGGGACTAGTAGACCTTGCCTTGTGTTCAAGAGTCGATTAGTAAACGTCTGAG
GTGCAGTCTGTGTCCGTCCAGACTGGTTGGAGACTGTCAGATACATCCTTTGTTGTGACT
TTGTGTTTCAAACCGGTGGATTGTGTCATTGTGACGGCCCCGGACTTGTAGAGGCAGGTT
TGAATGTTTCTGGTTGTCTGTGTCCTTGTAGACAGGTGGAGACCATCAGATTGTTGTTTG
TTGTGACTTTGTTTCTACCCGGTGGATTGTGTCATTGTGATGGTGCCGGACTTGTAGAGT
CAGGTTTAAACGTCTCTGCTTGCCTCTGTGGTGCTTCTGTGTCCTCTAGACTGGTTGGTG
ACATCACATGTCTTTTGTTGTGACTAGTCGACATTTGTTTGTTTTCACGTTTGAAGGGGC
GTCTGTGTCGTCTAGACTTGGTTGAGACATCAGATGATTGTTTGATGGACTGTAACATTG
CTGTGTCCGCCTGAGGTCGGTGTTCTTGAGCT
>ID_33_NODE_1
GTGTGTGTTCCACACACATATTTACCATATTTGGTGGACGACAAACGATTCGAACCTCCC
GCTGCTCTAGAACTTCTACTAGAGTCGACCTCGCCACATCGCCACTTCGCCAAGCGCCCC
TCTAGTCCTCGTGCTAGAGTCCGTTGACACCACTACACACCCTTTGTGTCGCCCACGTCT
TACAAACACCTCTTCTGTTCGACATCCACACCATCCCCTCGTCAAAGTTCTTATTTAATA
ATTAGCAGACGAAAGCAAGTCGGTGTTATCCACCTCCATCATACACATGACTTCCCACCA
CTTGTCTCACCCCCGTCCTGGTGACGACATGTCCCCTTTTGGCATCACCTACGGTTCTCC
TTCGGCCGACGCACCTGGGCACAACTCTCGTGTGCCTGTACGTAAGGATTTCATTGCCCC
CCTCCGTGGCTTAACCCCTCGTTCCACATCATCCGAAATTGAGGCTGCTGTCCGTGCCTG
CCAGAAACTTCTTCTTCATAAGCCAGCCGACTGGTCCCAGTATCAGATCTTCGAACACAC
CTGGTCGTTGTTCCACGACTACTCACGCACCCATGGCTACCCCGACTCTACTGTACGCCT
CTACTATCGTCTGGCATTGATCATATCCCACCGTCTCATGACCAAGAGTGATGTCGACGC
CGCAACACCCTTCCCCACCTCGTCGCAGATCCAAAACTTCGACGCATTCCTTCCTCGTTG
GTCTGCTGCACTTGCAACGTTGTTCCGGACTCCACTGTCCACCCATCCATGTGCCGTCAT
CGATTGGAGCTGCTTCCTTGAACGATATGCTTACAACCTCTCCACTCAGGACCGCATTAA
GGAGTCGTCATCTGATCCCGGTGCCTCTCCCTCGGCACCTGGGCACGCTTCAATCGCCTT
ACCCTCTTCACGACATGACCTGGAACCTATCGATTGTTGCACAATCGATGCACAGTCTGT
CTCTGTTCCTACCTGTGTTCACGCCACACCAGACCACCCTCTACCCGACCAGACTGATGA
CGAAACTGATGAAGAGTCTCTAGAGGATACCATCCGTCGACTCGAGAACGAGCTCGCCGC
TATCAAGCTGCGGGACAGACGAGAAGCAGAAGAGTACAGACGAGAAGCACAGAAGCACAA
AGACTACATGGACCGAGAAGCACAGAAGCACAAAGAGTCCATGGAGAAGCTCCGGAAAGA
GCAGTCCAAGCTCCAAGCCGACATCACTGAGTCCCAGACTGCCAGGAAACCCGGCAGGCT
CGGCAACAGCTCCGACGAGCTTAAGTCCCGTGTCAAGTCTGATGCGCAGCCCGTTACTAC
CCCAGACTCGCCTACCCCTCGTGTGCCTACCCGAGCACCTGGGCAAGATGTCTCCGATCC
TCTGACCTCAGCACCACCCGTGTCCTCGACTACACCTTCAGCCACCTCAAGACTCGTCGA
TTTTGGCAAAATCGATGCACAGTCTACTTCTGTCTCTGTGTCACCCGGCCCTGATCCAAG
TACCACTCCGGTAGCACCTGGGCACGTTCTCACCGAACAGTCCTCCGCTCAACCAGCACC
TGGGCACGTTTCCAATCGTGCTGTCCCTGCTGTTGTTGTTCCAACCAGTGCTGCTGATAC
TCCATCGGTTACTCCTACGCCTTCACCCTTGAGCCCTACTCCCTGCGATTCTCCGGCTAC
TCCCCCACCTACCGTTACCGTTGAGACTCCCATAGTTCCCCAAGCACCCATTGTGAACCC
GCCACTCGATGATGTCCCACCCTGCTCCTTCCATGAGCTGTTGTTAACGCCTACCCTGGG
TTTGCCAACCACCCAACATACACTACCTCTGTATGTGTTCCCTGGTAAAGACCCCCCTAC
AATCACACACCCAAGGATACGACCTCCACAGACTGGACTTCATGGGATCGTCCACTCTCC
CTATCCCTGTGCATCCACCTTCGACAGATCTCACCTCCCTGTCTCTAAGGTGCCTCTCTC
CCATGTTGACTGGGGTCCCCCTCGTTCCCCTTGTCTCCTATTCAGGTTTTGCTGATTCTG
CCATCACCGCTGAGTCTTCCTTCTGTCCATTCGGTTCTCTTATCCTGTTGTTCTAGCTCA
TTCAACGAGTCGTTGATCAGCTAGACCTGGGCAGGTATGGACCTCAGGAAGACTTGCGCG
AATCAACTTTTGCTTGCTCCTTCAAATTACTTCAATGATTGATTGCAGATTTTGGGTCTC
GTCTCCTCGTCCTGAGACTCGTTCTATTTACCGCAGTGTCGAGGCGACACTGGGCAAATC
CTGGGCAGATATGAGACCTCAACCCAAAAT

>Tyl9_LTR (PYCC 4936)
TGTTAGGGTTCGGCGGCTAATCGGCCGCGGCTAAACCTGATACTGGGGGTTAGTGATACT
CGATCCGTCACCGCGGCTATTCGTGCTCTTGTGTGTCTGTTGTTTCCTTGTGAGTGTCCA
ATAGTCTGAACTCTCTGTTCTACTTGTCCATGGTTGTCTGCCTTTGTACTTGACCGTTTA
ACAAAGGTTAGTGGATATTGGTCCAATATTGGTCCAATATGATCTAGCGGATAACCTACG
CACTACGCCGCTTGGAGAGCACTGCCCGTCCGGAACTGGAGGAGTTCCGGAAGTTGCGGA
CGCCGATCCTGAGATTATATAACTTGCCCTATTTCCTATATTATAATGCACCAACAATTG
TTCTGACACTTCGACTACTAACTACCGAGCTTCTCCAGTAAGTACTGGTTGGGAGCCCAA
GTCCTGAGGCCCTGGGTTCTAACA
>Tyl9 (PYCC 4936)
tctggtagcgatgctttgttgtttccgatccgtactgactcagaacccttcactcaggac
ttactacccaccactactcaagcaatggatatcaacatgaacttcaacgatgcggctggc
cccctgcctatggtgcacctaccccgcctgcccaccgccaagcccctggagcgtattaca
ggtgccgagggtcccctcgtgttgcgagcctggatcaatgccatgcaccgtggttttgtt
gccgccggtgctgctgacggtatccgagccggttactgtggtaacttcgtcttggacgag
gctgctacttggtatgacaccaacaacgctgccaccttgggctgggatgcgttccgtgag
gccttcctgcaacggttcatcccccacgatgttgaagcggaactgcttgtgcagttgttc
gacttggttcagggtggttatcccctgagcaagtacattgctcgttttgagaccctgtac
tccaccaaccacgaagagttgagtggtcgtgctgccaaggagttgttcctgcgtggtctg
gattcttatctccggactgatgccatgtctcagttggtccctgacttggctacagccttc
tccctggcccggcgtctgcatactgctaaggagcaggacgccaaagttcctaagcggaag
cagggcgagattcccactcgtcctcgagccgcgattgctcagactcctatgtaccgggat
cctgatgccatggatgtggaccttaaccaagtggaggttacccagattcttcgagacgag
caaacacctcgaactcccttggttagactttgtttccgatgccgtcgacctggacacttc
aaacgagagtgcccccagggtagaaacaagggcaaatcccagtcgggaaatgccaaagca
cagtaaatgcggcagatttgactgtgctggagaccaaaccaggtgagagcatccctttgc
ttcatgctatcaccggtgccccccctgccgatgatcccgacctcgaggatcctgttgagc
cccccggcgacgtcccgacagcaccccctcgggtgctgacgttgtcggtggagggctctc
tagttgatggattgctcgacaccggggctggatcgtcttttgtacatccagcgttggttg
ccagattagggctcgaggcccgatctgttaaaccagtacaggtggctggcgccgtccccg
gcgccgaaacctgtgagtgtgaccaggctgtggactttacggccgtgtttgatggtcaca
gggtgcatgtgagtggctacgtactcgccatgcccaacaaggaattgatcttgggaatgc
cgtttatccagaggtacggcatgaaagtgaagtggtcaccgtctggttacttcattcctt
cccgatcaggggagatacaactattggctctgcaggctgcacgaaagcttcttagtgagc
ctgatgctgttgtaactctgctctttgttcagtcggtcgatgaactgaagaaagaggtgg
tggtgaaagaactaccgttgggacttccccctgagcgcgccgttgaacaccggatcgatc
tgatccctggcgcagcccccacgtttcgagcaccttatcgtgtgaacgtggcgaatcagg
aggagttggtcaagcagatcgccgatttacatcgacaagggcacatccgcccttcgtcat
ctcctttcggcgctccggtcatctttgtccagaagaaagatggcacccaacggatgtgtg
tggattatcgtgccctcaacgatatcaccatcaaggatcggtactccctaccgcatatcc
aggatatcttggattgtcttgcaggtgccaagtggttctcgaaacttgacctgatatccg
gttaccaccaagtccgggtgaaagaagaagacatccacaagactgcctttgtgaccccca
atcaagggcagtgggagttccgtgttttgagtttcggtttatgcaatgcgccgcccacct
tccagcggcttatgaactctgtcctccggccgtttttgggcaaaacggtttgctgtttct
tggacgatgttgtcattttctccaagacaagacaggagcataccgaacatatccgtcaga
cgctccaagcgctgaagggtgccaaactctacgctaaggaatccaagtgtgagttttaca
agcaggaaattgacttcctaggtcacgtcgtctccaaggagggcctgtcacccgacccca
gcaagatcaagtcggtgaaggattggcctattcccaagaacaaacgtgatgtacagtctt
tcctgggcttgtgcaactattaccgtcgttttgtgcctgacttttccaaggttgctctac
ctctcaccgctttgacagggtccaagtccacgtcattcgagtggagcaacgaggctgaga
ctggttttagggagttgaagagacgtctaacttcggctccggttttacaaattgccaatc
ggttcggtgagtttcatgtttccaccgatgcctgtgagacagctctgggtgctgtgctcg
aacaggtgggcgcagacggggagtcccaccccgttgcgtacttctcgcggaagctccaag
gtcctgagctgcgctaccccattcgcgagaaggagtttatggcaattgtgtgtgcccttc
ggcactggcgacactacttactaggtcaggtgttcactctaaccactgaccatcagtccc
tgtcgtatatcaagtcgcagacttcggagccatccggccggatcgctcgttggctggact
ttttggcggagttcaacgtcaccatccggtacacgcctggcgctgctaatgctgctgcag
atgccttgtcgagggttgagttgaacgatatggaggtacagtcacctgaagacgcttcca
ctgccgaacctcgtgagctggtatgcggtgtcgcgctaccagatcccgacgaggttgagg
atatcaaggcggcctaccgtcacgactccgagtttcatgagattcacaaggtactgtctg
cggagacagtggtgatccctcccaatcacaccgcatggtttaaacacttcgtgttgcggg
aaaacggacttctttattataggtccgttttgggggaggatagatggaggctggtgttac
caccctgtgaattccgggaaaaagccatccatttcgctcatgacggtatcctcgcgggac
atttcgggtattatcggacgtacgagttccttgcccgaaagttctactggaggagaatga
cagaggacatcaagaagtacgtcgcttcgtgccacagttgtcaagtgtcaaagccctcca
cgatgcccactggtggtttgttccggccgttgccgatacctaagcagcgctgggaacaaa
tcagtatggatttgtactcgggcatccccatgaccccgagtggacatgattgtgtggtag
cgttcgttgaccgtctgtctaaacgtgtgcattttgtgcctaccaacaagtctgccactg
ctgaggacattgctgatcttttctgcaagcatgttgtccggctgcatggagtccctcgtg
cgatcgtttccgatcgtgacactcgtttcaccagtcaagtgtggaagtccctgcagcgca
tcctcggtgtggagctgaacatgtctactgctaaccatccgcagaccgatggacagactg
agcgtatgttccgtaccctgaacactatgcttcgatcctactgttccaacaatctgacgg
attgggatgagtacttacactttgcggagtttgcctacaacaacgcgtaccagagcacca
ttcggtgttcccccttcgagtgtgatttgggctactcgcccctcacacccatggacgcgg
ctaactgggacctgacggacacaccccaagtcacggccgacttcacggcccggattcgcg
ccatcttatggcagtgtcaggacaccatcgcccgttctcagaaggtcacggaagagtatg
agaaccgcaagcgtcgaccggtcgcgttcaaggtcggcgatatggtcctgatccataagg
accattactaccgagctggccgatacctgaagctggctccggtatattttggaccctacc
cggtgactcgtgtggttaaccccaacgcctacgagatcgccttgcccaacttcacgtctc
gacacccggtgatcaatgtgtcgaagctgaagcgctacgtacgacgagagttctatccct
gggacgttcctgactgcggcgctgacgctatggccagacgtgatgagattactggcattc
atggaattttcgaagccgacggaacccaggagaaagcgtatgctgtgacatgggcctatt
gcgaccccgaacatgtcactatgatttctcaggaggttttcgaggccattgaccctttag
tccgccgacacctcatggcgacttggtcagagggacctcagaggcttgaagacgaagtac
ctgtgacttcgtcttgaggagggctga
>Tyl10_LTR (PYCC 4936)
TGTTAGGAAACGATCTTCTTTTGGTATTTCTTGTGTCTACGGCACGCGGACCATCGACCA
TCGTCGGAGCTCAGTTGCTGTCTCCTGCATCAACTGTCAGTCCTGCACCTCTCGATCACC
GTCTGTCGGTATGACGTCCGGGCGTCGCGATCATCGCGACTACGGACGTCCAGCAGCGTT
GACGTTTGCCTGTCAACTCTCGAGAGTGGATCCCGTCAGTGCCCTTCGGGCAAGGATCCA
CTATTGTGGGGGTCTGTCGAGTCCCCCAGGGCTCGACCGTCACCTTACGGCCCCGTCGGT
TGGTCCGGTGCCATTATTATAAATAGCTCTCATTTCCCATGTATTGAATACAACAATTAT
CTCTCCAGCAGTTTGATCAGTAGCTTCTTTACTCTATAAGAAGCCCGTGCAGTGAGTACT
TACGACGAAGGGCCAGTGGGCCTGTGTTCTAACA
>Tyl10 (PYCC 4936)
tatggtagcgatgctatggttaggatctatgagaaccagtattaacgatccaggacatca
ggagaaccagacccaccagcccaccagcccactcactactttcgccaacccttcgatctt
caccatggagaactccgccaactttccccgtctgcccaacgctcgacctatggacccgat
ctctggttctgagcctcctctcaagctgtactcttggttgcataccatgactcggctgtt
caccgcccacggtacccccgatgagcaccgtgctcgttacgtgggccagcatgtgaccga
ggaggctgccacctggtacgactctatgcaggccgccaacctcacctgggaagagttcgg
caatgccttcatggcccgtttccttcctcgggagctggagactgacttacttcgtcagtt
ctcctgcctgacccaggctggctaccagctgaaccagtacatcactcgtttcgagtccct
gtactccgtccttcaggccaacctgtcccccctgttcgctcgagagctgtttgtgaacgg
cttggactcgtacctccgacccgaggtcagcgctcagggccccgtcgaccttcaggctgc
ctttgccctcgcccgacgagtgcacatggccaagcagactgatggacaggtccccgcccg
gcgtcccggagagatgcctattgaaggccccgcttccaatgccccccgtcctggcatcca
gtccgctgcccgaaacccggatgccatggacatcgatttgaactacacccaacctcaccg
aaacaacccgaacggtgatggccacgccggtgttcgaaagtgcttctattgcaagaagcc
gggacacatgatccgagagtgtccccgacggctcgctaaggagcagggaaatgccagagc
acagtaagtggggaggaccctactgtgctagtacctgagtctgttgatgcaccccttttg
cttcaagccatcacagacgcctccgccgacgtacgggtggatcagcctaaagatccccct
gaagtgccgtgtgaacgtcctagggtcttacatttggacataggacagttggtggtacca
gcgctcatcgattctggcgctggatcttcgttcatccacccttctcttgtgcaacaactt
ggtttcgttgcgagagaagtaaagccccgatcactcgccggtgctatccccggccaaagc
gagttcgtgtgtgaccgcgctgtcaagtttacagcctcgtttgatggtcaccgggtaacg
gtcgacgcttatgtgttggccatgccctcgatggagcttttacttggtatgccgtttatc
aaggagtttggttccatggtccgttggtcagaggattcccagcggttcgtgtcagaagaa
cccaaagctcagacaatccccctcatgactctccagactacccgacaagtgttgtccagc
gatcccgagtgtgaggtgatgttgttattcgtgaaggctgtcgatcagctcacgaaggag
gtggtggtaaaggagttaccctatggactaccacccgaacgcgatgtggaacattcgatc
cacttggttccaggcgctcgtccgactttcagagcaccgtaccgcgttaatctggccaaa
caggaggagctcgcccgacagattgcggagctcgaggcgaagggtatcatccgtccctct
tcgtctccgtttggtgccccagtccttttcgtgaaaaagaaggatggctcgcaacgtatg
tgtgtggactatcgtgctctcaacgatatcaccatcaaggatcgctactccttgccacac
atagacgacatcctggattgtatggctggcgcaaagttcttctccaagatggatctggtt
tccggatatcatcaagtccgagtcaaggaggaggacgtccacaagactgctttcgtcacg
cccaaccagggtcagtgggaattccgagttctcagtttcggcttatgcaacgctccccct
actttccaacgtcttatgaactcggtcctccggccgtacctcggaaagtttgtgtcgtgc
tttttggacgacgtggtagtctattccaagactaaggaggagcacactgagcatctcgag
aaggtcctgacttgtctgaagaatgccaagctgttcggcaaagacaagaaatgcgagttt
taccgcaaggagatcgagttcttgggacacgtggtgtccggtaagggcctagcccccgat
caatccaagatccggagcgtcgtaaaatggcccgttcccaagaacaagacggaagtgctt
tctttcctcggtttgtgtaactactaccgacgtttcgtgcctgacttcgcgcaagtcgcc
gttcccctcaccgccctctctggttcgaggaaatccgtcaagtttgagtggaacgatgag
gcacagagagcattcgaggagttgaagaaacgtctatcttcggctccagtgttgaggatt
gcctcccgtactggccagtttcgcgtgtttaccgacgcctgccagacagccttgggtgca
gtactcgagcaggcggaccccgatggtgaatatcacccagtggcttacttctctaagaag
ctgcagggtgctgagaagaactaccacgtacgggaacaggaatttttggcaatcgtttgc
gcactacgccattggagacattacttgttaggtcgcgcgttcgaactcattaccgaccac
aagtccctgtcttatctgaagtcgcagaccaccgagcccactggcagagttgctcgttgg
ttggacttcttggcggacttcaatgtcaacattcgctacggacctggctctcagaacatc
gttgccgatgccttgtcccgtgttgacctgaacgctgttggggtggacactcctgttcca
cccgcctcttctaacgatccccctttactggaggatgagtccgatgagcccattatgttc
ggcgtttctgcgccagctgatgaagacattgcactattgaagagtggttaccgtcgtgat
gccgaactgtgcgagatttatgacaccctgctgaacaagaagcccgtccctcctggtagg
aagaattggttctctcacttcgcagtccgtgaaaatgatctcttgtactacagagcccat
ttgggggaggaaggatggagactgtgtctcccgccctcaccagttcgggactcagtgatc
gaacaggctcacgatggagtcctagcaggacattttggattctaccggacctatgagttg
gtctctagacggttctactggaagaacatgacctcgaccattcggaagtattgtgcctct
tgccatgcttgtcaagtttcgaagccgtctaccttgtcgaccgcgggtctgatcaaaccg
ttaccagtacctacgcagcggtgggaacagatcagcatggacctttactccggtattcct
ctcactgctcgtggcaacaattgcgtggtagcattcgtggaccgtctttctaaacgtgtt
catttagtggcttgttctaccaaggccactgctgccgacgtagcggaaatcttttgcaag
catgttgttcggctgcatggtgttccccgagtgatcgtgtccgaccgtgatacacgattc
accagctccgtttgggaaacgctgcagacgatcttgggcgttaagttgaacatgtccacc
gctaatcacccccagtctgatggtcagaccgagcggatgttccggactctcaactcgatg
ctccgcgcctactgccacaacaacatgttcgaatgggatgagtacttacctttcgccgaa
tttgcttacaacaacgcttaccaaagtaccattgagatgtctcctttcgaggccgatctc
gggtactccccgctcctcccgtcgttcgacagccacgagtacctttccaatgcgtcccat
tccgtgacggagttcaccgctcgtattcgtggcatcctcacccagtgtcaagacaacatc
gtcaagcatcagcggacggtggaggagcacgagaatcgctcccggcgattggtgcgtttc
gacgtcggcgattccgttttagtacaccgggaccactattaccgtgccggtaagtacgcc
aagctctatcccgttttcttcggaccctttaaagtcctgtccaagaagggcgacaacgcc
tatgaggtcgcgttgcctaactttaccagacgtcacccagtcatcaatgtatccaagttg
aaggcgtacgtccatcgcgacgagtaccacacagaagtcccagactgtggtgttgacgct
ctcgatcgttgcaatgagattactggtattcatggttattctatgccgcatcctgatcta
cccaaggaatattacgttacttgggccaattgtgacccggagcatgtcacagcggtttcg
caggaggtcatcgaggcgatggcccccattcttcgtcaacggttggaggaaccgtggaag
gacattgatcccaatgttacttctgaagatgtttccaactaagttatcagacaaaggttc
tttatcttatctgttcttgttttcatcggcctttgtcttaggaggggctga
