# Supplementary material for: Insights into the Genomic and Phenotypic Landscape of the Oleaginous Yeast Yarrowia lipolytica
Source: J Fungi (Basel). 2023 Jan 4;9(1):76. doi: 10.3390/jof9010076 (PMC9865632; doi:10.3390/jof9010076)
Supplement: Supplementary file 1 [file jof-09-00076-s001.zip › TableS1.strains-informations.xlsx]

## Sheet: Strains
Table S1A: Yarrowia lipolytica strains used in this study
ID	Species	Name	Synomyms	Substrate of isolation	Type of substrate	Country	Isolation date (1)	Mat locus	Clades	Sample accession	Run accession
1	Yarrowia lipolytica	CBS 2070	NRRL Y-323;VKM Y-224	corneal lesion	human	Italy	1928	MAT B	4	SAMEA7983878	ERR5235100
2	Yarrowia lipolytica	CBS 2074	DBVPG 6022;CLIB 201	olives	food	Italy	<1985	MAT A	1	SAMEA7983879	ERR5235101
3	Yarrowia lipolytica	CBS 2787		probably Man	human	Germany	<1985	MAT A	4	SAMEA7983880	ERR5235102
4	Yarrowia lipolytica	CBS 5570		human lung	human	Argentina	<1985	MAT B	5	SAMEA7983881	ERR5235103
5	Yarrowia lipolytica	CBS 6125	ATCC 18945;IFO 1549;NRRL YB-421	maize-processing plant	biotech	USA	<1971	MAT A	3	SAMEA7983882	ERR5235104
6	Yarrowia lipolytica	CBS 6317	ATCC 8661;CCRC 21251;IFO 0746;IFO 1437;IFO 1631;NRRL Y-1095	probably dairy product	food	USA	<1942	MAT A	3	SAMEA7983883	ERR5235105
7	Yarrowia lipolytica	CBS 6331		n-paraffin fermentation	biotech	UK		MAT B	2	SAMEA7983884	ERR5235106
8	Yarrowia lipolytica	CBS 7133		infected skin, of off-set-printer operator	human	Germany		MAT A	1	SAMEA7983885	ERR5235107
9	Yarrowia lipolytica	CBS 7326		contaminated gas-oil fermentation	hydrocarbon	Germany		MAT B	2	SAMEA7983886	ERR5235108
10	Yarrowia lipolytica	CBS 10144		applejuice	food	Norway		MAT B	5	SAMEA7983887	ERR5235109
11	Yarrowia lipolytica	CBS 10150		mayonnaise based salad	food	Norway		MAT B	5	SAMEA7983888	ERR5235110
12	Yarrowia lipolytica	CLIB 202	CBS 2078	soil	soil	The Netherlands	<1994	MAT A	4	SAMEA7983889	ERR5235111
13	Yarrowia lipolytica	CLIB 205	CBS 6660;ATCC 42281	soil	soil	Russia	1974	MAT A	2	SAMEA7983890	ERR5235112
14	Yarrowia lipolytica	CLIB 703	CBS 6303;NBRC 10073;ATCC 48436;CCRC 21490;IFO 10073	soil	soil	Japan	1971	MAT A	3	SAMEA7983891	ERR5235113
16	Yarrowia lipolytica	CLIB 791		goat's cheese (chevrotin des Aravis)	food	France	1987-1989 spring	MAT A	1	SAMEA7983892	ERR5235114
17	Yarrowia lipolytica	CLIB 879		cheese	food	Spain	<2002	MAT A	1	SAMEA7983893	ERR5235115
18	Yarrowia lipolytica	CNRMA13.545		blood	human	France	2012	MAT B	1	SAMEA7983894	ERR5235116
19	Yarrowia lipolytica	CNRMA14.154		bone prosthesis	human	France	2013	MAT A	1	SAMEA7983895	ERR5235117
20	Yarrowia lipolytica	CNRMA7.320		blood	human	France	2007	MAT B	5	SAMEA7983896	ERR5235118
21	Yarrowia lipolytica	DBVPG 3070		grape must	food	Israel	<1950	MAT A	1	SAMEA7983897	ERR5235119
22	Yarrowia lipolytica	DBVPG 3219		Limburger cheese	food	The Netherlands	<1952	MAT A	1	SAMEA7983898	ERR5235120
23	Yarrowia lipolytica	DBVPG 3374		flowers	plant	Italy	<1953	MAT A	1	SAMEA7983899	ERR5235121
24	Yarrowia lipolytica	DBVPG 4400		frozen fish	food	Italy	<1994	MAT A	3	SAMEA7983900	ERR5235122
25	Yarrowia lipolytica	DBVPG 4557		commercial compost, end of process	soil	Italy	<2010	MAT A	3	SAMEA7983901	ERR5235123
26	Yarrowia lipolytica	DBVPG 5851		Soil of palm tree	soil	Algeria	2010	MAT A	1	SAMEA7983902	ERR5235124
27	Yarrowia lipolytica	DBVPG 6868		human milk	human	Brazil	<1949	MAT B	3	SAMEA7983903	ERR5235125
28	Yarrowia lipolytica	LGS01.2		glycerol from biodiesel	biotech	Mexico		MAT B	3	SAMEA7983904	ERR5235126
32	Yarrowia lipolytica	NCYC 3271		Sugar cane peels, Alaba-Rago dumping site, Ojo	plant	Nigeria	<2003	MAT A	3	SAMEA7983905	ERR5235127
33	Yarrowia lipolytica	NCYC 3535		Floor coving of food factory	soil	UK	<2008	MAT B	5	SAMEA7983906	ERR5235128
34	Yarrowia lipolytica	NCYC 3727		Biogas reactor	biotech	UK	<2010	MAT A		SAMEA7983907	ERR5235129
35	Yarrowia lipolytica	NCYC 3869		Claws of Tayra (Eira barbara), at altitude of 1120 m. Maquipucuna cloud forest reserve	animal	Ecuador	<2013	MAT B	1	SAMEA7983908	ERR5235130
36	Yarrowia lipolytica	PYCC 4454		raw chicken meat	food	Portugal		MAT A	5	SAMEA7983909	ERR5235131
37	Yarrowia lipolytica	PYCC 4743		see water	water	Portugal		MAT A	1	SAMEA7983910	ERR5235132
38	Yarrowia lipolytica	PYCC 4811		home made dought	food	Portugal		MAT A	3	SAMEA7983911	ERR5235133
39	Yarrowia lipolytica	PYCC 4936		table olives	food	Portugal		MAT B	4	SAMEA7983912	ERR5235134
41	Yarrowia lipolytica	E150	CLIB 122	lab strain 6124-2 x W29	laboratory	France	<1992	MAT B
42	Yarrowia lipolytica	H222	CLIB 80	soil	soil	Germany	<1992	MAT A	1	SAMEA4874109	ERR2767096
43	Yarrowia lipolytica	1E07		Cheese	food	France	2002	MAT B	4	SAMEA7983913	ERR5235135
44	Yarrowia lipolytica	W29	CBS 7504;CLIB 89;ATCC 20460;NBRC 113670	Sewer of Paris	soil	France	<1973	MAT A	3	SAMEA7983914	ERR5235136
45	Yarrowia lipolytica	CBS 6124-2	CLIB 78; JCM 2305; NRRL YB-423-12, IFO 1551, ATCC 18944,	Single spore of CBS6124 isolated from maize-processing plant	biotech	USA	<1971	MAT B	3	SAMEA7983915	ERR5235137
47	Yarrowia lipolytica	CBS 599	CCRC 20864;DBVPG 6132;IFO 1195;VKM Y-47	rancid margarine	food	The Netherlands	1921	MAT A	4	SAMEA7983916	ERR5235138
48	Yarrowia lipolytica	CBS 2073	IFO 1746	olives	food	Italy	1949	MAT A	1	SAMEA7983917	ERR5235139; ERR5235140
49	Yarrowia lipolytica	CBS 5589		Human lung	human	Argentina	<1985	MAT A	5	SAMEA7983918	ERR5235141
50	Yarrowia lipolytica	CBS 6012		Apoteket Aarhus Kommunehospital	human	Denmark	<1985	MAT A	1	SAMEA7983919	ERR5235142; ERR5235143
51	Yarrowia lipolytica	CBS 6114		plasti	biotech	?	<1985	MAT B	2	SAMEA7983920	ERR5235144
53	Yarrowia lipolytica	CBS 6659		soil	soil	Russia	1974	MAT B	2	SAMEA7983921	ERR5235145; ERR5235146
54	Yarrowia lipolytica	CBS 7033	ATCC 20226;CCRC 21353	soil	soil	Japan	<1985	MAT B	2	SAMEA7983922	ERR5235147
56	Yarrowia lipolytica	CBS 8108	ATCC 20177;CCRC 21493	Kerosene aviation fuel	hydrocarbon	?	1982	MAT B	2	SAMEA7983923	ERR5235148
57	Yarrowia lipolytica	PII6a		Polish Rokpol blue cheese	food	Poland		MAT B	2	SAMEA7983924	ERR5235149; ERR5235150
58	Yarrowia lipolytica	JII1c		Danish Danablue cheese	food	Poland		MAT A	1	SAMEA7983925	ERR5235151
59	Yarrowia lipolytica	24II		soil contaminated with creosote	soil	Poland		MAT B	2	SAMEA7983926	ERR5235152
60	Yarrowia lipolytica	A101	CLIB 82	polluted soil at a car wash	soil	Poland	<1991	MAT B	2	SAMEA7983927	ERR5235153; ERR5235154
63	Yarrowia lipolytica	LGS06.1		olive oil	food	Mexico		MAT A	3	SAMEA7983928	ERR5235155
68	Yarrowia lipolytica	NCIM 3589		tropical marine waters of Mumbai High	water	India	<1996	MAT A	2	SAMEA7983929	ERR5235156
69	Yarrowia lipolytica	Tmolitor69		Larvae of Tenebrio molitor	animal	France	2016	MAT A	3	SAMEA7983930	ERR5235157
72	Yarrowia lipolytica	INAG 33250	CBS 5699	hydrocarbons	hydrocarbon	France	<1985	MAT B	2	SAMEA7983931	ERR5235158
78	Yarrowia lipolytica	INAG 36106	CCY 29-26-8;CLIB 76		unknown	Czech republic	<1992	MAT A	1	SAMEA7983932	ERR5235159
(1) The date of isolation is not always indicated in the website of international yeast collections. We used the litterature and sequence deposition dates to give an approximative date.

## Sheet: Mat locus
Table S1B : distribution of MatA and MatB alleles in Y. lipolytica strains grouped by clade
			Exact binomial test
Clades	MatA	MatB	p-value
1	15	2	0.00235
2	2	10	0.03857
3	10	3	0.09229
4	3	3	1
5	2	5	0.4531
