# Supplementary material for: Insights into the Genomic and Phenotypic Landscape of the Oleaginous Yeast Yarrowia lipolytica
Source: J Fungi (Basel). 2023 Jan 4;9(1):76. doi: 10.3390/jof9010076 (PMC9865632; doi:10.3390/jof9010076)
Supplement: Supplementary file 1 [file jof-09-00076-s001.zip › TableS10.phenotypes-stats-summary.xlsx]

## Sheet: Table S10
Table S10: statistics applied to phenotypic data
ANOVA
Category	Condition name	Effect	df1	df2	F	p
Carbon sources	glucose	Clade	4	50	4.627	0.003
	L-sorbose	Clade	4	50	5.392	0.001
	DL-lactate	Clade	4	50	3.781	0.009
	hexadecan	Clade	4	50	4.465	0.004
	D-ribose	Clade	4	50	2.159	0.087
	citric-acid	Clade	4	50	0.33	0.856
	Gluconic-acid	Clade	4	50	1.869	0.131
	DL-malic-acid	Clade	4	50	0.414	0.798
	L-malic-acid	Clade	4	50	0.696	0.598
	D-arabitol	Clade	4	50	0.855	0.498
	D-manitol	Clade	4	50	1.23	0.31
	glycerol	Clade	4	50	1.482	0.222
	ethanol	Clade	4	50	0.964	0.436
	oleic-acid-YNB	Clade	4	50	0.772	0.549
Stress	YPD-citrate	Clade	4	50	3.224	0.02
	YPD-SDS-0,02	Clade	4	50	2.421	0.06
	YPD-SDS-0,03	Clade	4	50	1.979	0.112
	YNB-NaCl9	Clade	4	50	1.434	0.236
	YPD-28C	Clade	4	50	2.451	0.058
	YPD-NaCl4	Clade	4	50	1.367	0.259
Killer toxins	killer−AII4b−R	Clade	4	50	9.154	1.25e-05
	killer−AII4b−S	Clade	4	50	7.513	8.06e-05
Lipid	lipid-OA	Clade	4	50	2.65	0.044
	lipid-Glu	Clade	4	50	0.419	0.794
df: degrees of freedom
F: Fisher statistics value
p: p-value
Kruskal-Wallis rank sum test
Category	Condition name	Effect	df	chi-squared	p-value
Carbon sources	meso-erythritol	Clade	4	10.104	0.03871
Stress	YPD-37C	Clade	4	9.8189	0.04359
	YPD-SDS-0,01	Clade	4	13.507	0.009048
	YPD-hygro	Clade	4	6.3085	0.1773
Lipase activity	halo-TB-YNB	Clade	4	14.488	0.00589
	halo-TB-YP	Clade	4	11.301	0.02338
df: degree of freedom
chi-squared: Chi-squared statistics value
