# Supplementary material for: Insights into the Genomic and Phenotypic Landscape of the Oleaginous Yeast Yarrowia lipolytica
Source: J Fungi (Basel). 2023 Jan 4;9(1):76. doi: 10.3390/jof9010076 (PMC9865632; doi:10.3390/jof9010076)
Supplement: Supplementary file 1 [file jof-09-00076-s001.zip › TableS2.sequencing-stats.xlsx]

## Sheet: mapping stats
Table S2A: read number, sequencing depth and mapping statistics
ID	Species	Name	Raw reads	read length	Seq depth (X)	Clean reads	Mapped mito	%mito	Mapped nuclear	%Mapped nuclear
1	Yarrowia lipolytica	CBS 2070	50954220	100	248.557	50386258	3650984	0.0724599	46707934	0.926997
2	Yarrowia lipolytica	CBS 2074	53008428	100	258.578	52792063	4006363	0.0758895	48770664	0.923826
3	Yarrowia lipolytica	CBS 2787	46546244	100	227.055	46181856	2798964	0.0606074	43362198	0.938944
4	Yarrowia lipolytica	CBS 5570	51118244	100	249.357	50942601	3205307	0.06292	47710924	0.936562
5	Yarrowia lipolytica	CBS 6125	52862718	100	257.867	52519256	4693024	0.0893582	47797410	0.910093
6	Yarrowia lipolytica	CBS 6317	51988974	100	253.605	51758601	3650163	0.0705228	48088404	0.92909
7	Yarrowia lipolytica	CBS 6331	40300260	100	196.587	40135998	3143484	0.0783208	36969618	0.921109
8	Yarrowia lipolytica	CBS 7133	45266426	100	220.812	45052579	3625533	0.0804734	41115890	0.91262
9	Yarrowia lipolytica	CBS 7326	22192078	100	108.254	22139941	2606037	0.117707	19508020	0.881123
10	Yarrowia lipolytica	CBS 10144	33601196	100	163.908	33489380	3681964	0.109944	29793054	0.889627
11	Yarrowia lipolytica	CBS 10150	60628582	100	295.749	60303645	5668693	0.0940025	54615204	0.90567
12	Yarrowia lipolytica	CLIB 202	37249084	100	181.703	37108585	2058587	0.0554747	35035040	0.944122
13	Yarrowia lipolytica	CLIB 205	58105202	100	283.44	57884235	6298919	0.108819	51559856	0.890741
14	Yarrowia lipolytica	CLIB 703	25481944	100	124.302	25402873	2756541	0.108513	22634404	0.891017
16	Yarrowia lipolytica	CLIB 791	20983008	100	102.356	20965032	749386	0.0357446	20206148	0.963802
17	Yarrowia lipolytica	CLIB 879	18129276	100	88.4355	18110377	420285	0.0232069	17686030	0.976569
18	Yarrowia lipolytica	CNRMA13.545	13964632	100	68.1202	13953677	850487	0.0609507	13098632	0.938723
19	Yarrowia lipolytica	CNRMA14.154	15211500	100	74.2024	15198906	1927674	0.12683	13264470	0.872725
20	Yarrowia lipolytica	CNRMA7.320	25713620	150	188.148	22949534	400412	0.0174475	22347104	0.97375
21	Yarrowia lipolytica	DBVPG 3070	13122822	100	64.0138	13112078	950640	0.0725011	12156680	0.927136
22	Yarrowia lipolytica	DBVPG 3219	12136956	100	59.2047	12125411	1248205	0.102941	10871922	0.896623
23	Yarrowia lipolytica	DBVPG 3374	14949478	100	72.9243	14944194	2376874	0.15905	12561786	0.84058
24	Yarrowia lipolytica	DBVPG 4400	25862430	100	126.158	25844140	1727990	0.066862	24112288	0.932989
25	Yarrowia lipolytica	DBVPG 4557	28156260	150	206.021	25062104	735940	0.0293647	24136684	0.963075
26	Yarrowia lipolytica	DBVPG 5851	21846944	100	106.57	21827553	1575315	0.0721709	20246826	0.927581
27	Yarrowia lipolytica	DBVPG 6868	14584598	100	71.1444	14572778	1001302	0.0687104	13566490	0.930947
28	Yarrowia lipolytica	LGS01.2 *	20802674	100	101.476	20797782	2796986	0.134485	17340192	0.833752
32	Yarrowia lipolytica	NCYC 3271	8365666	100	40.8081	8358828	78738	0.00941974	8275742	0.99006
33	Yarrowia lipolytica	NCYC 3535	11110596	100	54.198	11101005	872127	0.0785629	10217858	0.920444
34	Yarrowia lipolytica	NCYC 3727	17642958	100	86.0632	17622729	305043	0.0173096	17309002	0.982198
35	Yarrowia lipolytica	NCYC 3869	17535542	100	85.5392	17523622	303980	0.0173469	17213062	0.982278
36	Yarrowia lipolytica	PYCC 4454	19848090	100	96.82	19837839	1532775	0.0772652	18301592	0.92256
37	Yarrowia lipolytica	PYCC 4743	18427830	100	89.8919	18413855	953221	0.0517665	17456206	0.947993
38	Yarrowia lipolytica	PYCC 4811	24971522	100	121.812	24947700	669892	0.0268519	24274948	0.973034
39	Yarrowia lipolytica	PYCC 4936	23266584	100	113.496	23258553	632071	0.0271759	22591598	0.971324
42	Yarrowia lipolytica	H222	56364306	100	274.948	48840310	273876	0.00560758	48561190	0.994285
43	Yarrowia lipolytica	1E07	47148192	100	229.991	40233673	100511	0.00249818	40124636	0.99729
44	Yarrowia lipolytica	W29	59336348	100	289.446	51524198	399480	0.00775325	51121198	0.992178
45	Yarrowia lipolytica	CBS 6124-2	50985066	100	248.708	44371787	479185	0.0107993	43885454	0.98904
47	Yarrowia lipolytica	CBS 599	31645128	150	231.55	28473059	846167	0.0297182	27431626	0.963424
48	Yarrowia lipolytica	CBS 2073	25680044	100	125.269	25406646	417264	0.0164234	24751632	0.974219
49	Yarrowia lipolytica	CBS 5589	50513430	100	246.407	43373281	433581	0.0099965	42930972	0.989802
50	Yarrowia lipolytica	CBS 6012	21889430	100	106.778	21636675	185027	0.00855155	21217434	0.980624
51	Yarrowia lipolytica	CBS 6114	23287026	150	170.393	20874651	373109	0.0178738	20335164	0.974156
53	Yarrowia lipolytica	CBS 6659	23521910	100	114.741	23169117	1366025	0.0589589	21549228	0.930084
54	Yarrowia lipolytica	CBS 7033	14531054	150	106.325	13024682	266794	0.0204837	12629424	0.969653
56	Yarrowia lipolytica	CBS 8108	53973488	100	263.285	46790550	402364	0.00859926	46381244	0.991252
57	Yarrowia lipolytica	PII6a *	11179202	100	54.5327	10901881	354549	0.0325218	10194414	0.935106
58	Yarrowia lipolytica	JII1c	29744802	100	145.097	29724043	1759329	0.0591888	27934754	0.939803
59	Yarrowia lipolytica	24II	19127366	150	139.956	17177045	488533	0.028441	16519632	0.961727
60	Yarrowia lipolytica	A101 *	22638694	100	110.433	22213422	150318	0.00676699	13482638	0.606959
63	Yarrowia lipolytica	LGS06.1	27788280	150	203.329	24860364	507194	0.0204017	24129514	0.970602
68	Yarrowia lipolytica	NCIM 3589	11455628	150	83.8217	10231591	242399	0.0236912	9913914	0.968951
69	Yarrowia lipolytica	Tmolitor69	44744108	126	275.013	38234255	1327321	0.0347155	36771596	0.961745
72	Yarrowia lipolytica	INAG 33250	11270764	150	82.469	10160532	226910	0.0223325	9845236	0.968969
78	Yarrowia lipolytica	INAG 36106	25982400	150	190.115	23330496	463800	0.0198796	22501340	0.96446
	* reads contaminated with bacterial DNA

## Sheet: diversity
Table S2B: nucleotide diversity (pi), absolute divergence (Dxy) and fixation index (Fst)
pi	Clade	pi
	1	0.001034
	2	0.0007844
	3	0.0015854
	4	0.0014351
	5	0.0014056
Dxy	Clade	1	2	3	4	5
	1		0.00194068	0.0019521	0.00188982	0.001761
	2			0.00203174	0.00211412	0.00199367
	3				0.00205347	0.00198057
	4					0.00181946
	5
Fst	Clade	1	2	3	4	5
	1		0.478975	0.309372	0.323014	0.285886
	2			0.388105	0.453224	0.417146
	3				0.257881	0.236314
	4					0.202756
	5
