# Supplementary material for: Insights into the Genomic and Phenotypic Landscape of the Oleaginous Yeast Yarrowia lipolytica
Source: J Fungi (Basel). 2023 Jan 4;9(1):76. doi: 10.3390/jof9010076 (PMC9865632; doi:10.3390/jof9010076)
Supplement: Supplementary file 1 [file jof-09-00076-s001.zip › TableS3.regions-H222-A101-not-in-E150.xlsx]

## Sheet: Feuil1
Table S3A: nuclear sequences from H222 and A101 genomes absent from strain E150
Strain	Scaffold	Coordinates	Size	# CDS	Other genetic elements	Comments
H222	YALIH222S01	4166792..4208128	41337	10	3 misc_RNA, 2 LTR, 1 tRNA
H222	YALIH222S03	827380..852720	25341	1 pseudo		partial mucin gene
H222	YALIH222S03	986539..988910	2372	2		MATA locus
H222	YALIH222S04	2967160..2970880	3721	0		intergenic region
H222	YALIH222S05	198980..211160	12181	2	1 misc_RNA, 1 Ylli relic
H222	YALIH222S05	463742..464781	1040	0		intergenic region
H222	YALIH222S07	1..1050	1050	0		intergenic region
H222	YALIH222S12	154070..157030	2961	1 pseudo		partial Tyl5 transposable element
H222	YALIH222S12	220760..224500	3741	0		intergenic region
H222	YALIH222S01	1031316..1032105	790	1		URA3 gene
H222	YALIH222S03	38289..39018	730	1		LEU2 gene
H222	YALIH222S07	465274..466372	697	1 pseudo		intergenic region
H222	YALIH222S09	19233..19900	668	0		intergenic region
H222	YALIH222S05	642585..643216	632	0		intergenic region
H222	YALIH222S01	3286564..3287165	604	0		intergenic region
H222	YALIH222S06	527824..528424	601	0		intergenic region
A101	YALIA101S01	1967890..1975348	7459	1		complete Tyl5 transposable element
A101	YALIA101S08	457560..466203	8644	1		protein unknown function
A101	YALIA101S05	22046..23817	1772	0		intergenic region
A101	YALIA101S17	60522..62722	2201	1		protein unknown function
A101	YALIA101S09	55199..55998	800	0		intergenic region
A101	ID_60_NODE_19	complete scaffold	9176	2 pseudo		corresponds partially to scaffold YALIA101S28; partial DNA helicases
A101	YALIA101S03	1753679..1754297	619	0		intergenic region
A101	YALIA101S17	62918..63496	616	0		intergenic region
Table S3B: nuclear sequences absent from strains E150, A101 and H222
Strain	Scaffold	Coordinates	Size	# CDS	Other genetic elements	Comments
W29	chromosome1C	1892867..1898838	5972	2		complete transposable element Tyl3
CBS 599	Tyl4		5796	2		complete transposable element Tyl4
PYCC 4936	Tyl9		5355	2		complete transposable element Tyl9
PYCC 4936	Tyl10		5459	2		complete transposable element Tyl10
NCYC 3535	ID_33_NODE_1		2310	1		protein of unknown function
