# Supplementary material for: Insights into the Genomic and Phenotypic Landscape of the Oleaginous Yeast Yarrowia lipolytica
Source: J Fungi (Basel). 2023 Jan 4;9(1):76. doi: 10.3390/jof9010076 (PMC9865632; doi:10.3390/jof9010076)
Supplement: Supplementary file 1 [file jof-09-00076-s001.zip › TableS4.media-for-phenotyping.xlsx]

## Sheet: Feuil1
Table S4: list of media used for phenotyping
Condition name	Medium base	Carbon source	Temperature	Additional compound	Concentration	Analysis method	Type of condition
glucose	YNB agar	glucose 1%	28°C	-	-	colony size	reference
YNB-NaCl9%	YNB agar	glucose 1%	28°C	Sodium chloride	9% (1.54 M)	colony size	osmotic stress
D-arabinose	YNB agar	D-arabinose 1%	28°C	-	-	colony size	carbon source
L-arabinose	YNB agar	L-arabinose 1%	28°C	-	-	colony size	carbon source
D-galactose	YNB agar	D-galactose 1%	28°C	-	-	colony size	carbon source
D-ribose	YNB agar	D-ribose 1%	28°C	-	-	colony size	carbon source
L-sorbose	YNB agar	L-sorbose 1%	28°C	-	-	colony size	carbon source
citric acid	YNB agar	citric acid 1%	28°C	-	-	colony size	carbon source
DL-lactate	YNB agar	DL-lactate 1%	28°C	-	-	colony size	carbon source
gluconic acid	YNB agar	gluconic acid 1%	28°C	-	-	colony size	carbon source
DL-malic acid	YNB agar	DL-malic acid 1%	28°C	-	-	colony size	carbon source
L-malic acid	YNB agar	L-malic acid 1%	28°C	-	-	colony size	carbon source
malonic acid	YNB agar	malonic acid 1%	28°C	-	-	colony size	carbon source
triethanolamine	YNB agar	triethanolamine 1%	28°C	-	-	colony size	carbon source
meso-erythritol	YNB agar	meso-erythritol 1%	28°C	-	-	colony size	carbon source
D-arabitol	YNB agar	D-arabitol 1%	28°C	-	-	colony size	carbon source
D-mannitol	YNB agar	D-mannitol 1%	28°C	-	-	colony size	carbon source
xylitol	YNB agar	xylitol 1%	28°C	-	-	colony size	carbon source
glycerol	YNB agar	glycerol 1%	28°C	-	-	colony size	carbon source
ethanol	YNB agar	ethanol 1%	28°C	-	-	colony size	carbon source
oleic acid-YNB	YNB agar	oleic acid 1%	28°C	-	-	colony size	carbon source
tributyrin-YNB	YNB agar	tributyrin 1%	28°C	-	-	colony size and halo size	lipase activity
hexadecan-YP	YP agar	hexadecan 1%	28°C	-	-	colony size	carbon source
oleic acid-YP	YP agar	oleic acid 1%	28°C	-	-	colony size	carbon source
tributyrin-YP	YP agar	tributyrin 1%	28°C	-	-	colony size and halo size	lipase activity
YPD-28	YP agar	glucose 1%	28°C	-	-	colony size	reference
YPD-37	YP agar	glucose 1%	37°C	-	-	colony size	temperature
YPD-citrate	YP agar	glucose 1%	28°C	citric acid buffer, pH 4.0	0.05 M	colony size	acid stress
YPD-NaCl4%	YP agar	glucose 1%	28°C	Sodium chloride	4% (0.68 M)	colony size	osmotic stress
SDS-0.01%	YP agar	glucose 1%	28°C	Sodium dodecyl sulfate	0.01%	colony size	cell wall stress
SDS-0.02%	YP agar	glucose 1%	28°C	Sodium dodecyl sulfate	0.02%	colony size	cell wall stress
SDS-0.03%	YP agar	glucose 1%	28°C	Sodium dodecyl sulfate	0.03%	colony size	cell wall stress
Hygromycine	YP agar	glucose 1%	28°C	Hygromycine	200 mg/L	colony size	antibiotic resistance
SMA	agar	skimmed milk 1%	28°C	-	-	colony size and halo	protease activity
killer AII4b-S	YP agar	glucose 2%	14°C	Sodium chloride	4% (0.68 M)	clear zone size	killer toxin sensitivity
killer AII4b-S	YP agar	glucose 2%	14°C	Sodium chloride	4% (0.68 M)	clear zone size	killer toxin sensitivity
lipid-synthesis	YNB (liquid)	glucose 3%	28°C	-	-	lipid content	lipid synthesis
lipid-accumulation	YNB (liquid)	glucose 0.5%, oleic acid 2.5%	28°C	-	-	lipid content	lipid accumulation
