# Supplementary material for: Insights into the Genomic and Phenotypic Landscape of the Oleaginous Yeast Yarrowia lipolytica
Source: J Fungi (Basel). 2023 Jan 4;9(1):76. doi: 10.3390/jof9010076 (PMC9865632; doi:10.3390/jof9010076)
Supplement: Supplementary file 1 [file jof-09-00076-s001.zip › TableS5.missing-genes.xlsx]

## Sheet: missing
Table S5: list of missing genes in at least one strain
Geneid	Annotation	Total	CNRMA7.320	LGS06.1	INAG 33250	CBS 10144	CBS 10150	CLIB 202	CLIB 879	CNRMA13.545	CNRMA14.154	CBS 2074	DBVPG 3070	DBVPG 3219	DBVPG 3374	DBVPG 4400	DBVPG 5851	CBS 2787	NCYC 3271	NCYC 3727	PYCC 4454	PYCC 4811	PYCC 4936	CBS 5570	H222	1E07	W29	CBS 599	CBS 2073	CBS 5589	CBS 6012	CBS 6114	CBS 8108	CBS 6317	Tmolitor69	INAG 36106	CBS 7133	CBS 7326	NCIM 3589	JII1c	PII6a	PYCC 4743	CBS 6331	DBVPG 4557	CLIB 205	CBS 7033	NCYC 3869	CBS 2070	CLIB 703
YALI0A00660g	weakly similar to uniprot|Q12218 Saccharomyces cerevisiae YOR009w	3	1	1	1	0	0	0	0	0	0	0	0	0	0	0	0	0	0	0	0	0	0	0	0	0	0	0	0	0	0	0	0	0	0	0	0	0	0	0	0	0	0	0	0	0	0	0	0
YALI0A01540g	no similarity	35	1	1	0	1	1	1	1	1	1	1	1	1	1	1	1	1	1	1	1	1	1	1	1	1	1	1	1	1	1	1	1	1	1	1	1	1	0	0	0	0	0	0	0	0	0	0	0
YALI0A01562g	weakly similar to uniprot|Q08204 Saccharomyces cerevisiae YOL034w	35	1	1	0	1	1	1	1	1	1	1	1	1	1	1	1	1	1	1	1	1	1	1	1	1	1	1	1	1	1	1	1	1	1	1	1	1	0	0	0	0	0	0	0	0	0	0	0
YALI0A01602g	weakly similar to uniprot|Q12749 Saccharomyces cerevisiae YLR383w RHC18 recombination repair protein%2C pseudogene	35	1	1	0	1	1	1	1	1	1	1	1	1	1	1	1	1	1	1	1	1	1	1	1	1	1	1	1	1	1	1	1	1	1	1	1	1	0	0	0	0	0	0	0	0	0	0	0
YALI0A01716g	weakly similar to uniprot|Q6C797 Yarrowia lipolytica YALI0E02596g%2C TRF2-interacting telomeric protein/Rap1 domain containing protein	1	0	0	0	0	0	0	0	0	0	0	0	0	0	0	0	0	0	0	0	0	0	0	0	0	0	1	0	0	0	0	0	0	0	0	0	0	0	0	0	0	0	0	0	0	0	0	0
YALI0A01892g	weakly similar to uniprot|P47179 Saccharomyces cerevisiae YJR151C DAN4 Cell wall mannoprotein with similarity to Tir1p%2C Tir2p%2C Tir3p%2C and Tir4p	1	1	0	0	0	0	0	0	0	0	0	0	0	0	0	0	0	0	0	0	0	0	0	0	0	0	0	0	0	0	0	0	0	0	0	0	0	0	0	0	0	0	0	0	0	0	0	0
YALI0A02423g	uniprot|P41928 Yarrowia lipolytica YALI0A02423g MTP2 Metallothionein-II	3	1	0	1	0	0	0	0	0	0	0	0	0	0	0	0	0	0	0	0	0	0	0	0	0	0	0	0	0	0	0	0	0	0	0	0	0	1	0	0	0	0	0	0	0	0	0	0
YALI0A06061g	weakly similar to uniprot|Q6CI46 Yarrowia lipolytica YALI0A01826g%2C protein containing a nucleic acid binding domain	1	0	0	0	0	0	0	0	0	0	0	0	0	0	0	0	0	0	0	0	0	0	0	0	0	0	0	0	0	0	0	0	0	0	0	0	0	0	1	0	0	0	0	0	0	0	0	0
YALI0A06171g	hypothetical protein conserved in the Yarrowia clade	1	0	0	0	0	1	0	0	0	0	0	0	0	0	0	0	0	0	0	0	0	0	0	0	0	0	0	0	0	0	0	0	0	0	0	0	0	0	0	0	0	0	0	0	0	0	0	0
YALI0A06215g	some similarities with uniprot|P02309 Saccharomyces cerevisiae YNL030w HHF2 histone H4	1	0	0	0	0	1	0	0	0	0	0	0	0	0	0	0	0	0	0	0	0	0	0	0	0	0	0	0	0	0	0	0	0	0	0	0	0	0	0	0	0	0	0	0	0	0	0	0
YALI0A09933g	highly similar to uniprot|P0CX87 Saccharomyces cerevisiae YDL133C-A (ohnolog of YDL184C) RPL41B Ribosomal protein L47 of the large (60S) ribosomal subunit	6	1	1	0	0	0	0	0	0	0	0	0	0	0	0	0	0	0	0	0	0	0	0	0	0	0	0	0	0	0	1	0	0	0	1	0	0	1	0	1	0	0	0	0	0	0	0	0
YALI0A11011g	hypothetical protein conserved in the Yarrowia clade	3	0	0	0	0	0	0	1	0	0	0	0	0	0	0	0	0	0	0	0	0	0	0	0	0	0	0	0	0	1	0	0	0	0	0	0	0	0	0	0	1	0	0	0	0	0	0	0
YALI0A12111g	some similarities with uniprot|P39083 Saccharomyces cerevisiae YOR127W (ohnolog of YDR379W) RGA1 RHO-type GTPase-activating protein for CDC42P	2	0	0	0	0	0	0	0	0	0	0	0	0	0	0	0	0	1	0	0	1	0	0	0	0	0	0	0	0	0	0	0	0	0	0	0	0	0	0	0	0	0	0	0	0	0	0	0
YALI0A16016g	no similarity	1	0	0	0	0	0	0	0	0	0	0	0	0	0	0	0	0	0	0	0	0	0	0	0	0	0	0	1	0	0	0	0	0	0	0	0	0	0	0	0	0	0	0	0	0	0	0	0
YALI0A16423g	weakly similar to uniprot|Q6CE33 Yarrowia lipolytica YALI0B18942g%2C protein containing an endonuclease domain of the DDE superfamily	1	0	0	0	0	0	0	0	0	0	0	0	0	0	0	0	0	0	0	0	0	0	0	0	0	0	0	0	0	0	0	0	0	1	0	0	0	0	0	0	0	0	0	0	0	0	0	0
YALI0A18040g	no similarity	3	0	0	0	0	0	0	0	0	0	0	0	0	0	0	0	0	0	0	0	1	0	0	0	0	0	0	0	0	0	0	0	0	0	0	0	0	0	0	1	1	0	0	0	0	0	0	0
YALI0A18161g	weakly similar to uniprot|P38151 Saccharomyces cerevisiae YBR233w PAB1-binding protein 2	2	1	0	0	0	0	0	0	0	0	0	0	0	0	0	0	0	0	0	0	0	0	0	0	0	0	0	0	0	0	0	0	0	0	1	0	0	0	0	0	0	0	0	0	0	0	0	0
YALI0A21373g	hypothetical protein conserved in the Yarrowia clade	1	0	0	0	0	0	0	0	0	0	0	0	0	0	0	0	0	0	0	0	0	0	0	0	0	0	0	0	0	0	0	0	0	0	0	0	1	0	0	0	0	0	0	0	0	0	0	0
YALI0A21395g	hypothetical protein conserved in the Yarrowia clade	2	0	1	0	0	0	0	0	0	0	0	0	0	0	0	0	0	0	0	0	0	0	0	0	0	0	0	0	0	0	0	0	0	0	0	0	1	0	0	0	0	0	0	0	0	0	0	0
YALI0A21417g	uniprot|Q6CG81 Yarrowia lipolytica YALI0A21417g CNT2 Hydroxytrimethyllysine aldolase%2C the second enzyme in the carnitine biosynthesis pathway%2C putative	2	0	1	0	0	0	0	0	0	0	0	0	0	0	0	0	0	0	0	0	0	0	0	0	0	0	0	0	0	0	0	0	0	0	0	0	1	0	0	0	0	0	0	0	0	0	0	0
YALI0A21439g	similar to uniprot|Q7S5S1 Neurospora crassa NCU09800 putative dioxygenase	3	0	1	0	0	0	0	0	0	0	0	0	0	0	0	0	0	0	0	0	0	0	0	0	0	0	0	0	0	0	0	0	0	0	0	0	1	0	0	0	0	1	0	0	0	0	0	0
YALI0A21461g	similar to uniprot|P36114 Saccharomyces cerevisiae YKR018C (ohnolog of YJL082W) Conserved protein of unknown function	3	0	1	0	0	0	0	0	0	0	0	0	0	0	0	0	0	0	0	0	0	0	0	0	0	0	0	0	0	0	0	0	0	0	0	0	1	0	0	0	0	1	0	0	0	0	0	0
YALI0B00110g	some similarities with uniprot|P40072 Saccharomyces cerevisiae YER116c subunit of the HEX3P-SLX8P complex%2C required for cell growth in the absence of SGS1 or TOP3	3	0	0	0	0	0	0	0	0	0	0	0	1	0	0	0	0	0	0	0	0	0	0	0	0	0	0	0	0	0	0	0	0	0	0	0	0	0	0	0	0	1	1	0	0	0	0	0
YALI0B00132g	weakly similar to uniprot|P22929 Saccharomycopsis fibuligera Acid protease precursor	3	0	0	0	0	0	0	0	0	0	0	0	1	0	0	0	0	0	0	0	0	0	0	0	0	0	0	0	0	0	0	0	0	0	0	0	0	0	0	0	0	1	1	0	0	0	0	0
YALI0B00154g	hypothetical protein conserved in the Yarrowia clade	1	0	0	0	0	0	0	0	0	0	0	0	0	0	0	0	0	0	0	0	0	0	0	0	0	0	0	0	0	0	0	0	0	0	0	0	0	0	0	0	0	0	1	0	0	0	0	0
YALI0B00594g	some similarities with uniprot|P47029 Saccharomyces cerevisiae YJL084C ALY2 (ohnolog of YKR021W) Protein proposed to regulate the endocytosis of plasma membrane proteins	1	0	0	0	0	0	0	0	0	0	0	0	0	0	0	0	0	0	0	0	0	0	0	0	0	0	0	0	0	0	0	0	0	0	0	0	0	0	0	0	0	0	0	1	0	0	0	0
YALI0B02156g	hypothetical protein conserved in the Yarrowia clade	2	1	0	0	0	0	0	0	0	0	0	0	0	0	0	0	0	0	0	0	0	0	0	0	0	0	0	0	0	0	0	0	0	0	0	0	0	0	0	0	0	0	0	0	1	0	0	0
YALI0B02343g	hypothetical protein conserved in the Yarrowia clade	1	0	0	0	0	0	0	0	0	0	0	0	0	0	0	0	0	0	0	0	0	0	0	0	0	0	0	0	0	0	0	0	0	0	0	0	0	0	0	0	0	0	0	0	0	1	0	0
YALI0B07029g	similar to uniprot|Q9Y763 Phanerochaete chrysosporium 1%2C 4-benzoquinone reductase	1	0	0	0	0	0	0	1	0	0	0	0	0	0	0	0	0	0	0	0	0	0	0	0	0	0	0	0	0	0	0	0	0	0	0	0	0	0	0	0	0	0	0	0	0	0	0	0
YALI0B07579g	some similarities with uniprot|P14922 Saccharomyces cerevisiae YBR112c CYC8 general repressor of transcription	2	1	0	0	0	0	0	0	0	0	0	0	1	0	0	0	0	0	0	0	0	0	0	0	0	0	0	0	0	0	0	0	0	0	0	0	0	0	0	0	0	0	0	0	0	0	0	0
YALI0B07645g	similar to uniprot|Q6C398 Yarrowia lipolytica YALI0F01518g	2	1	0	0	0	0	0	0	0	0	0	0	0	0	0	0	0	0	0	0	0	0	0	0	0	0	0	0	0	0	0	1	0	0	0	0	0	0	0	0	0	0	0	0	0	0	0	0
YALI0B08162g	some similarities with uniprot|P08432 Saccharomyces cerevisiae YKL184w ORD1 ornithine carboxylase%2C pseudogene	48	1	0	1	1	1	1	1	1	1	1	1	1	1	1	1	1	1	0	1	1	0	1	1	1	0	1	1	1	1	1	1	0	1	1	1	0	1	1	1	1	1	1	1	1	1	1	1
YALI0B08206g	uniprot|P45815 Yarrowia lipolytica YALI0B08206g CRF1 Copper resistance protein	3	1	0	0	0	0	0	0	0	0	0	0	0	0	0	0	0	0	0	0	0	0	0	0	0	0	0	0	0	0	0	0	0	0	0	0	0	0	0	0	0	0	1	0	0	0	0	0
YALI0B08558g	weakly similar to uniprot|Q12505 Saccharomyces cerevisiae YDR247W (ohnolog of YPL026C) Serine/threonine- protein kinase SKS1 (Suppressor kinase of SNF3)	1	0	0	0	0	0	0	0	0	0	0	0	0	0	0	0	0	0	0	0	0	0	0	0	0	0	0	0	0	0	0	1	0	0	0	0	0	0	0	0	0	0	0	0	0	0	0	0
YALI0B08624g	weakly similar to uniprot|F4P0T6 Batrachochytrium dendrobatidis hypothetical protein BATDEDRAFT_87914	1	0	0	0	0	0	0	0	0	0	0	0	0	0	0	0	0	0	0	0	0	0	0	0	0	0	0	0	0	0	0	1	0	0	0	0	0	0	0	0	0	0	0	0	0	0	0	0
YALI0B08690g	hypothetical protein conserved in the Yarrowia clade	1	0	0	0	0	0	0	0	0	0	0	0	0	0	0	0	0	0	0	0	0	0	0	0	0	0	0	0	0	0	0	1	0	0	0	0	0	0	0	0	0	0	0	0	0	0	0	0
YALI0B08712g	similar to uniprot|Q7S227 Neurospora crassa NCU09887.1 related to glucose-6-phosphate/phosphate translocator	1	0	0	0	0	0	0	0	0	0	0	0	0	0	0	0	0	0	0	0	0	0	0	0	0	0	0	0	0	0	0	1	0	0	0	0	0	0	0	0	0	0	0	0	0	0	0	0
YALI0B09361g	uniprot|Q872L3 Yarrowia lipolytica YALI0B09361g LIP8 Triacylglycerol lipase precursor	1	0	1	0	0	0	0	0	0	0	0	0	0	0	0	0	0	0	0	0	0	0	0	0	0	0	0	0	0	0	0	0	0	0	0	0	0	0	0	0	0	0	0	0	0	0	0	0
YALI0B12804g	similar to uniprot|P10622 Saccharomyces cerevisiae YDL130W RPP1B Ribosomal protein P1 beta%2C component of the ribosomal stalk%2C which is involved in interaction of translational elongation factors with ribosome	2	1	0	0	0	0	0	0	0	0	0	0	0	0	0	0	0	0	0	0	0	0	0	0	0	0	0	0	0	0	0	0	0	0	1	0	0	0	0	0	0	0	0	0	0	0	0	0
YALI0B14795g	some similarities with uniprot|P40552 Saccharomyces cerevisiae YIL011W TIR3 (ohnolog of YER011W) Cell wall mannoprotein of the Srp1p/Tip1p family of serine-alanine- rich proteins	1	1	0	0	0	0	0	0	0	0	0	0	0	0	0	0	0	0	0	0	0	0	0	0	0	0	0	0	0	0	0	0	0	0	0	0	0	0	0	0	0	0	0	0	0	0	0	0
YALI0B15796g	similar to uniprot|Q6CGT3 Yarrowia lipolytica YALI0A16423g%2C pseudogene	33	1	0	1	0	0	0	1	1	1	0	1	0	1	0	1	1	1	1	1	1	0	0	1	1	0	0	0	0	1	0	0	0	1	1	1	0	0	0	1	1	1	1	1	1	0	0	1
YALI0B15994g	hypothetical protein conserved in the Yarrowia clade	1	0	0	0	0	0	0	0	0	0	0	0	0	0	0	0	0	0	0	0	0	0	0	0	0	0	0	1	0	0	0	0	0	0	0	0	0	0	0	0	0	0	0	0	0	0	0	0
YALI0B16467g	hypothetical protein conserved in the Yarrowia clade	1	0	0	0	0	0	0	0	0	0	0	0	0	0	0	0	0	0	0	0	0	0	0	0	0	0	0	1	0	0	0	0	0	0	0	0	0	0	0	0	0	0	0	0	0	0	0	0
YALI0B18282g	similar to uniprot|O14367 Schizosaccharomyces pombe Gluconate transport inducer 1	2	1	0	0	0	0	0	0	0	0	0	0	0	0	0	0	0	0	0	0	0	0	0	0	0	0	0	0	0	0	0	0	0	0	1	0	0	0	0	0	0	0	0	0	0	0	0	0
YALI0B18942g	weakly similar to uniprot|Q6CGT3 Yarrowia lipolytica YALI0A16423g%2C probable endonucleases of the DDE superfamily	1	0	0	0	0	0	0	0	0	0	0	0	0	0	0	0	0	0	0	0	0	0	0	0	0	0	0	0	0	0	0	0	0	0	0	0	0	0	0	0	0	0	0	0	0	0	1	0
YALI0B19756g	hypothetical protein conserved in the Yarrowia clade	5	0	0	0	0	0	0	0	0	0	0	0	0	0	0	0	0	0	0	0	0	0	0	1	1	1	0	0	1	0	0	1	0	0	0	0	0	0	0	0	0	0	0	0	0	0	0	0
YALI0B21252g	similar to uniprot|P10622 Saccharomyces cerevisiae YDL130w RPLA3 60S large subunit acidic ribosomal protein L44	1	1	0	0	0	0	0	0	0	0	0	0	0	0	0	0	0	0	0	0	0	0	0	0	0	0	0	0	0	0	0	0	0	0	0	0	0	0	0	0	0	0	0	0	0	0	0	0
YALI0B22110g	similar to uniprot|Q12446 Saccharomyces cerevisiae YOR181w LAS17 component of actin cortical patches	2	1	0	0	0	0	0	0	0	0	0	0	0	0	0	0	0	0	0	0	0	0	0	0	0	0	0	0	0	0	0	0	0	0	1	0	0	0	0	0	0	0	0	0	0	0	0	0
YALI0B23430g	weakly similar to uniprot|P31225 Candida albicans Corticosteroid-binding protein	1	0	0	0	0	0	0	0	0	0	0	0	0	0	0	0	0	0	0	0	0	0	0	0	0	0	0	0	0	0	1	0	0	0	0	0	0	0	0	0	0	0	0	0	0	0	0	0
YALI0B23452g	hypothetical protein conserved in the Yarrowia clade	1	0	0	0	0	0	0	0	0	0	0	0	0	0	0	0	0	0	0	0	0	0	0	0	0	0	0	0	0	0	1	0	0	0	0	0	0	0	0	0	0	0	0	0	0	0	0	0
YALI0B23474g	hypothetical protein conserved in the Yarrowia clade	3	0	0	0	0	0	0	0	0	0	0	0	0	0	0	0	0	0	0	0	0	0	0	0	0	0	1	0	0	0	1	0	0	0	0	0	0	0	0	0	0	0	0	0	0	0	1	0
YALI0C00110g	weakly similar to uniprot|Q9P731 Neurospora crassa%2C putative serum paraoxonase/arylesterase family protein	1	0	0	0	0	0	0	0	0	0	0	0	0	0	0	0	0	0	0	0	0	0	0	0	0	0	0	0	0	0	0	0	0	0	0	0	0	0	0	0	0	0	0	0	0	0	0	0
YALI0C00132g	similar to uniprot|P40445 Saccharomyces cerevisiae YIL166C Uncharacterized transporter	1	0	0	0	0	0	0	0	0	0	0	0	0	0	0	0	0	0	0	0	0	0	0	0	0	0	0	0	0	0	0	0	0	0	0	0	0	0	0	0	0	0	0	0	0	0	0	0
YALI0C00165g	similar to uniprot|Q9P371 Schizosaccharomyces pombe sst2 AMSH-like protease	1	0	0	0	0	0	0	0	0	0	0	0	0	0	0	0	0	0	0	0	0	0	0	0	0	0	0	0	0	0	0	0	0	0	0	0	0	0	0	0	0	0	0	0	0	0	0	0
YALI0C00605g	similar to uniprot|P38879 Saccharomyces cerevisiae YHR193c EGD2 alpha subunit of the nascent polypeptide- associated complex	2	0	0	1	0	0	0	0	0	0	0	0	0	0	0	0	0	0	0	0	0	0	0	0	0	0	0	0	0	0	0	0	0	0	1	0	0	0	0	0	0	0	0	0	0	0	0	0
YALI0C02387g	uniprot|Q6L8K6 Yarrowia lipolytica YALI0C02387g YAS1 Basic helix-loop-helix transcription factor essential for cytochrome p450 induction in response to alkanes	2	1	0	1	0	0	0	0	0	0	0	0	0	0	0	0	0	0	0	0	0	0	0	0	0	0	0	0	0	0	0	0	0	0	0	0	0	0	0	0	0	0	0	0	0	0	0	0
YALI0C02981g	weakly similar to uniprot|P47000 Saccharomyces cerevisiae YJL159W (ohnolog of YKL163W) HSP150 member of the PIR1P/HSP150P/PIR3P family	4	1	0	0	0	0	0	0	0	0	0	0	0	0	0	0	0	0	0	0	0	0	0	0	0	0	0	0	0	0	1	0	0	0	1	0	0	0	0	0	0	0	0	0	0	0	0	0
YALI0C03806g	hypothetical protein conserved in the Yarrowia clade	1	1	0	0	0	0	0	0	0	0	0	0	0	0	0	0	0	0	0	0	0	0	0	0	0	0	0	0	0	0	0	0	0	0	0	0	0	0	0	0	0	0	0	0	0	0	0	0
YALI0C05973g	hypothetical protein conserved in the Yarrowia clade	4	1	1	1	0	0	0	0	0	0	0	0	0	0	0	0	0	0	0	0	0	0	0	0	0	0	0	0	0	0	0	0	0	0	1	0	0	0	0	0	0	0	0	0	0	0	0	0
YALI0C07458g	uniprot|Q6CCQ6 Yarrowia lipolytica YALI0C07458g MATB2 Mating type B protein 2	33	0	1	0	0	0	1	1	0	1	1	1	1	1	1	1	1	1	1	1	1	0	0	1	0	1	1	1	1	1	0	0	1	1	1	1	0	1	1	0	1	0	1	1	0	0	0	1
YALI0C07480g	uniprot|Q707X9 Yarrowia lipolytica YALI0C07480g MATB1 Mating type B protein 1	33	0	1	0	0	0	1	1	0	1	1	1	1	1	1	1	1	1	1	1	1	0	0	1	0	1	1	1	1	1	0	0	1	1	1	1	0	1	1	0	1	0	1	1	0	0	0	1
YALI0C08470g	similar to uniprot|Q75EM4 Eremothecium gossypii AAR055W hypothetical protein	1	0	0	0	0	0	0	0	0	0	0	0	0	0	0	0	0	0	0	0	0	0	0	0	0	0	0	0	0	0	0	0	0	0	0	0	0	0	0	0	0	0	0	0	1	0	0	0
YALI0C08613g	similar to uniprot|Q6C6I7 Yarrowia lipolytica YALI0E09218g%2C peptidase domain containing protein	1	0	0	0	0	0	0	0	0	0	0	0	0	0	0	0	0	0	0	0	0	0	0	0	0	0	0	0	0	0	1	0	0	0	0	0	0	0	0	0	0	0	0	0	0	0	0	0
YALI0C09232g	some similarities with uniprot|Q12427 Saccharomyces cerevisiae YDR169c STB3 SIN3 protein-binding protein	2	1	0	0	0	0	0	0	0	0	0	0	0	0	0	0	0	0	0	0	0	0	0	0	0	0	0	0	0	0	0	0	0	0	1	0	0	0	0	0	0	0	0	0	0	0	0	0
YALI0C09933g	weakly similar to uniprot|P35732 Saccharomyces cerevisiae YKL054c VID31 similarity to glutenin	5	1	1	1	0	0	0	0	0	0	0	0	0	0	0	0	0	0	0	0	0	0	0	0	0	0	0	0	0	0	0	0	0	0	1	0	0	1	0	0	0	0	0	0	0	0	0	0
YALI0C11165g	The N-terminal part is highly similar to uniprot|Q6CE66 Yarrowia lipolytica YALI0B18194g	3	0	0	0	0	0	0	0	0	0	0	0	0	0	0	0	0	0	0	0	0	0	0	1	0	1	0	0	0	0	0	1	0	0	0	0	0	0	0	0	0	0	0	0	0	0	0	0
YALI0C11275g	hypothetical protein conserved in the Yarrowia clade	5	0	1	0	0	0	0	0	0	0	0	0	0	0	0	0	0	0	0	0	0	0	0	0	0	0	0	0	0	0	1	0	0	0	1	0	0	1	0	0	0	0	0	0	1	0	0	0
YALI0C11836g	highly similar to uniprot|Q6CC74 Yarrowia lipolytica YALI0C11825g	13	0	0	0	1	1	0	0	0	0	1	0	0	1	0	0	1	1	0	0	0	0	0	1	0	0	0	0	0	0	0	1	0	0	1	0	0	0	0	1	0	0	0	0	0	0	0	1
YALI0C12518g	no similarity	4	0	0	0	1	1	0	0	0	0	0	0	0	0	0	0	0	0	0	1	0	0	1	0	0	0	0	0	0	0	0	0	0	0	0	0	0	0	0	0	0	0	0	0	0	0	0	0
YALI0C13728g	no similarity	2	0	0	0	1	0	0	0	0	0	0	0	0	0	0	0	0	0	0	0	0	0	0	0	0	0	0	0	0	0	0	0	0	0	1	0	0	0	0	0	0	0	0	0	0	0	0	0
YALI0C14234g	some similarities with uniprot|P38739 Saccharomyces cerevisiae YHL028w WSC4 Cell wall integrity and stress response component	19	0	0	0	0	0	0	1	1	0	1	1	0	1	0	1	1	1	0	1	1	0	1	0	0	1	0	0	0	0	0	0	1	0	0	1	0	0	1	1	1	0	0	0	0	0	0	0
YALI0C15532g	some similarities with uniprot|P09230 Yarrowia lipolytica XPR2 Alkaline extracellular protease precursor	19	0	0	1	1	1	1	0	0	0	1	0	1	0	0	0	0	0	0	0	0	1	0	0	0	0	1	1	0	0	1	1	0	0	0	0	1	1	0	1	0	1	0	1	1	0	0	0
YALI0C15609g	no similarity	18	0	0	1	0	0	1	0	0	0	1	0	1	0	0	0	0	0	0	0	0	1	0	0	0	0	1	1	0	0	1	1	0	0	0	0	1	1	0	1	0	1	0	1	1	0	0	0
YALI0C15939g	hypothetical protein conserved in the Yarrowia clade	1	1	0	0	0	0	0	0	0	0	0	0	0	0	0	0	0	0	0	0	0	0	0	0	0	0	0	0	0	0	0	0	0	0	0	0	0	0	0	0	0	0	0	0	0	0	0	0
YALI0C16093g	no similarity	1	0	0	0	0	0	0	0	0	0	0	0	0	0	0	1	0	0	0	0	0	0	0	0	0	0	0	0	0	0	0	0	0	0	0	0	0	0	0	0	0	0	0	0	0	0	0	0
YALI0C18481g	uniprot|Q9HFC9 Yarrowia lipolytica YALI0C18481g MTP4 Metallothionein-IV	1	0	1	0	0	0	0	0	0	0	0	0	0	0	0	0	0	0	0	0	0	0	0	0	0	0	0	0	0	0	0	0	0	0	0	0	0	0	0	0	0	0	0	0	0	0	0	0
YALI0C18513g	similar to uniprot|P38523 Saccharomyces cerevisiae YOR232w MGE1 heat shock protein - chaperone	3	1	0	1	0	0	0	0	0	0	0	0	0	0	0	0	0	0	0	0	0	0	0	0	0	0	0	0	0	0	0	0	0	0	1	0	0	0	0	0	0	0	0	0	0	0	0	0
YALI0C20229g	no similarity	3	0	1	0	0	0	0	0	0	0	0	0	0	0	0	0	0	0	0	0	0	0	0	0	0	0	0	0	0	0	1	0	0	0	0	0	0	0	0	0	0	0	0	0	1	0	0	0
YALI0C22297g	no similarity	43	1	1	1	1	1	0	1	0	1	1	1	1	0	1	1	1	1	0	1	1	0	1	1	1	1	1	0	1	1	1	1	1	0	1	1	0	1	1	1	1	0	1	0	1	1	1	0
YALI0C22394g	weakly similar to uniprot|P41928 Yarrowia lipolytica YALI0A02423g MTP2 Metallothionein-II	1	0	0	0	0	0	0	0	0	0	0	0	0	0	0	0	0	0	0	0	0	0	0	0	0	0	0	0	0	0	0	0	0	0	0	0	0	0	0	0	0	0	0	0	1	0	0	0
YALI0C22682g	some similarities with uniprot|P42944 Saccharomyces cerevisiae YJL110C (ohnolog of YKR034W) GZF3 transcriptional repressor	2	1	0	0	0	0	0	0	0	0	0	0	0	0	0	0	0	0	0	0	0	0	0	0	0	0	0	0	0	0	0	0	0	0	1	0	0	0	0	0	0	0	0	0	0	0	0	0
YALI0C22836g	some similarities with uniprot|Q8TFK5 Yarrowia lipolytica YALI0E18788g CWP1 Cell wall protein of the PIR family	3	1	1	1	0	0	0	0	0	0	0	0	0	0	0	0	0	0	0	0	0	0	0	0	0	0	0	0	0	0	0	0	0	0	0	0	0	0	0	0	0	0	0	0	0	0	0	0
YALI0C23452g	hypothetical protein conserved in the Yarrowia clade	1	0	0	0	0	0	0	0	0	0	0	0	0	0	0	0	0	0	0	0	0	0	0	0	0	0	0	0	0	0	0	0	0	0	0	0	0	0	0	0	0	0	0	0	0	0	0	0
YALI0C24057g	similar to uniprot|P28007 Saccharomyces cerevisiae YHR089c GAR1 nucleolar rRNA processing protein%2C 5 end	1	1	0	0	0	0	0	0	0	0	0	0	0	0	0	0	0	0	0	0	0	0	0	0	0	0	0	0	0	0	0	0	0	0	0	0	0	0	0	0	0	0	0	0	0	0	0	0
YALI0D00132g	similar to uniprot|Q9P3B9 Neurospora crassa B7N4.050 Related to myo-inositol transport protein ITR1	4	0	0	0	0	0	0	0	0	0	0	0	0	0	0	0	0	0	0	0	0	1	0	0	0	0	0	0	0	0	0	0	0	1	0	0	0	0	0	0	0	0	0	0	0	0	0	0
YALI0D00154g	hypothetical protein conserved in the Yarrowia clade	6	1	0	0	0	0	0	0	0	0	1	0	0	0	0	0	0	0	0	0	0	0	0	1	0	0	0	0	0	0	0	0	0	0	1	0	0	1	0	0	0	0	0	0	0	0	0	0
YALI0D01573g	uniprot|Q9Y7W9 Yarrowia lipolytica YALI0D01573g MGF1 Mycelial growth factor%2C DNA-binding transcription factor	2	1	0	0	0	0	0	0	0	0	0	0	0	0	0	0	0	0	0	0	0	0	0	0	0	0	0	0	0	0	0	0	0	0	1	0	0	0	0	0	0	0	0	0	0	0	0	0
YALI0D04576g	weakly similar to uniprot|G3ASW3 Spathaspora passalidarum hypothetical protein SPAPADRAFT_62602	8	1	1	1	0	0	0	0	0	0	0	0	0	0	0	0	0	0	0	1	0	0	0	0	0	1	0	0	1	0	0	1	0	0	1	0	0	0	0	0	0	0	0	0	0	0	0	0
YALI0D05041g	weakly similar to uniprot|A3LN49 Scheffersomyces stipitis C2H2 zinc finger protein	1	0	0	0	0	0	0	0	0	0	0	0	0	0	0	0	0	0	0	0	0	0	0	0	1	0	0	0	0	0	0	0	0	0	0	0	0	0	0	0	0	0	0	0	0	0	0	0
YALI0D06655g	hypothetical protein conserved in the Yarrowia clade	1	0	0	0	0	0	0	0	0	0	0	0	0	0	0	0	0	0	0	0	0	0	0	1	0	0	0	0	0	0	0	0	0	0	0	0	0	0	0	0	0	0	0	0	0	0	0	0
YALI0D07535g	similar to uniprot|P89113 Saccharomyces cerevisiae YOL052C-A (ohnolog of YMR251W-A) DDR2 heat shock protein DDRA2	2	1	1	0	0	0	0	0	0	0	0	0	0	0	0	0	0	0	0	0	0	0	0	0	0	0	0	0	0	0	0	0	0	0	0	0	0	0	0	0	0	0	0	0	0	0	0	0
YALI0D07568g	weakly similar to uniprot|P40502 Saccharomyces cerevisiae YIL087c	2	1	0	0	0	0	0	0	0	0	0	0	0	0	0	0	0	0	0	0	0	0	0	0	0	0	0	0	0	0	0	0	0	0	1	0	0	0	0	0	0	0	0	0	0	0	0	0
YALI0D07744g	weakly similar to uniprot|Q9P5L6 Neurospora crassa Related to AP-1-like transcription factor	1	1	0	0	0	0	0	0	0	0	0	0	0	0	0	0	0	0	0	0	0	0	0	0	0	0	0	0	0	0	0	0	0	0	0	0	0	0	0	0	0	0	0	0	0	0	0	0
YALI0D07898g	hypothetical protein conserved in the Yarrowia clade	2	1	0	0	0	0	0	0	0	0	0	0	0	0	0	0	0	0	0	0	0	0	0	0	0	0	0	0	0	0	0	0	0	0	1	0	0	0	0	0	0	0	0	0	0	0	0	0
YALI0D08140g	similar to uniprot|P36110 Saccharomyces cerevisiae YKR013W (ohnolog of YJL079C) PRY2 protein precursor (Pathogen related in Sc 2)	1	0	0	0	0	0	0	0	0	0	0	0	0	0	0	0	0	0	0	0	0	0	0	0	0	0	0	0	0	0	0	0	0	0	1	0	0	0	0	0	0	0	0	0	0	0	0	0
YALI0D10747g	hypothetical protein conserved in the Yarrowia clade	1	1	0	0	0	0	0	0	0	0	0	0	0	0	0	0	0	0	0	0	0	0	0	0	0	0	0	0	0	0	0	0	0	0	0	0	0	0	0	0	0	0	0	0	0	0	0	0
YALI0D12793g	weakly similar to uniprot|Q04598 Saccharomyces cerevisiae YDR115w Putative mitochondrial ribosomal protein of the large subunit	1	1	0	0	0	0	0	0	0	0	0	0	0	0	0	0	0	0	0	0	0	0	0	0	0	0	0	0	0	0	0	0	0	0	0	0	0	0	0	0	0	0	0	0	0	0	0	0
YALI0D15180g	hypothetical protein conserved in the Yarrowia clade	1	0	0	0	0	0	0	0	0	0	0	0	0	0	0	0	0	0	0	0	0	0	0	0	0	0	0	0	0	0	0	0	0	0	0	0	0	0	0	0	0	0	0	0	0	0	0	0
YALI0D15906g	uniprot|Q6C8Y2 Yarrowia lipolytica YALI0D15906g LIP12 Triacylglycerol lipase precursor	3	0	0	0	0	0	0	0	0	0	0	0	0	0	0	0	0	1	0	0	0	0	0	0	0	0	0	1	0	0	0	0	0	0	0	0	0	0	0	0	0	0	0	0	0	1	0	0
YALI0D16401g	similar to uniprot|O74803 Schizosaccharomyces pombe UV excision repair protein rhp23 (RAD23 homolog)	2	1	0	0	0	0	0	0	0	0	0	0	0	0	0	0	0	0	0	0	0	0	0	0	0	0	0	0	0	0	0	0	0	0	1	0	0	0	0	0	0	0	0	0	0	0	0	0
YALI0D16720g	similar to uniprot|P17505 Saccharomyces cerevisiae YKL085w Malate dehydrogenase%2C mitochondrial precursor	52	1	1	1	1	1	1	1	1	1	1	1	1	1	1	1	1	1	0	1	1	0	1	1	1	1	1	1	1	1	1	1	1	1	1	1	1	1	1	1	1	1	0	1	1	1	1	1
YALI0D16753g	uniprot|Q6C8V3 Yarrowia lipolytica YALI0D16753g MDH1 Mitochondrial malate dehydrogenase	1	0	0	0	0	0	0	0	0	0	0	0	0	0	0	0	0	0	0	0	0	0	0	0	0	0	0	0	0	0	0	0	0	0	0	0	0	0	0	0	0	0	0	0	0	0	0	1
YALI0D19184g	uniprot|Q6C8J2 Yarrowia lipolytica YALI0D19184g LIP7 Triacylglycerol lipase precursor	1	0	1	0	0	0	0	0	0	0	0	0	0	0	0	0	0	0	0	0	0	0	0	0	0	0	0	0	0	0	0	0	0	0	0	0	0	0	0	0	0	0	0	0	0	0	0	0
YALI0D19294g	hypothetical protein conserved in the Yarrowia clade	1	0	0	0	0	0	0	0	0	0	0	0	0	0	0	0	0	0	0	0	0	0	0	0	0	0	0	0	0	0	0	0	0	0	0	0	0	0	0	0	0	0	0	0	0	1	0	0
YALI0D20526g	weakly similar to uniprot|P22943 Saccharomyces cerevisiae YFL014W HSP12 Plasma membrane localized protein that protects membranes from desiccation	1	0	0	0	0	0	0	0	0	0	0	0	0	0	0	0	0	0	0	0	1	0	0	0	0	0	0	0	0	0	0	0	0	0	0	0	0	0	0	0	0	0	0	0	0	0	0	0
YALI0D20548g	hypothetical protein conserved in the Yarrowia clade	1	1	0	0	0	0	0	0	0	0	0	0	0	0	0	0	0	0	0	0	0	0	0	0	0	0	0	0	0	0	0	0	0	0	0	0	0	0	0	0	0	0	0	0	0	0	0	0
YALI0D21208g	similar to uniprot|O74999 Schizosaccharomyces pombe Putative DNA excision repair protein	1	0	0	0	0	0	0	0	0	0	0	0	0	0	0	0	0	0	0	0	0	0	0	0	0	0	0	0	0	0	0	0	0	0	0	0	0	0	0	0	0	0	0	0	0	0	0	0
YALI0D21230g	some similarities with uniprot|Q00658 Emericella nidulans FlbD	1	0	0	0	0	0	0	0	0	0	0	0	0	0	0	0	0	0	0	0	0	0	0	0	0	0	0	0	0	0	0	0	0	0	0	0	0	0	0	0	0	0	0	0	0	0	0	0
YALI0D21329g	similar to uniprot|Q6C226 Yarrowia lipolytica YALI0F11407g	14	0	1	1	0	0	0	0	0	0	0	1	0	0	0	0	1	0	0	0	1	0	0	0	0	1	1	0	1	0	0	1	1	0	0	0	0	1	0	1	0	1	0	0	0	0	0	0
YALI0D21684g	some similarities with uniprot|P46995 Saccharomyces cerevisiae YJL168c EZL1 enhancer of zeste-like	1	0	0	0	0	1	0	0	0	0	0	0	0	0	0	0	0	0	0	0	0	0	0	0	0	0	0	0	0	0	0	0	0	0	0	0	0	0	0	0	0	0	0	0	0	0	0	0
YALI0D24167g	uniprot|Q6C7Z2 Yarrowia lipolytica YALI0D24167g CBF1 Basic helix-loop-helix (bHLH) protein	1	1	0	0	0	0	0	0	0	0	0	0	0	0	0	0	0	0	0	0	0	0	0	0	0	0	0	0	0	0	0	0	0	0	0	0	0	0	0	0	0	0	0	0	0	0	0	0
YALI0D24277g	hypothetical protein conserved in the Yarrowia clade	4	1	0	1	0	0	0	0	0	0	0	0	0	0	0	0	0	0	0	0	0	0	0	0	1	0	0	0	0	0	0	0	0	0	1	0	0	0	0	0	0	0	0	0	0	0	0	0
YALI0D24365g	hypothetical protein conserved in the Yarrowia clade	5	1	1	1	0	0	0	0	0	0	0	0	0	0	0	0	0	0	0	0	0	0	0	0	0	0	0	0	0	0	0	0	0	0	1	0	0	1	0	0	0	0	0	0	0	0	0	0
YALI0D24673g	some similarities with uniprot|Q9P7Q4 Schizosaccharomyces pombe secretory pathway protein Sec18 (predicted)	5	0	0	0	0	0	0	0	0	0	0	0	0	0	0	0	0	1	0	0	1	0	0	0	0	0	0	0	0	0	0	1	0	0	0	0	0	1	0	0	0	0	1	0	0	0	0	0
YALI0D25014g	hypothetical protein conserved in the Yarrowia clade	1	1	0	0	0	0	0	0	0	0	0	0	0	0	0	0	0	0	0	0	0	0	0	0	0	0	0	0	0	0	0	0	0	0	0	0	0	0	0	0	0	0	0	0	0	0	0	0
YALI0D25531g	hypothetical protein conserved in the Yarrowia clade	2	0	0	0	0	0	0	0	0	0	0	0	0	0	0	0	0	0	0	0	0	0	0	0	0	0	0	0	0	0	1	0	0	0	1	0	0	0	0	0	0	0	0	0	0	0	0	0
YALI0D26191g	weakly similar to uniprot|P37370 Saccharomyces cerevisiae YLR337c VRP1 verprolin	1	0	0	0	0	0	0	0	0	0	0	0	0	0	0	0	0	0	0	0	0	0	0	0	0	0	0	0	0	0	0	0	0	0	1	0	0	0	0	0	0	0	0	0	0	0	0	0
YALI0E05159g	hypothetical protein conserved in the Yarrowia clade	2	1	1	0	0	0	0	0	0	0	0	0	0	0	0	0	0	0	0	0	0	0	0	0	0	0	0	0	0	0	0	0	0	0	0	0	0	0	0	0	0	0	0	0	0	0	0	0
YALI0E05819g	weakly similar to uniprot|P08640 Saccharomyces cerevisiae YIR019c STA1 extracellular alpha-1%2C 4-glucan glucosidase in frame stop codon%2C pseudogene	1	0	0	0	0	0	0	0	0	0	0	0	0	0	0	0	0	0	0	0	0	0	0	0	0	0	0	0	0	0	0	0	0	0	0	0	0	0	0	0	0	0	0	0	0	0	0	0
YALI0E06589g	similar to uniprot|Q6C1D8 Yarrowia lipolytica YALI0F17182g%2C Polyketide cyclase/dehydratase domain containing protein	1	0	0	0	0	0	0	0	0	0	0	0	0	0	0	0	0	0	0	0	0	0	0	0	0	0	0	1	0	0	0	0	0	0	0	0	0	0	0	0	0	0	0	0	0	0	0	0
YALI0E07832g	weakly similar to uniprot|Q01589 Saccharomyces cerevisiae YDR077W (ohnolog of YER150W) SED1 abundant cell surface glycoprotein	2	1	0	0	0	0	0	0	0	0	0	0	0	0	0	0	0	0	0	0	0	0	0	0	0	0	0	0	0	0	0	0	0	0	1	0	0	0	0	0	0	0	0	0	0	0	0	0
YALI0E08392g	similar to uniprot|P41927 Yarrowia lipolytica YALI0A02416g MTP1 Metallothionein-I	1	0	0	0	0	0	0	0	0	0	0	0	0	0	0	0	0	0	0	0	0	0	0	0	0	0	0	0	0	0	0	0	0	0	0	0	0	0	0	0	0	0	0	0	1	0	0	0
YALI0E08969g	similar to uniprot|P39109 Saccharomyces cerevisiae YDR135c YCF1 glutathione S-conjugate transporter%2C vacuolar	6	0	0	0	0	0	0	0	0	0	1	0	1	0	0	0	1	0	0	0	0	0	0	0	1	0	0	1	0	0	0	0	0	0	0	0	0	0	0	0	1	0	0	0	0	0	0	0
YALI0E09779g	no similarity	4	1	1	0	0	0	0	0	0	0	0	0	0	0	0	0	0	0	0	0	0	0	0	0	0	0	0	0	0	0	1	0	0	0	0	0	0	0	0	0	0	0	0	0	1	0	0	0
YALI0E10483g	weakly similar to uniprot|P53943 Saccharomyces cerevisiae YNL065W (ohnolog of YIL120W) similarity to resistance proteins	1	0	0	0	0	0	0	0	0	0	0	0	0	0	0	0	0	0	0	0	0	0	0	0	0	0	0	0	0	0	0	0	0	0	0	0	0	0	0	0	0	0	0	1	0	0	0	0
YALI0E10505g	weakly similar to uniprot|C4QX38 Komagataella pastoris Zinc finger protein involved in control of meiosis	1	0	0	0	0	0	0	0	0	0	0	0	0	0	0	0	0	0	0	0	0	0	0	0	0	0	0	0	0	0	0	0	0	0	0	0	0	0	0	0	0	0	0	1	0	0	0	0
YALI0E10527g	no similarity	1	0	0	0	0	0	0	0	0	0	0	0	0	0	0	0	0	0	0	0	0	0	0	0	0	0	0	0	0	0	0	0	0	0	0	0	0	0	0	0	0	0	0	1	0	0	0	0
YALI0E10549g	similar to uniprot|G8YT44 Millerozyma farinosa Piso0_000114	1	0	0	0	0	0	0	0	0	0	0	0	0	0	0	0	0	0	0	0	0	0	0	0	0	0	0	0	0	0	0	0	0	0	0	0	0	0	0	0	0	0	0	1	0	0	0	0
YALI0E11605g	some similarities with uniprot|C4R0Y5 Komagataella pastoris hypothetical protein	3	1	0	0	1	0	0	0	0	0	0	0	0	0	0	0	0	0	0	0	0	0	0	0	0	0	0	0	0	0	0	0	0	0	1	0	0	0	0	0	0	0	0	0	0	0	0	0
YALI0E13255g	uniprot|Q6C618 Yarrowia lipolytica YALI0E13255g SSE1 HSP70 protein%2C ATPase component of heat shock protein Hsp90 chaperone complex	1	0	0	0	0	0	0	0	0	0	0	0	0	0	0	0	0	0	0	0	0	0	0	0	1	0	0	0	0	0	0	0	0	0	0	0	0	0	0	0	0	0	0	0	0	0	0	0
YALI0E13508g	similar to uniprot|P25294 Saccharomyces cerevisiae YNL007c SIS1 heat shock protein	1	1	0	0	0	0	0	0	0	0	0	0	0	0	0	0	0	0	0	0	0	0	0	0	0	0	0	0	0	0	0	0	0	0	0	0	0	0	0	0	0	0	0	0	0	0	0	0
YALI0E13574g	hypothetical protein conserved in the Yarrowia clade	1	0	0	0	0	0	0	0	0	0	0	0	0	0	0	0	0	0	0	0	0	0	0	0	1	0	0	0	0	0	0	0	0	0	0	0	0	0	0	0	0	0	0	0	0	0	0	0
YALI0E14058g	similar to uniprot|P38922 Saccharomyces cerevisiae HRB1 TOM34 YNL004W (ohnolog of YCL011C) Poly(A+) RNA- binding protein%2C involved in the export of mRNAs from the nucleus to the cytoplasm	1	0	0	0	0	0	0	0	0	0	0	0	0	0	0	0	0	0	0	0	0	0	0	0	0	1	0	0	0	0	0	0	0	0	0	0	0	0	0	0	0	0	0	0	0	0	0	0
YALI0E15268g	some similarities with uniprot|Q07540 Saccharomyces cerevisiae YDL120w YFH1 regulates mitochondrial iron accumulation	1	0	0	0	0	0	0	0	0	0	0	0	0	0	0	0	0	0	0	0	0	0	0	0	0	0	0	0	0	0	0	0	0	0	0	0	0	1	0	0	0	0	0	0	0	0	0	0
YALI0E15312g	similar to uniprot|P53305 Saccharomyces cerevisiae YGR215w RSM27	2	0	1	0	0	0	0	0	0	0	0	0	0	0	0	0	0	0	0	0	0	0	0	0	0	0	0	0	0	0	0	0	0	0	0	0	0	0	0	1	0	0	0	0	0	0	0	0
YALI0E15356g	similar to uniprot|O14102 Schizosaccharomyces pombe Spliceosome-associated protein 49	1	0	0	0	0	0	0	0	0	0	0	0	0	0	0	0	0	0	0	0	0	0	0	0	0	0	0	0	0	0	0	0	0	0	0	0	0	0	0	0	0	0	0	0	0	1	0	0
YALI0E16412g	similar to uniprot|Q6CGP8 Yarrowia lipolytica YALI0A17446g%2C pseudogene	2	0	0	0	0	0	0	0	0	0	0	0	0	0	0	0	0	0	0	0	0	0	0	1	0	0	0	0	0	0	0	0	0	0	1	0	0	0	0	0	0	0	0	0	0	0	0	0
YALI0E17941g	some similarities with uniprot|G3ASW3 Spathaspora passalidarum SPAPADRAFT_62602 hypothetical protein	37	1	1	1	1	1	0	1	0	0	1	1	0	1	1	0	1	1	0	1	0	0	1	1	1	1	0	0	1	0	0	1	1	0	1	1	0	1	1	1	1	1	0	1	1	0	1	1
YALI0E18051g	some similarities with uniprot|Q12030 Saccharomyces cerevisiae YDR167W TAF10 Subunit (145 kDa) of TFIID and SAGA complexes	1	1	0	0	0	0	0	0	0	0	0	0	0	0	0	0	0	0	0	0	0	0	0	0	0	0	0	0	0	0	0	0	0	0	0	0	0	0	0	0	0	0	0	0	0	0	0	0
YALI0E18788g	uniprot|Q8TFK5 Yarrowia lipolytica YALI0E18788g CWP1 GPI-anchored cell wall protein	3	1	0	0	0	0	0	0	0	0	0	0	0	0	0	0	0	0	0	0	0	0	0	0	1	1	0	0	0	0	0	0	0	0	0	0	0	0	0	0	0	0	0	0	0	0	0	0
YALI0E19613g	no similarity	22	1	0	0	1	1	1	1	1	1	1	0	1	0	1	0	0	0	0	0	0	0	1	1	0	1	1	1	1	1	0	0	1	0	1	1	0	0	1	0	0	0	0	0	0	1	0	0
YALI0E19635g	hypothetical protein conserved in the Yarrowia clade	4	1	1	1	0	0	0	0	0	0	0	0	0	0	0	0	0	0	0	0	0	0	0	0	0	0	0	0	0	0	0	0	0	0	1	0	0	0	0	0	0	0	0	0	0	0	0	0
YALI0E20757g	some similarities with uniprot|O13547 Saccharomyces cerevisiae YLR390w-a SSR1 Secretory Stress Response protein 1	6	1	0	0	0	0	0	0	0	0	0	0	0	0	0	0	0	0	0	0	0	0	0	1	1	1	0	0	1	0	0	1	0	0	0	0	0	0	0	0	0	0	0	0	0	0	0	0
YALI0E22088g	weakly similar to uniprot|P10863 Saccharomyces cerevisiae YER011w TIR1 cold-shock induced protein of the TIR1P%2CTIP1P family	8	1	1	1	1	0	0	0	0	0	0	0	0	0	0	0	0	0	0	0	0	0	0	0	0	1	0	0	0	0	0	1	0	0	1	0	0	0	0	0	0	0	0	0	0	0	0	1
YALI0E22286g	uniprot|Q6C500 Yarrowia lipolytica YALI0E22286g CWP11 GPI-anchored cell wall protein%2C putative	20	1	0	0	1	1	0	0	0	0	1	0	0	0	1	0	1	1	0	0	0	0	1	1	1	1	0	0	1	0	0	1	0	0	1	1	0	0	0	1	1	0	0	0	0	0	1	1
YALI0E23243g	similar to uniprot|P32867 Saccharomyces cerevisiae YPL232W (ohnolog of YMR183C) SSO1 syntaxin-related protein	1	1	0	0	0	0	0	0	0	0	0	0	0	0	0	0	0	0	0	0	0	0	0	0	0	0	0	0	0	0	0	0	0	0	0	0	0	0	0	0	0	0	0	0	0	0	0	0
YALI0E24937g	some similarities with uniprot|P38704 Saccharomyces cerevisiae YHR006W (ohnolog of YDR463W) SPT2 involved in pre-tRNA splicing	1	0	0	0	0	0	0	0	0	0	0	0	0	0	0	0	0	0	0	0	0	0	0	0	0	0	0	0	0	0	0	0	0	0	0	0	0	0	0	0	0	0	0	0	0	0	0	0
YALI0E24959g	weakly similar to uniprot|Q03697 Saccharomyces cerevisiae YML038c YMD8 similarity to vanadate resistance protein GOG5P%2C member of the triose phosphate translocater family of membrane transporters	1	0	0	0	0	0	0	0	0	0	0	0	0	0	0	0	0	0	0	0	0	0	0	0	0	0	0	0	0	0	0	0	0	0	0	0	0	0	0	0	0	0	0	0	0	0	0	0
YALI0E24981g	weakly similar to uniprot|G3AUV3 Spathaspora passalidarum hypothetical protein SPAPADRAFT_63658	1	0	0	0	0	0	0	0	0	0	0	0	0	0	0	0	0	0	0	0	0	0	0	0	0	0	0	0	0	0	0	0	0	0	0	0	0	0	0	0	0	0	0	0	0	0	0	0
YALI0E26719g	uniprot|Q6C4H7 Yarrowia lipolytica YALI0E26719g XPR2:SUC2 S. cerevisiae invertase under control of the XPR2 promoter	54	1	0	1	1	1	1	1	1	1	1	1	1	1	1	1	1	1	1	1	1	1	1	1	1	1	1	1	1	1	1	1	1	1	1	1	1	1	1	1	1	1	1	1	1	1	1	1
YALI0E28336g	weakly similar to uniprot|Q08294 Saccharomyces cerevisiae YOL155c	1	0	0	0	0	0	0	0	0	0	0	0	0	0	0	0	0	0	0	0	0	0	0	0	0	0	0	0	0	0	0	0	0	0	1	0	0	0	0	0	0	0	0	0	0	0	0	0
YALI0E30184g	hypothetical protein conserved in the Yarrowia clade	3	0	0	0	0	0	0	0	0	0	0	0	0	0	0	0	0	0	0	0	0	0	0	0	1	1	0	0	1	0	0	0	0	0	0	0	0	0	0	0	0	0	0	0	0	0	0	0
YALI0E33891g	no similarity	10	1	1	1	0	0	0	0	0	0	0	0	0	0	0	0	0	0	0	0	0	0	0	0	0	0	1	0	0	0	1	0	0	0	1	1	0	1	0	0	0	0	0	0	1	0	0	0
YALI0E34947g	weakly similar to uniprot|E5A0Q6 Leptosphaeria maculans similar to ser/Thr protein phosphatase family	1	0	0	0	0	0	0	0	0	0	0	0	0	0	0	0	0	0	0	0	0	0	0	0	0	0	1	0	0	0	0	0	0	0	0	0	0	0	0	0	0	0	0	0	0	0	0	0
YALI0E35024g	weakly similar to uniprot|P25338 Saccharomyces cerevisiae YGL010W	2	0	0	0	0	0	0	0	0	0	0	0	0	0	0	0	0	0	0	0	0	0	0	0	0	0	1	0	0	0	0	0	0	0	0	0	0	1	0	0	0	0	0	0	0	0	0	0
YALI0E35090g	some similarities with uniprot|Q12303 Saccharomyces cerevisiae YLR121c YPS3 GPI-anchored aspartyl protease 3 (yapsin 3)%2C pseudogene	2	0	0	0	0	0	0	0	0	0	0	0	0	0	0	0	0	0	0	0	0	0	0	0	0	0	1	0	0	0	0	0	0	0	0	0	0	1	0	0	0	0	0	0	0	0	0	0
YALI0E35112g	weakly similar to uniprot|B9WH38 Candida dubliniensis ferric reductase and cupric reductase%2C putative	3	0	0	0	0	0	0	0	0	0	0	0	0	0	0	0	0	0	0	0	0	0	0	0	0	0	1	0	0	0	0	0	0	0	0	0	0	1	1	0	0	0	0	0	0	0	0	0
YALI0E35156g	uniprot|Q6C3G2 Yarrowia lipolytica YALI0E35156g URC5 Urea carboxylase and allophanate hydrolase activities involved in uracile catabolism%2C putative	5	0	0	0	0	0	1	0	0	0	0	0	0	0	0	0	0	0	0	0	0	0	0	0	0	0	1	0	0	0	0	0	0	0	0	0	0	1	1	0	0	0	0	0	0	1	0	0
YALI0E35200g	similar to uniprot|P39709 Saccharomyces cerevisiae YAL067c SEO1 suppressor of sulfoxyde ethionine resistance	12	0	0	0	1	1	1	0	1	0	1	0	1	0	0	0	0	0	0	0	0	0	0	0	0	0	1	1	0	0	1	0	0	0	0	0	0	1	1	0	0	0	0	0	0	1	0	0
YALI0E35222g	similar to uniprot|P08540 Kluyveromyces lactis Potential acid phosphatase	15	0	1	0	1	1	1	0	1	0	1	0	1	0	0	0	0	0	0	0	0	0	0	0	0	1	1	1	0	0	1	0	1	0	0	0	0	1	1	0	0	0	0	0	0	1	0	0
YALI0F00105g	hypothetical protein conserved in the Yarrowia clade	1	0	0	0	0	0	0	0	0	0	0	0	0	0	0	0	0	0	0	0	0	0	0	0	0	0	1	0	0	0	0	0	0	0	0	0	0	0	0	0	0	0	0	0	0	0	0	0
YALI0F01518g	some similarities with uniprot|Q6CF33 Yarrowia lipolytica YALI0B10626g	1	0	0	0	0	0	0	0	0	0	0	0	0	0	0	0	1	0	0	0	0	0	0	0	0	0	0	0	0	0	0	0	0	0	0	0	0	0	0	0	0	0	0	0	0	0	0	0
YALI0F04213g	uniprot|Q6C2X8 Yarrowia lipolytica YALI0F04213g TSR1 Protein required for processing of 20S pre-rRNA in the cytoplasm	1	0	0	0	0	0	0	0	0	0	0	0	0	0	0	0	0	0	0	0	0	0	0	0	0	0	0	0	0	0	0	0	0	0	1	0	0	0	0	0	0	0	0	0	0	0	0	0
YALI0F05742g	weakly similar to uniprot|Q9P7S9 Schizosaccharomyces pombe SPAC23G3.04	1	1	0	0	0	0	0	0	0	0	0	0	0	0	0	0	0	0	0	0	0	0	0	0	0	0	0	0	0	0	0	0	0	0	0	0	0	0	0	0	0	0	0	0	0	0	0	0
YALI0F05808g	highly similar to uniprot|P05319 Saccharomyces cerevisiae YOL039w RPLA2 acidic ribosomal protein P2 alpha	1	1	0	0	0	0	0	0	0	0	0	0	0	0	0	0	0	0	0	0	0	0	0	0	0	0	0	0	0	0	0	0	0	0	0	0	0	0	0	0	0	0	0	0	0	0	0	0
YALI0F07535g	weakly similar to uniprot|P40552 Saccharomyces cerevisiae YIL011W (ohnolog of YOR010C) TIR3 cell wall mannoprotein%3B member of Srp1p/Tip1p family of serine- alanine-rich proteins	1	1	0	0	0	0	0	0	0	0	0	0	0	0	0	0	0	0	0	0	0	0	0	0	0	0	0	0	0	0	0	0	0	0	0	0	0	0	0	0	0	0	0	0	0	0	0	0
YALI0F08613g	uniprot|Q6C2E3 Yarrowia lipolytica YALI0F08613g QCR2 Ubiquinol-cytochrome-c reductase chain II	1	1	0	0	0	0	0	0	0	0	0	0	0	0	0	0	0	0	0	0	0	0	0	0	0	0	0	0	0	0	0	0	0	0	0	0	0	0	0	0	0	0	0	0	0	0	0	0
YALI0F08965g	weakly similar to uniprot|P40040 Saccharomyces cerevisiae YER063w	2	1	0	0	0	0	0	0	0	0	0	0	0	0	0	0	0	0	0	0	0	0	0	0	0	0	0	0	0	0	0	0	0	0	1	0	0	0	0	0	0	0	0	0	0	0	0	0
YALI0F09119g	hypothetical protein conserved in the Yarrowia clade	20	1	1	0	1	1	0	0	0	0	1	0	0	0	0	0	1	0	0	0	0	0	1	1	1	1	0	0	1	0	0	1	1	0	1	1	0	1	0	0	0	0	0	0	1	0	1	1
YALI0F11407g	weakly similar to uniprot|Q6BZT2 Yarrowia lipolytica YALI0F31097%2C unnown function	4	0	0	0	1	0	0	0	0	0	1	0	1	0	0	0	0	0	0	0	0	0	0	0	0	0	0	0	0	0	0	0	0	0	0	0	0	0	1	0	0	0	0	0	0	0	0	0
YALI0F11572g	weakly similar to uniprot|Q0D1I5 Aspergillus terreus conserved hypothetical protein	1	0	0	0	0	0	0	0	0	0	0	0	1	0	0	0	0	0	0	0	0	0	0	0	0	0	0	0	0	0	0	0	0	0	0	0	0	0	0	0	0	0	0	0	0	0	0	0
YALI0F11583g	similar to uniprot|P06700 Saccharomyces cerevisiae YDL042C (ohnolog of YOL068C) SIR2 conserved NAD+ dependent histone deacetylase of the Sirtuin family	4	0	0	0	0	1	0	0	0	0	0	0	0	0	0	0	1	0	0	1	1	0	0	0	0	0	0	0	0	0	0	0	0	0	0	0	0	0	0	0	0	0	0	0	0	0	0	0
YALI0F11737g	similar to uniprot|Q6CHL0 Yarrowia lipolytica YALI0A07755g	3	0	0	0	0	0	0	0	0	0	0	0	0	0	0	0	0	1	0	0	0	0	0	0	0	0	0	0	0	0	0	0	0	0	0	0	0	0	0	1	0	0	0	0	0	0	0	0
YALI0F12067g	weakly similar to uniprot|Q7SDB1 Neurospora crassa NCU02099.1 predicted protein	8	1	1	1	0	0	0	0	0	0	0	0	0	0	0	0	0	0	0	0	0	0	0	1	1	1	0	0	0	0	0	1	0	0	1	0	0	0	0	0	0	0	0	0	0	0	0	0
YALI0F12287g	some similarities with uniprot|G8YCE2 Millerozyma farinosa PISO0J10239g	1	0	0	0	0	0	0	0	0	0	0	0	0	0	0	0	0	0	0	0	0	0	0	0	0	0	0	0	0	0	0	0	0	0	0	0	0	0	0	0	1	0	0	0	0	0	0	0
YALI0F12375g	some similarities with uniprot|P34761 Saccharomyces cerevisiae YNL197C (ohnolog of YDL224C)	1	1	0	0	0	0	0	0	0	0	0	0	0	0	0	0	0	0	0	0	0	0	0	0	0	0	0	0	0	0	0	0	0	0	0	0	0	0	0	0	0	0	0	0	0	0	0	0
YALI0F13497g	some similarities with uniprot|P47977 Saccharomyces cerevisiae YLR136C (ohnolog of YDR151C) TIS11 tRNA- specific adenosine deaminase 3	1	1	0	0	0	0	0	0	0	0	0	0	0	0	0	0	0	0	0	0	0	0	0	0	0	0	0	0	0	0	0	0	0	0	0	0	0	0	0	0	0	0	0	0	0	0	0	0
YALI0F14190g	hypothetical protein conserved in the Yarrowia clade	1	0	0	0	0	0	0	0	0	0	0	0	0	0	0	0	0	0	0	0	0	0	0	0	0	0	0	1	0	0	0	0	0	0	0	0	0	0	0	0	0	0	0	0	0	0	0	0
YALI0F14619g	hypothetical protein conserved in the Yarrowia clade	1	1	0	0	0	0	0	0	0	0	0	0	0	0	0	0	0	0	0	0	0	0	0	0	0	0	0	0	0	0	0	0	0	0	0	0	0	0	0	0	0	0	0	0	0	0	0	0
YALI0F14971g	hypothetical protein conserved in the Yarrowia clade	2	0	1	0	0	0	0	0	0	0	0	0	0	0	0	0	0	0	0	0	0	0	0	0	0	0	0	0	0	0	1	0	0	0	0	0	0	0	0	0	0	0	0	0	0	0	0	0
YALI0F15015g	hypothetical protein conserved in the Yarrowia clade	10	1	1	1	0	0	0	0	0	0	0	0	0	0	0	0	0	0	0	0	0	0	0	0	0	0	1	0	0	0	1	0	0	0	1	0	0	1	0	1	0	0	0	0	1	0	0	0
YALI0F17226g	highly similar to uniprot|Q03667 Saccharomyces cerevisiae YMR002w Hypothetical 16.7 kDa protein in CDC5- MVP1 intergenic region	4	1	1	1	0	0	0	0	0	0	0	0	0	0	0	0	0	0	0	0	0	0	0	0	0	0	0	0	0	0	0	0	0	0	1	0	0	0	0	0	0	0	0	0	0	0	0	0
YALI0F17556g	highly similar to uniprot|P53163 Saccharomyces cerevisiae YGL068W MNP1 Protein associated with the mitochondrial nucleoid	7	1	1	1	0	0	0	0	0	0	0	0	0	0	0	0	0	0	0	0	0	0	0	0	0	0	1	0	0	0	1	0	0	0	1	0	0	0	0	0	0	0	0	0	1	0	0	0
YALI0F19030g	similar to uniprot|Q6CH88 Yarrowia lipolytica YALI0A11198g	1	0	0	0	0	0	0	0	0	0	0	0	0	0	0	0	0	0	0	0	0	0	0	0	0	0	0	0	0	0	0	0	0	0	1	0	0	0	0	0	0	0	0	0	0	0	0	0
YALI0F23111g	weakly similar to uniprot|P06774 Saccharomyces cerevisiae YGL237c HAP2 CCAAT-binding factor subunit	1	1	0	0	0	0	0	0	0	0	0	0	0	0	0	0	0	0	0	0	0	0	0	0	0	0	0	0	0	0	0	0	0	0	0	0	0	0	0	0	0	0	0	0	0	0	0	0
YALI0F28666g	similar to uniprot|Q9HFC9 Yarrowia lipolytica YALI0C18481g MTP4 Metallothionein-IV	1	0	0	0	0	0	0	0	0	0	0	0	0	0	0	0	0	0	0	0	0	0	0	0	0	0	0	0	0	0	0	0	0	0	0	0	0	1	0	0	0	0	0	0	0	0	0	0
YALI0F31845g	similar to uniprot|P39109 Saccharomyces cerevisiae YDR135c YCF1 glutathione S-conjugate transporter	1	0	0	0	0	0	0	0	0	0	0	0	0	0	0	0	0	0	0	0	0	0	0	0	0	0	1	0	0	0	0	0	0	0	0	0	0	0	0	0	0	0	0	0	0	0	0	0
YALI0F31889g	uniprot|P09230 Yarrowia lipolytica YALI0F31889g xpr2-322 Deleted version of uniprot|P09230 Yarrowia lipolytica Alkaline extracellular protease	1	0	0	0	0	0	0	0	0	0	0	0	0	0	0	0	0	0	0	0	0	0	0	0	0	0	1	0	0	0	0	0	0	0	0	0	0	0	0	0	0	0	0	0	0	0	0	0
YALI0F31911g	uniprot|O14440 Yarrowia lipolytica YALI0F31911g GYP7/YPT7 GTPase activating protein	1	0	0	0	0	0	0	0	0	0	0	0	0	0	0	0	0	0	0	0	0	0	0	0	0	0	1	0	0	0	0	0	0	0	0	0	0	0	0	0	0	0	0	0	0	0	0	0
YALI0F31955g	weakly similar to uniprot|P15731 Saccharomyces cerevisiae YBR082C (ohnolog of YDR059C) UBC4 E2 ubiquitin- conjugating enzyme	1	0	0	0	0	0	0	0	0	0	0	0	0	0	0	0	0	0	0	0	0	0	0	0	0	0	1	0	0	0	0	0	0	0	0	0	0	0	0	0	0	0	0	0	0	0	0	0
YALI0F32043g	weakly similar to uniprot|P39960 Saccharomyces cerevisiae YER155c BEM2 GTPase-activating protein	1	0	0	0	0	0	0	0	0	0	0	0	0	0	0	0	0	0	0	0	0	0	0	0	0	0	1	0	0	0	0	0	0	0	0	0	0	0	0	0	0	0	0	0	0	0	0	0
YALI0F32060g	some similarities with uniprot|P32862 Saccharomyces cerevisiae YKL038W (ohnolog of YBR033W) RGT1 Glucose- responsive transcription factor that regulates expression of several glucose transporter (HXT) genes in response to glucose%2C pseudogene	2	0	0	0	0	0	0	0	0	0	0	0	0	0	0	0	0	0	0	0	0	0	0	0	0	0	1	0	0	0	0	0	0	0	0	0	0	0	0	0	0	0	0	0	0	0	0	1
YALI0F32131g	uniprot|Q6BZP1 Yarrowia lipolytica YALI0F32131g LIP17 Triacylglycerol lipase precursor	1	0	0	0	0	0	0	0	0	0	0	0	0	0	0	0	0	0	0	0	0	0	0	0	0	0	1	0	0	0	0	0	0	0	0	0	0	0	0	0	0	0	0	0	0	0	0	0
YALI0F32175g	some similarities with uniprot|F4PIA3 Dictyostelium fasciculatum DFA_02780 Putative uncharacterized protein	1	0	0	0	0	0	0	0	0	0	0	0	0	0	0	0	0	0	0	0	0	0	0	0	0	0	1	0	0	0	0	0	0	0	0	0	0	0	0	0	0	0	0	0	0	0	0	0
[truncated: 8 more columns]
