# Supplementary material for: Insights into the Genomic and Phenotypic Landscape of the Oleaginous Yeast Yarrowia lipolytica
Source: J Fungi (Basel). 2023 Jan 4;9(1):76. doi: 10.3390/jof9010076 (PMC9865632; doi:10.3390/jof9010076)
Supplement: Supplementary file 1 [file jof-09-00076-s001.zip › TableS6.segmental-duplications.xlsx]

## Sheet: Feuille2
TableS6: Segmental duplications found in the genomes
Strain #	Name	Mat locus	chromosome	begin	end	size	remark	# genes*	Genes
9	CBS 7326	MAT B	YALI0A	1308016	1714829	406814	2X	108	YALI0A12617g to YALI0A16720g
16	CLIB 791	MAT A	YALI0A	1703159	1737878	34720	2X	8	YALI0A16610g, YALI0A16698g, YALI0A16720g, YALI0A16753g, YALI0A16775g, YALI0A16797g, YALI0A16819g, YALI0A16841g
69	Tmolitor69	MAT A	YALI0B	1	681000	681000	1.4X	189	left arm to gene YALI0B04928g
54	CBS 7033	MAT B	YALI0B	96305	143514	47210	2X	7	YALI0B00726g=DYS1, YALI0B00748g, YALI0B00770g, YALI0B00792g=N7BM, YALI0B00814g, YALI0B00836g=PRS5, YALI0B00858g
59	24II	MAT B	YALI0B	96305	143514	47210	2X	7	YALI0B00726g=DYS1, YALI0B00748g, YALI0B00770g, YALI0B00792g=N7BM, YALI0B00814g, YALI0B00836g=PRS5, YALI0B00858g
57	PII6a	MAT B	YALI0B	96306	143515	47210	2X	7	YALI0B00726g=DYS1, YALI0B00748g, YALI0B00770g, YALI0B00792g=N7BM, YALI0B00814g, YALI0B00836g=PRS5, YALI0B00858g
60	A101	MAT B	YALI0B	96306	143515	47210	2X	7	YALI0B00726g=DYS1, YALI0B00748g, YALI0B00770g, YALI0B00792g=N7BM, YALI0B00814g, YALI0B00836g=PRS5, YALI0B00858g
7	CBS 6331	MAT B	YALI0B	96307	143517	47211	2X	7	YALI0B00726g=DYS1, YALI0B00748g, YALI0B00770g, YALI0B00792g=N7BM, YALI0B00814g, YALI0B00836g=PRS5, YALI0B00858g
13	CLIB 205	MAT A	YALI0B	96307	143517	47211	2X	7	YALI0B00726g=DYS1, YALI0B00748g, YALI0B00770g, YALI0B00792g=N7BM, YALI0B00814g, YALI0B00836g=PRS5, YALI0B00858g
72	INAG 33250	MAT B	YALI0B	96307	143515	47209	2X	7	YALI0B00726g=DYS1, YALI0B00748g, YALI0B00770g, YALI0B00792g=N7BM, YALI0B00814g, YALI0B00836g=PRS5, YALI0B00858g
47	CBS 599	MAT A	YALI0B	200716	340347	139632	1,6X	45	From YALI0B01210g ; HFD3 ; ALK6 ; MRPL7 ; OPT2 ; to YALI0B02266g
25	DBVPG 4557	MAT A	YALI0B	2023091	2638489	615399	2X	208	de YALI0B15224g à YALI0B19250g
9	CBS 7326	MAT B	YALI0B	2239806	2271919	32114	2X	10	YALI0B17028g; YALI0B17050g; YALI0B17061g; YALI0B17072g; YALI0B17138g; YALI0B17160g; YALI0B17182g; YALI0B17204g = ERG2; YALI0B17226g; YALI0B17248g; YALI0B17270g; YALI0B17292g = FRE8
45	CBS 6124-2	MAT B	YALI0B	2368416	2403375	34960	3X	9	YALI0B18326g, YALI0B18304g, YALI0B18282g, YALI0B18260g, YALI0B18238g, YALI0B18216g, YALI0B18194g, YALI0B18172g
1	CBS 2070	MAT B	YALI0B	2547787	2566117	18331	2X	2	YALI0B19316g = XPR2 (part of) ; YALI0B19338g ; YALI0B19360g ; YALI0B19382g = FAS2 (part of)
1	CBS 2070	MAT B	YALI0B	2573060	2592295	19236	2X	4	YALI0B19470g = JEN1; YALI0B19492g; YALI0B19558g; YALI0B19580g; YALI0B19602g =MGF2
13	CLIB 205	MAT A	YALI0B	2568883	2580420	11538	3X	3	YALI0B19448g; YALI0B19470g = JEN1; YALI0B19492g = GAP1; YALI0B19558g (part of)
59	24II	MAT B	YALI0B	2569277	2623253	53977	3X	18	From YALI0B19448g to YALI0B19910g, containing YALI0B19470g=JEN1, YALI0B19492g=GAP1, YALI0B19602g=MGF2, YALI0B19624g=PEX3, YALI0B19800g=GAP1
9	CBS 7326	MAT B	YALI0B	2569278	2623266	53989	2X	18	From YALI0B19448g to YALI0B19910g, containing YALI0B19470g=JEN1, YALI0B19492g=GAP1, YALI0B19602g=MGF2, YALI0B19624g=PEX3, YALI0B19800g=GAP1
60	A101	MAT B	YALI0B	2569710	2623288	53579	2X	18	From YALI0B19448g to YALI0B19910g, containing YALI0B19470g=JEN1, YALI0B19492g=GAP1, YALI0B19602g=MGF2, YALI0B19624g=PEX3, YALI0B19800g=GAP1
42	H222	MAT A	YALI0B	2804762	2834943	30182	2X	9	YALI0B21406g, YALI0B21428g, YALI0B21450g, YALI0B21472g, YALI0B21494g, YALI0B21516g, YALI0B21527g, YALI0B21538g, YALI0B21560g
72	INAG 33250	MAT B	YALI0C	103198	139452	36255	2X	10	From YALI0C00781g to YALI0C01001g
13	CLIB 205	MAT A	YALI0C	184108	193612	9505	2 X	2	YALI0C01375g; YALI0C01397g; YALI0C01411g (part of)
12	CLIB 202	MAT A	YALI0C	754130	865974	111845	3X then 4X	27	From YALI0C05885g = AAL6; OLE1; ANT2; TDH1; SNF3; DLD2; to YALI0C06460g
47	CBS 599	MAT A	YALI0C	754399	865974	111576	<1.6X then 3X	27	From YALI0C05885g = AAL6; OLE1; ANT2; TDH1; SNF3; DLD2; to YALI0C06460g
37	PYCC 4743	MAT A	YALI0C	793267	894706	101440	1.4X	8	From YALI0C06127g=ANT2 to YALI0C06644g with TDH1, SNF3, DLD2
37	PYCC 4743	MAT A	YALI0C	949402	963465	14064	<2X	3	YALI0C07150g, YALI0C07172g, YALI0C07194g. near MAT locus
69	Tmolitor69	MAT A	YALI0C	1592835	3271901	1679067	1.4X (right arm with centromer)	487	From YALI0C11495g to YALI0C24442g with POX5, GPR1 (2X)
6	CBS 6317	MAT A	YALI0C	2633445	2700418	66974	2X	21	From YALI0C19305t to YALI0C19888t (region flanked by 2 Ylli elements)
25	DBVPG 4557	MAT A	YALI0C	3169867	3265041	95175	2X	38	From YALI0C23617g=GPR1 to YALI0C24420g, containing POX5; PYC1; MRPS28; CHS3; CAM1
27	DBVPG 6868	MAT B	YALI0D	1	623088	623088	2X	193	From YALI0D00110g to YALI0D04884g
27	DBVPG 6868	MAT B	YALI0D	623089	638173	15085	3X	5	YALI0D04895g, YALI0D04917g, YALI0D04939g=NIAM, YALI0D04961g=SWR1, YALI0D04983g=CBR1
25	DBVPG 4557	MAT A	YALI0D	680840	731502	50663	2X	16	From 3' YALI0D05269g to 3' YALI0D05687g
13	CLIB 205	MAT A	YALI0D	854223	868347	14125	2X	4	YALI0D06688g=FTR1 iron permease, YALI0D06710g, YALI0D06732g, YALI0D06754g=Ferro-O2-oxidoreductase precursor
72	INAG 33250	MAT B	YALI0D	854223	868348	14126	2X	4	YALI0D06688g=FTR1 iron permease, YALI0D06710g, YALI0D06732g, YALI0D06754g=Ferro-O2-oxidoreductase precursor
60	A101	MAT B	YALI0E	2264842	2310506	45665	3X then 4X	13	From 3' YALI0E18986g to 5' YALI0E19360g, containing OPT2, STE50, ISA1, CNA1
1	CBS 2070	MAT B	YALI0E	2750110	2764031	13922	2X	4	YALI0E23408g =PEP5 ; YALI0E23430g ; YALI0E23452g ; YALI0E23474g = ALK3 ; YALI0E23496g = FUS3 (part of)
27	DBVPG 6868	MAT B	YALI0E	2771623	2787461	15839	2X	3	YALI0E23540g, YALI0E23562g=RPL30, YALI0E23584g=RPL24B
45	CBS 6124-2	MAT B	YALI0E	2992289	3068678	76390	2X	25	From YALI0E25003g to YALI0E25845g
7	CBS 6331	MAT B	YALI0F	63886	75857	11972	2X then 3X	1	YALI0F00484g=GUT1
5	CBS 6125	MAT A	YALI0F	303417	332616	29200	2X	7	ALI0F01925g, YALI0F01947g, YALI0F01969g, YALI0F01991g, YALI0F02013g, YALI0F02035g, YALI0F02046g, YALI0F02057g, 3 de YALI0F02079g
68	NCIM 3589	MAT A	YALI0F	2645945	2668558	22614	2X (dubious)	5	YALI0F19866g, YALI0F19888g, YALI0F19910g=BAT2, YALI0F19976g, YALI0F19998g
								892
* Only full-length duplicated genes are considered. TE are not included.
