# Supplementary material for: Insights into the Genomic and Phenotypic Landscape of the Oleaginous Yeast Yarrowia lipolytica
Source: J Fungi (Basel). 2023 Jan 4;9(1):76. doi: 10.3390/jof9010076 (PMC9865632; doi:10.3390/jof9010076)
Supplement: Supplementary file 1 [file jof-09-00076-s001.zip › TableS7.transposable-elements.xlsx]

## Sheet: Table S7
TableS7: characteristics of transposable elements of Yarrowia lipolytica
Name	description	Reference sequence	size	LTR/TIR	TSD	Litterature
Fotyl	TIR DNA transposon of the Tc1-Mariner family	YALI0E02178t (E150)	2999	52	3 ?	Gaillardin et al., 2013
Mutyl	TIR DNA transposon of the Mutator family	YALI0A16185t (E150)	7413	22 imperfect	9-10	Neuvéglise et al., 2005
Ylli	LINE retrotransposon of the L1 family	YALI0A10527t (E150)	6514	-	4	Casaregola et al., 2002
Ylt1	LTR retrotransposon of the Gypsy family	YALI0A10395t (E150)	9453	714	4	Schmid-Berger et al., 1994
Tyl3	LTR retrotransposon of the Gypsy family	YALI1_C18932t+YALI1_C18948t (W29)	5972	246	5	Magnan et al., 2016
Tyl4	LTR retrotransposon of the Gypsy family	CBS 599	5796	244	5	this study
Tyl5	LTR retrotransposon of the Copia family	YALIA101S01e15610t (A101)	7459	273	5	Devillers et al., 2016
Tyl6	LTR retrotransposon of the Gypsy family	YALI0E14388t (E150)	5108	276	5	Kovatchuck et al., 2005
LTRyl7	solo LTR	W29		337	5	Magnan et al., 2016
LTRyl8	solo LTR	W29		302	5	Magnan et al., 2016
Tyl9	LTR retrotransposon of the Gypsy family	PYCC 4936	5355	444	5	this study
Tyl10	LTR retrotransposon of the Gypsy family	PYCC 4936	5459	454	5	this study
