# Supplementary material for: Insights into the Genomic and Phenotypic Landscape of the Oleaginous Yeast Yarrowia lipolytica
Source: J Fungi (Basel). 2023 Jan 4;9(1):76. doi: 10.3390/jof9010076 (PMC9865632; doi:10.3390/jof9010076)
Supplement: Supplementary file 1 [file jof-09-00076-s001.zip › TableS8.lipid-genes.xlsx]

## Sheet: lipid-genes-mutated
TableS8: SNP impacts in the lipid metabolism encoding genes
Gene	Low	Moderate	High	Name	Product	TCA
YALI0A06655g	8	4	0	PXA1	Subunit of a heterodimeric peroxisomal ATP-binding cassette transporter complex (Pxa1p-Pxa2p), putative	FALSE
YALI0A07733g	1	0	0	ECH1	Enoyl-CoA hydratase, putative	FALSE
YALI0A14234g	7	5	1	AAL2	Acyl/aryl-CoA ligase, putative	FALSE
YALI0A14784g	2	1	0	SDH4	Succinate dehydrogenase, putative	TRUE
YALI0A15103g	14	1	0	AAL9	Acyl/aryl-CoA ligase, putative	FALSE
YALI0A15147g	5	1	0	ADH4	Alcohol dehydrogenase III	FALSE
YALI0A15488g	4	3	1	ALK7	n-alkane- inducible cytochrome P450	FALSE
YALI0A15906g	4	1	2	GCY13	Glycerol dehydrogenase	FALSE
YALI0A16379g	2	1	0	ADH3	Alcohol dehydrogenase II	FALSE
YALI0A17875g	8	2	0	HFD4	Fatty aldehyde dehydrogenase, putative	FALSE
YALI0A19096g	3	6	0	HTD2	Hydroxyacyl-thioester dehydratase, putative	FALSE
YALI0A20130g	3	4	1	ALK12	n-alkane- inducible cytochrome P450	FALSE
YALI0A20207g	6	0	0	ISO3	Enoyl-CoA hydratase/isomerase family protein, putative	FALSE
YALI0A20350g	3	2	0	LIP2	Triacylglycerol lipase precursor	FALSE
YALI0A20988g	2	1	0	YMC2	Mitochondrial organic acid transmembrane transporter, putative	FALSE
YALI0A21417g	2	2	0	CNT2	Hydroxytrimethyllysine aldolase, putative	FALSE
YALI0B01298g	8	3	1	HFD3	Fatty aldehyde dehydrogenase, putative	FALSE
YALI0B01848g	5	1	0	ALK6	n-alkane- inducible cytochrome P450	FALSE
YALI0B02544g	12	0	1	ABC3	Plasma membrane ATP-binding cassette (ABC) transporter	FALSE
YALI0B02948g	4	2	0	GPD1	Glycerol-3- phosphate dehydrogenase [NAD ]	FALSE
YALI0B04906g	5	3	0	ACD4	Acyl CoA dehydrogenase, putative	FALSE
YALI0B05456g	4	6	0	FAT3	Peroxisomal protein that binds AMP and mRNA, putative	FALSE
YALI0B06248g	5	1	0	ALK9	n-alkane- inducible cytochrome P450	FALSE
YALI0B07117g	6	0	0	GCY12	Glycerol dehydrogenase	FALSE
YALI0B07755g	4	2	0	AAL8	Acyl/aryl-CoA ligase, putative	FALSE
YALI0B08030g	11	2	0	LIP3	Carboxylesterase/lipase type B	FALSE
YALI0B08536g	8	1	0	ERG10	Acetyl-CoA C-acetyltransferase (acetoacetyl-CoA thiolase), putative	FALSE
YALI0B09361g	4	3	0	LIP8	Triacylglycerol lipase precursor	FALSE
YALI0B09845g	2	1	0	PDX1	E3-binding protein of the mitochondrial pyruvate dehydrogenase complex, putative	FALSE
YALI0B10153g	4	0	0	FAD2	Oleate delta-12 desaturase	FALSE
YALI0B10340g	4	0	0	CAT2	Peroxisomal carnitine acetyl transferase, putative	FALSE
YALI0B10406g	1	0	0	ECH2	Enoyl-CoA hydratase	FALSE
YALI0B10736g	4	0	0	YHM2	Citrate and oxoglutarate carrier protein, putative	FALSE
YALI0B11858g	2	3	1	LIP14	Triacylglycerol lipase precursor	FALSE
YALI0B12980g	12	6	1	ABC4	Plasma membrane ATP-binding cassette (ABC) transporter	FALSE
YALI0B13838g	1	1	0	ALK5	n-alkane- inducible cytochrome P450	FALSE
YALI0B13970g	3	1	0	GUT2	Glycerol-3-phosphate dehydrogenase mitochondrial	FALSE
YALI0B14014g	4	2	0	FAO1	Fatty alkohol oxidase	FALSE
YALI0B14619g	3	1	0	MCC1	Methylcrotonoyl-CoA carboxylase, subunit alpha	FALSE
YALI0B15059g	14	3	1	FAS1	Fatty acid synthase subunit beta, putative	FALSE
YALI0B15950g	1	0	0	LDH1	Member of the alpha/beta-hydrolase family, putative	FALSE
YALI0B19382g	4	4	0	FAS2	Fatty acid synthase subunit alpha, putative	FALSE
YALI0B20350g	3	2	0	LIP18	Triacylglycerol lipase precursor	FALSE
YALI0B20702g	5	1	0	ALK10	n-alkane- inducible cytochrome P450	FALSE
YALI0B21780g	2	1	0	GCY16	Glycerol dehydrogenase	FALSE
YALI0B22550g	2	3	0	MVA1	Hydroxymethylglutaryl-CoA lyase	FALSE
YALI0C00209g	6	2	0	SCT1	Glycerol-3-phosphate O-acyltransferase, putative	FALSE
YALI0C00231g	3	5	0	LIP6	Carboxylesterase/lipase type B	FALSE
YALI0C02431g	3	0	0	CRC1	Mitochondrial carnitine carrier protein, putative	FALSE
YALI0C03003g	2	0	0	SPS193	Peroxisomal 2,4-dienoyl-CoA reductase, putative	FALSE
YALI0C05885g	7	0	0	AAL6	Acyl/aryl-CoA ligase, putative	FALSE
YALI0C05951g	9	1	0	OLE1	Delta-9 fatty acid desaturase	FALSE
YALI0C06127g	4	0	0	ANT2	Putative peroxisomal ATP/AMP transporter, putative	FALSE
YALI0C06446g	8	2	0	DLD2	Lactate dehydrogenase, putative	FALSE
YALI0C06776g	4	0	0	FUM1	Fumarate hydratase mitochondrial precursor (Fumarase)	TRUE
YALI0C09119g	5	1	1	ARA13	Protein of aldo/keto reductase family	FALSE
YALI0C09284g	8	0	0	FAT4	Peroxisomal protein that binds AMP and mRNA, putative	FALSE
YALI0C10054g	7	2	0	ALK11	n-alkane- inducible cytochrome P450	FALSE
YALI0C10604g	3	0	0	CNT1	Trimethyllysine dioxygenase, putative	FALSE
YALI0C11407g	19	1	0	ACC1	Acetyl-CoA-carboxylase	FALSE
YALI0C12122g	7	9	2	ALK8	n-alkane- inducible cytochrome P450	FALSE
YALI0C13508g	4	1	0	ARA12	Protein of aldo/keto reductase family	FALSE
YALI0C14784g	7	3	2	YAS3lf	Long form of transcription repressor of ALK genes, expressed on glucose, Opi1 homologue	FALSE
YALI0C14784g	7	3	2	YAS3sf	Short form of transcription repressor of ALK genes, induced on alkanes, Opi1 homologue	FALSE
YALI0C16797g	8	1	0	ACD3	Acyl CoA dehydrogenase, putative	FALSE
YALI0C16885g	5	0	0	ICL1	Isocitrate lyase	FALSE
YALI0C19624g	9	1	0	ETR1	2-enoyl thioester reductase, member of the medium chain dehydrogenase/reductase family, putative	FALSE
YALI0C20265g	18	5	0	ABC2	Plasma membrane ATP-binding cassette (ABC) transporter	FALSE
YALI0C23859g	9	4	0	POX5	Fatty-acyl coenzyme A oxidase	FALSE
YALI0C24101g	3	2	0	PYC1	Pyruvate carboxylase	FALSE
YALI0D00671g	3	1	0	ISO5	Enoyl-CoA hydratase/isomerase family protein, putative	FALSE
YALI0D01265g	3	1	0	BAT1	Branched-chain Amino acid Transaminase, mitochondrial	FALSE
YALI0D01694g	1	5	0	SPS191	Peroxisomal 2,4-dienoyl-CoA reductase, putative	FALSE
YALI0D04092g	4	1	0	GCY1	Glycerol dehydrogenase	FALSE
YALI0D04246g	4	0	0	PXA2	Subunit of a heterodimeric peroxisomal ATP-binding cassette transporter complex (Pxa1p-Pxa2p), putative	FALSE
YALI0D04422g	10	3	0	CPR1	NADPH-cytochrome P450 reductase	FALSE
YALI0D04741g	2	0	0	LSC2	Succinyl-CoA ligase beta subunit mitochondrial precursor, putative	TRUE
YALI0D06215g	7	1	0	EHD3	Enoyl-CoA hydratase, putative	FALSE
YALI0D06303g	4	1	0	IDH2	Isocitrate dehydrogenase (NAD+) subunit 2 mitochondrial, putative	TRUE
YALI0D07634g	5	0	0	GRE3	Aldose reductase	FALSE
YALI0D07942g	7	2	0	ALD3	Cytoplasmic aldehyde dehydrogenase, putative	FALSE
YALI0D07986g	5	3	0	DGA2	Acyl-CoA:diacylglycerol acyltransferase	FALSE
YALI0D08690g	4	1	0	PDA2	2-oxoisovalerate (lipoate) dehydrogenase E1 alpha chain	FALSE
YALI0D09064g	2	6	0	LIP11	Triacylglycerol lipase precursor	FALSE
YALI0D09361g	8	0	0	ACO1	Aconitase	TRUE
YALI0D09383g	2	3	0	ISO4	Enoyl-CoA hydratase/isomerase family protein, putative	FALSE
YALI0D09493g	2	3	0	ISO2	Enoyl-CoA hydratase/isomerase family protein, putative	FALSE
YALI0D10131g	5	0	0	PDC1	Pyruvate decarboxylase, putative	FALSE
YALI0D11374g	4	1	0	SDH1	Succinate dehydrogenase	TRUE
YALI0D12628g	10	3	0	POR1	Subunit of the SWI/SNF chromatin remodeling complex involved in transcriptional regulation	FALSE
YALI0D14850g	0	1	0	ACPM1-->ACP11	Mitochonrial acyl-carrier protein	FALSE
YALI0D15708g	4	0	0	ACD2	Acyl CoA dehydrogenase	FALSE
YALI0D15906g	2	2	0	LIP12	Triacylglycerol lipase precursor	FALSE
YALI0D16379g	9	6	0	TGL32	Triacylglycerol lipase, putative	FALSE
YALI0D16753g	4	0	0	MDH1	Mitochondrial malate dehydrogenase	TRUE
YALI0D17314g	10	11	0	AAL10	Acyl/aryl-CoA ligase, putative	FALSE
YALI0D17534g	7	4	0	TGL3	Triacylglycerol lipase	FALSE
YALI0D17864g	5	2	0	FAA1	Long chain fatty acyl-CoA synthetase, putative	FALSE
YALI0D18480g	6	3	0	LIP16	Triacylglycerol lipase precursor	FALSE
YALI0D19140g	7	2	0	MLS2	Malate synthase, putative	FALSE
YALI0D19184g	2	2	0	LIP7	Triacylglycerol lipase precursor	FALSE
YALI0D20768g	4	2	0	LPD1	Dihydrolipoamide dehydrogenase	FALSE
YALI0D23397g	4	0	0	SDH2	Succinate dehydrogenase	TRUE
YALI0D23683g	2	1	0	LAT1	Dihydrolipoamide acetyltransferase component (E2) of pyruvate dehydrogenase complex	FALSE
YALI0D23815g	5	6	0	BKT1	Branched-chain keto acid dehydrogenase E1, putative	FALSE
YALI0D24431g	7	1	0	ACL2	ATP citrate lyase	FALSE
YALI0D24629g	3	1	0	ACPM2, ACP1	Mitochonrial acyl-carrier protein	FALSE
YALI0D24750g	4	0	0	POX3	Fatty-acyl coenzyme A oxidase	FALSE
YALI0D25630g	2	4	0	ADH1	Alcohol dehydrogenase	FALSE
YALI0D27016g	3	4	0	PAH1	Phosphatidate phosphatase	FALSE
YALI0E00286g	1	4	0	LIP13	Triacylglycerol lipase precursor	FALSE
YALI0E00638g	1	0	0	CIT1	Mitochondrial 2-methyl citrate synthase	TRUE
YALI0E02640g	2	3	0	LIP5	Triacylglycerol lipase precursor	FALSE
YALI0E02684g	6	0	0	CIT2	Mitochondrial citrate synthase, putative	TRUE
YALI0E02728g	9	0	0	LYS4	Homoaconitase	FALSE
YALI0E04807g	6	4	0	HMG1	HMG-CoA reductase, putative	FALSE
YALI0E05137g	1	0	0	IDH1	Isocitrate dehydrogenase (NAD+) subunit 1 mitochondrial, putative	TRUE
YALI0E05951g	4	1	0	AAL3	Acyl/aryl-CoA ligase, putative	FALSE
YALI0E05995g	4	4	0	LIP20	Carboxylesterase/lipase type B	FALSE
YALI0E06567g	7	1	0	POX6	Fatty-acyl coenzyme A oxidase	FALSE
YALI0E07766g	2	1	0	ADH5	Alcohol dehydrogenase I	FALSE
YALI0E08492g	7	3	0	LIP4	Triacylglycerol lipase precursor	FALSE
YALI0E10659g	5	4	0	LIP1	Carboxylesterase/lipase type B	FALSE
YALI0E11099g	2	0	0	PAT1	Acetyl-CoA C-acetyltransferase (acetoacetyl-CoA thiolase)	FALSE
YALI0E11561g	8	4	1	LIP15	Triacylglycerol lipase precursor	FALSE
YALI0E11979g	10	4	0	AAL1	Acyl/aryl-CoA ligase, putative	FALSE
YALI0E12419g	8	3	0	AAL4	Acyl/aryl-CoA ligase, putative	FALSE
YALI0E12573g	4	0	0	IVD1	Isovaleryl-CoA dehydrogenase	FALSE
YALI0E12595g	5	3	0	MCC2	Methylcrotonoyl-CoA carboxylase, subunit beta	FALSE
YALI0E12859g	6	1	0	FAT2	Peroxisomal protein that binds AMP and mRNA, putative	FALSE
YALI0E14190g	3	0	0	MDH2	Cytoplasmic and peroxisomal malate dehydrogenase	TRUE
YALI0E14322g	6	2	0	SPS192	Peroxisomal 2,4-dienoyl-CoA reductase, putative	FALSE
YALI0E14729g	19	5	0	ABC1	Plasma membrane ATP-binding cassette (ABC) transporter	FALSE
YALI0E14949g	5	3	0	ACO2	Aconitase	TRUE
YALI0E15378g	5	1	0	MFE2	Multifunctional beta-oxidation enzyme, hydratase-dehydrogenase-epimerase	FALSE
YALI0E15400g	0	2	0	HFD2	Fatty aldehyde dehydrogenase, putative	FALSE
YALI0E15708g	1	0	0	MLS1	Malate synthase, putative	FALSE
YALI0E16016g	7	0	0	FAT1	Very long chain fatty acyl-CoA synthetase and long chain fatty acid transporter, putative	FALSE
YALI0E16643g	2	5	0	AGX1	Alanine-glyoxylate aminotransferase, putative	FALSE
YALI0E16797g	8	1	0	LRO1	Phospholipid:diacylglycerol acyltransferase, putative	FALSE
YALI0E16929g	4	0	0	KGD2	2-oxoglutarate dehydrogenase complex E2 component	TRUE
YALI0E17457g	3	0	0	YMC1	Mitochondrial organic acid transmembrane transporter, putative	FALSE
YALI0E17787g	3	1	0	ADH2	Alcohol dehydrogenase II	FALSE
YALI0E18348g	6	3	0	GCY14	Glycerol dehydrogenase	FALSE
YALI0E18568g	6	0	0	POT1	3-ketoacyl-CoA thiolase with broad chain length specificity, putative	FALSE
YALI0E18590g	2	3	0	MCT1	Malonyl CoA-acyl carrier protein transacylase, putative	FALSE
YALI0E18634g	8	3	0	MAE1	Malic enzyme	FALSE
YALI0E18964g	3	1	0	SLC1	Fatty acyltransferase, putative	FALSE
YALI0E20405g	8	3	0	AAL7	Acyl/aryl-CoA ligase, putative	FALSE
YALI0E20691g	8	9	0	DAK1	Dihydroxyacetone kinase	FALSE
YALI0E23474g	5	3	0	ALK3	n-alkane- inducible cytochrome P450	FALSE
YALI0E24013g	1	0	0	LSC1	Succinyl-CoA ligase alpha subunit, putative	TRUE
YALI0E25982g	6	5	0	ALK1	n-alkane- inducible cytochrome P450	FALSE
YALI0E27005g	2	2	0	PDB1	Pyruvate Dehydrogenase Beta subunit, putative	FALSE
YALI0E27654g	5	2	0	POX4	Fatty-acyl coenzyme A oxidase	FALSE
YALI0E28270g	1	1	0	YMC11	Mitochondrial organic acid transmembrane transporter, putative	FALSE
YALI0E29667g	1	0	0	SDH3	Succinate dehydrogenase, putative	TRUE
YALI0E30965g	2	2	0	ACH1	CoA transferase for CoASH transfer from succinyl-CoA to acetate, putative	FALSE
YALI0E31515g	2	0	0	TGL2	Triacylglycerol lipase, putative	FALSE
YALI0E32035g	5	0	0	TGL1	Triacylglycerol lipase, putative	FALSE
YALI0E32417g	0	1	1	YAS2	Basic helix-loop-helix transcription factor essential for cytochrome p450 induction in response to alkanes	FALSE
YALI0E32769g	2	1	0	DGA1	Acyl-CoA:diacylglycerol acyltransferase	FALSE
YALI0E32835g	8	3	0	POX1	Fatty-acyl coenzyme A oxidase	FALSE
YALI0E33517g	8	1	0	KGD1	2-oxoglutarate dehydrogenase complex E1 component	TRUE
YALI0E34507g	2	1	0	LIP9	Triacylglycerol lipase precursor	FALSE
YALI0E34672g	4	1	0	ACR1	Succinate-fumarate transporter, putative	FALSE
YALI0E34793g	5	1	0	ACL1	ATP citrate lyase	FALSE
YALI0F00484g	6	0	0	GUT1	Glycerol kinase	FALSE
YALI0F01320g	7	0	0	ALK2	n-alkane- inducible cytochrome P450	FALSE
YALI0F01606g	4	4	0	DAK3	dihydroxyacetone kinase	FALSE
YALI0F02497g	6	0	0	PDH1	2-methylcitrate dehydratase	FALSE
YALI0F04095g	1	0	0	IDP1	Isocitrate dehydrogenase, putative	TRUE
YALI0F04444g	6	0	0	ALD2	Cytoplasmic aldehyde dehydrogenase, putative	FALSE
YALI0F05038g	2	1	0	PDB2	3-methyl-2-oxobutanoate dehydrogenase (Lipoamide) E1 beta chain	FALSE
YALI0F05962g	8	0	0	ACS2	Acetyl-coA synthetase, putative	FALSE
YALI0F06556g	13	9	0	AAL5	Acyl/aryl-CoA ligase, putative	FALSE
YALI0F06578g	9	2	0	ARE1	Acyl-CoA sterol acyltransferase, putative	FALSE
YALI0F06754g	4	0	0	ELO2	Fatty acid elongase required for sphingolipid formation, putative	FALSE
YALI0F06974g	4	1	0	ARA1	Protein of aldo/keto reductase family	FALSE
YALI0F09185g	4	0	0	PYK1	Pyruvate kinase	FALSE
YALI0F09273g	8	3	0	DAK2	dihydroxyacetone kinase	FALSE
YALI0F10010g	11	3	0	TGL4	Triacylglycerol lipase	FALSE
YALI0F10857g	9	0	0	POX2	Fatty-acyl coenzyme A oxidase	FALSE
YALI0F11429g	3	2	0	LIP10	Triacylglycerol lipase precursor	FALSE
YALI0F14729g	4	1	0	TES1	Peroxisomal Acyl-CoA thioesterase, putative	FALSE
YALI0F16357g	6	4	0	CNT4	Butyrobetaine dioxygenase, putative	FALSE
YALI0F17996g	7	2	0	ABC5lf	Plasma membrane ATP-binding cassette (ABC) transporter, putative	FALSE
YALI0F17996g	7	2	0	ABC5sf	Plasma membrane ATP-binding cassette (ABC) transporter, putative	FALSE
YALI0F18590g	8	0	0	GCY15	Glycerol dehydrogenase	FALSE
YALI0F19910g	2	0	0	BAT2	Branched-chain Amino acid Transaminase, cytoplasmic	FALSE
YALI0F20702g	3	0	1	PDA1	Pyruvate Dehydrogenase Alpha subunit	FALSE
YALI0F21197g	6	2	0	YAT1	Outer mitochondrial carnitine acetyltransferase, putative	FALSE
YALI0F22121g	3	0	0	MGH1	Methylglutaconyl-CoA hydratase, putative	FALSE
YALI0F23749g	1	0	0	ACD1	Glutaryl-CoA dehydrogenase, putative	FALSE
YALI0F23793g	4	2	0	HFD1	Fatty aldehyde dehydrogenase, putative	FALSE
YALI0F26587g	7	0	0	SKT1	Succinyl-CoA:3-ketoacid-coenzyme A transferase, putative	FALSE
YALI0F28567g	3	1	0	ISO1	Enoyl-CoA hydratase/isomerase family protein, putative	FALSE
YALI0F29975g	0	2	0	OAR1	3-oxoacyl-[acyl-carrier protein] reductase, putative	FALSE
YALI0F30481g	0	1	0	ERG13	3-hydroxy-3-methylglutaryl-CoA (HMG-CoA) synthase, putative	FALSE
YALI0F30679g	3	2	0	CEM1	3-oxoacyl-[acyl-carrier protein] synthase, putative	FALSE
YALI0F31999g	2	0	0	ICL2	Methylisocitrate lyase	FALSE
YALI0F32131g	2	3	1	LIP17	Triacylglycerol lipase precursor	FALSE
Total	1005	370	21
TCA: Tricarboxylic acid cycle

## Sheet: lipid-genes-lost
Gene	Annotation	CNRMA7.320	LGS06.1	INAG 33250	CBS 10144	CBS 10150	CLIB 202	CLIB 879	CNRMA13.545	CNRMA14.154	CBS 2074	DBVPG 3070	DBVPG 3219	DBVPG 3374	DBVPG 4400	DBVPG 5851	CBS 2787	NCYC 3271	NCYC 3727	PYCC 4454	PYCC 4811	PYCC 4936	CBS 5570	H222	1E07	W29	CBS 599	CBS 2073	CBS 5589	CBS 6012	CBS 6114	CBS 8108	CBS 6317	Tmolitor69	INAG 36106	CBS 7133	CBS 7326	NCIM 3589	JII1c	PII6a	PYCC 4743	CBS 6331	DBVPG 4557	CLIB 205	CBS 7033	NCYC 3869	CBS 2070	CLIB 703	CLIB 791
YALI0A21417g	uniprot|Q6CG81 Yarrowia lipolytica YALI0A21417g CNT2 Hydroxytrimethyllysine aldolase, the second enzyme in the carnitine biosynthesis pathway, putative	0	1	0	0	0	0	0	0	0	0	0	0	0	0	0	0	0	0	0	0	0	0	0	0	0	0	0	0	0	0	0	0	0	0	0	1	0	0	0	0	0	0	0	0	0	0	0	0
[truncated: 7 more columns]
