# Supplementary material for: Insights into the Genomic and Phenotypic Landscape of the Oleaginous Yeast Yarrowia lipolytica
Source: J Fungi (Basel). 2023 Jan 4;9(1):76. doi: 10.3390/jof9010076 (PMC9865632; doi:10.3390/jof9010076)
Supplement: Supplementary file 1 [file jof-09-00076-s001.zip › TableS9.phenotypes.xlsx]

## Sheet: Table S9
TableS9: phenotypic data
Strains	Glucose	D-ribose	L-sorbose	citric-acid	DL-lactate	Gluconic-acid	DL-malic-acid	L-malic-acid	meso-erythritol	D-arabitol	D-mannitol	glycerol	ethanol	oleic-acid-YNB	hexadecan-YP	YNB-NaCl9	YPD-28C	YPD-37C	YPD	YPD-NaCl4	YPD-citrate	YPD-SDS-0.01	YPD-SDS-0.02	YPD-SDS-0.03	YPD-hygro	halo SMA	killer-AII4b-S	killer-AII4b-R	halo TB YNB	halo-TB-YP	lipid-OA	lipid-Glu
Incubation time	72 h	6 d	6 d	6 d	6 d	6 d	6 d	6 d	6 d	6 d	6 d	72 h	6 d	6 d	48 h	6 d	24 h	6 d	48 h	48 h	48 h	48 h	48 h	48 h	7 d	48 h			48 h	48 h
1	2879	935	1035	4333	3691	2855	1397	4540	5842	1031	2811	3298	3224	3609	3682	1367	841	0	4180	4043	2419	3472	1511	922	1452	1	6	4.25	0.13	0.09	47.8049	25.5854
2	2977	1144	1578	3291	3019	1743	1343	2269	3445	772	388	3229	1977	3283	1484	1120	959	814	4279	5274	1934	1611	2003	1041	1820	1	2.375	0.625	0.05	0.11	37.2195	14.878
3	2296	1193	30	3002	1934	2547	1473	3991	3981	988	694	3566	3266	4549	1695	1557	1015	0	5249	3436	2532	1252	1670	817	0	0	3	1.25	0	0	56.7805	20.3171
4	7803	57	137	1778	685	3324	2161	2349	6108	564	176	4276	3149	1043	2123	333	767	233	4911	0	3807	1445	210	0	0	1	7.125	5.75	0	0.18	38.0488	11.9024
5	2299	823	0	3456	458	3944	2549	5124	3733	796	406	2102	2359	3862	2151	473	931	0	4712	1390	1555	3738	1330	86	0	1	4.5	2.375	0.01	0	73.6098	8.04878
6	3408	932	0	4374	2333	3932	2029	6047	6679	1252	1104	4292	3590	4296	2524	2518	1052	0	5173	3582	2682	1738	1806	1213	56	1	4.875	3.125	0.02	0.09	44.439	13.8211
7	2178	876	1487	2054	1504	2629	1045	1431	4603	659	440	5281	1787	2620	1961	1114	973	59	5449	5060	2727	1526	1516	1206	0	1	6	5	0.12	0.13	37.7236	14.5854
8	3653	979	1319	3732	2184	2096	2184	5450	4795	705	651	4746	3966	5430	2313	2677	942	2155	5623	1568	2891	1343	1707	1300	0	1	5.625	3.625	0.12	0.09	42.1707	16.1951
9	2535	523	0	538	1908	2197	2953	2282	5639	756	407	4257	3112	4324	3332	957	811	0	4641	950	1911	1726	1548	491	1	1	6.875	4.75	0.12	0.09	42.9268	14.6341
10	3628	733	1157	3135	3050	1855	1754	1928	5963	697	216	4797	2978	6857	885	2656	803	0	4384	1652	2358	769	1068	819	218	0	5.125	2.5	0	0.05	52.9756	16.2439
11	2611	754	1301	2407	3260	2193	1779	2133	5720	925	544	4085	3419	5806	1815	1343	958	0	4382	2555	1424	1075	1143	577	0	1	1.5	0	0.05	0.07	55.6585	16.5203
12	2266	500	760	1556	2848	1660	2283	2321	3798	716	607	2705	3133	3391	3530	866	1189	0	4400	1303	1989	1609	1307	744	0	1	3.375	1.25	0	0	32.7154	12.3902
13	2164	783	397	2004	1300	2309	1265	1802	4774	596	1587	4049	3446	3942	3627	1013	1125	0	5476	1161	2905	11815	3766	1252	0	1	5.125	3.25	0.2	0.08	20.0976	10.9756
14	1541	616	83	1286	948	992	1158	1474	3103	451	798	2211	1425	846	1207	2209	772	276	2807	759	1336	280	315	8	1184	0	6.375	5.5	0	0	70.122	15.6098
16	2063	777	783	1040	2616	1659	1001	1118	1878	675	1136	3920	1339	1566	1769	1265	862	2245	4733	2166	2268	881	1005	813	0	0	0.5	0	0	0.07	51.9024	17.878
17	3087	922	1050	1303	1518	1329	817	972	1857	464	499	4002	1656	1112	2562	3057	973	1765	4309	1826	2515	1049	872	620	250	1	5	3	0	0	40.0976	19.2683
18	2831	745	754	3002	1943	917	1859	4725	3386	522	427	4502	4289	5679	3077	1746	986	1617	4544	2598	2656	1280	1371	1146	0	1	6.125	3.75	0.05	0.09	52.9268	17.8537
19	2710	626	974	2122	1659	2137	1462	1983	3693	780	148	3003	2002	3165	3278	601	934	841	3971	870	2432	1143	782	580	65	1	6.625	5.375	0.1	0.02	32.0976	10.6829
20	3116	614	1251	2708	2570	996	2728	4352	4521	570	132	5630	2847	6018	1690	1305	1158	461	5385	2787	3021	1142	1239	927	0	1	6.25	4.75	0.01	0.11	36.3252	12.2439
21	2742	869	1176	4058	2531	1184	3047	5322	5845	863	678	3132	3174	5453	1514	1751	1219	0	6214	3262	4841	2082	1364	1404	173	0	3	1	0	0.11	46.7805	16.4878
22	2984	1718	967	2135	2492	3196	2348	3179	5958	782	1382	3606	2929	4280	2832	986	983	0	4194	1760	1880	4580	3588	1907	693	1	4.125	1.75	0.26	0.32	32.1301	10.4878
23	2507	711	692	2656	2134	1503	1327	3111	3257	884	646	4205	3156	3448	5050	1251	1387	0	5732	3594	2780	1308	1499	1183	659	0	3.125	1.25	0	0.08	30.439	6.68293
24	1943	767	936	1533	1805	2061	959	1940	3223	562	33	4033	3417	2746	4621	1115	1066	0	4933	2634	2107	1243	1649	1109	0	0	4.75	2.875	0	0.08	34.2439	14.5854
25	2211	0	66	1854	613	1160	1422	2689	2906	0	697	3071	4127	3140	2336	0	600	0	1795	177	937	1022	1076	526	0	1	8.25	6.25	0.08	0.02	38.439	23.4634
26	2445	258	1059	945	1609	592	1207	1473	2303	110	5	4334	2642	2037	3579	2570	1098	1957	9222	1128	1630	1422	1261	953	0	0	3.625	1.875	0	0.04	19.6098	7.90244
27	1854	0	869	1674	2199	1841	1156	2199	3015	337	173	2646	2337	2621	5117	838	650	0	2064	856	1317	1873	1792	1094	717	1	6.75	5.375	0.05	0.21	33.2033	8.35772
28	1917	31	0	1752	892	698	1156	1934	2347	0	0	2710	2246	4159	2574	0	934	0	5691	757	1944	1332	142	0	0	0	9	6.75	0.06	0.07	40.878	13.4878
32	2674	793	648	1007	1360	894	950	1256	2885	467	68	4681	948	2614	1058	1957	946	542	5894	2164	2376	1148	1221	841	1647	1	5.75	3.875	0	0.1	57.5415	17.2033
33	2526	72	567	3697	1911	2682	1303	3685	5493	963	867	4828	3737	4672	1129	1195	2087	0	5051	2098	2425	712	869	713	1869	1	4.25	2.625	0.01	0.16	50.561	11.7073
34	2608	887	1375	2291	2262	2244	1047	2937	3830	534	28	3322	2760	4832	1263	2564	1226	1764	5216	2787	3271	978	872	818	0	1	5.25	3.5	0	0.07	46.7967	19.7073
35	3034	884	982	738	1350	1177	808	926	2131	571	0	3349	1849	1379	1933	2477	1088	0	5323	2741	3130	760	703	590	381	1	4	2.375	0	0	52.5528	15.0894
36	3221	587	1209	2070	2971	1297	1919	3661	3846	596	439	4851	3550	5643	2535	1378	1321	209	5735	3167	2971	881	1288	1210	0	1	6	4.125	0.08	0.07	50.8943	18.122
37	1968	806	692	1671	1437	747	1525	2455	2411	710	613	3253	3873	3304	3435	1635	1199	1491	4696	2508	2805	2199	1889	1508	563	0	0	0	0	0.08	44.1463	15.9512
38	2727	350	458	2432	1679	1776	1560	2347	3418	385	19	5937	3633	5062	2969	1048	1028	553	4649	1738	2292	896	1215	1298	1058	1	6	3.75	0.11	0.13	45.8537	18.4715
39	2116	1037	1100	1749	1988	1805	1040	976	2825	825	403	5668	2250	3308	1767	1590	1216	0	6719	3710	2783	1068	919	508	0	1	0.3	0	0	0.04	69.1463	12.8293
42	2695	1508	25	4317	1725	3308	2314	6692	3877	853	1092	3446	578	4074	2505	1520	1308	1077	7575	921	3446	1666	2469	1972	0	0	6.625	4.875	0.01	0.04	48.5528	8.14634
43	2656	934	1340	954	1461	1527	1183	1454	2694	645	412	4580	1776	3463	2376	1964	1125	0	4403	2684	1938	1779	1322	1078	0	1	4.25	1.875	0	0	45.9837	13.4146
44	3215	1303	0	5889	1659	4843	3662	7067	8061	1650	824	3621	2831	5000	1884	3516	1262	0	8758	1142	2368	4723	1680	1015	3307	1	6.625	5	0.07	0.08	57.3333	16.4878
45	2485	220	0	3908	907	1546	2246	5562	6333	449	1875	2484	5376	4045	945	0	929	0	4289	0	1599	981	151	0	0	1	7.375	5.625	0.08	0	49.8537	16.1951
47	3776	556	117	1905	3052	2696	2536	2703	5246	892	1083	3707	3413	5845	1720	1373	1427	0	5392	914	4043	3015	721	14	0	1	3.625	1.25	0	0	39.7398	10.1463
48	3336	453	998	2584	2116	3557	1766	3907	5764	368	557	3841	3991	4687	1532	1608	1546	0	7118	1323	3395	5340	2249	1685	980	1	3	0.875	0.1	0.3	48.1463	14.0488
49	3967	0	10	1250	37	1146	1040	949	3430	358	326	2892	1129	958	3085	0	939	160	4927	0	4142	1676	229	2	0	1	6.5	5.25	0	0.04	54.9268	13.8537
50	2736	867	1043	2027	1553	3027	1087	1544	2515	736	0	3506	2245	1850	1868	2261	1130	1981	4787	2683	3197	1136	881	792	1051	1	5.625	3.125	0	0.16	52.9756	20.6504
51	2176	0	21	837	2583	2614	1604	2556	4561	277	38	4532	3993	4947	4414	957	1233	222	6013	3661	3086	2046	661	0	0	1	6	5	0.29	0.18	32.7317	12.3902
53	1632	826	138	600	2140	1610	1826	3071	3899	861	1114	3062	4896	3726	5030	1045	946	0	6064	866	1749	2614	1142	3	627	1	5.75	3.75	0.06	0.07	44.6179	15.5122
54	2586	4	4	2447	1032	3670	1725	2320	6163	759	491	3817	4337	4974	4445	926	1769	35	7512	1434	4346	6382	2508	1037	613	1	6.25	4.375	0.12	0.08	45.7561	23.7854
56	2327	999	815	492	1080	1833	1192	1433	3127	653	246	2889	1741	1528	2097	1199	1164	1159	7001	2573	3335	1295	942	577	NA	1	6.25	4.75	0	0.09	36	14.8293
57	3277	994	79	5564	1671	8157	3591	4590	8343	1666	1482	3976	4408	5850	6425	1218	1706	659	6039	731	2199	7800	2553	1576	NA	1	6	4	0.12	0.12	34.439	15.5447
58	2379	551	1319	2627	3086	1927	1480	4102	5592	872	1880	2684	3250	6024	1901	1151	1086	0	3733	1452	2687	2184	1797	609	2	1	1	0	0.09	0.07	10.0976	6.86179
59	2663	0	0	3750	1448	4096	2234	4111	6003	1172	684	3664	3598	5099	4615	1104	2141	1286	6805	943	3432	3861	1871	1356	6	1	8	6.5	0.1	0.12	37.3659	20.2602
60	2715	936	0	3662	1597	2993	2172	3456	5896	1236	1349	3943	3687	5125	5019	1335	1944	252	5984	1052	2822	5143	2110	1229	0	1	7	5.25	0.08	0.07	39.0244	9.85366
63	3041	1219	4	6239	1558	4141	3960	7612	6999	1476	968	3616	2801	4632	4980	2997	1408	0	8647	1295	2103	6308	2391	1599	3225	0	6.25	4.5	0	0	50.9268	17.5854
68	1376	595	16	664	1541	2170	1435	2053	4376	831	905	3535	2738	2431	3882	919	1077	0	4204	1128	2102	1331	600	0	0	1	6.5	4	0.05	0.12	54.5691	18.6341
69	2400	708	936	1416	1630	966	1010	1618	3147	564	210	4870	2352	2912	2351	2038	1244	1909	5133	2630	1763	827	485	506	0	1	6.9	5.4	0	0.07	52.7805	18.2439
72	2402	0	1421	4295	1471	3512	1692	2315	8602	669	504	6430	3225	6634	3124	1079	1444	0	6167	979	1715	1800	2058	1548	0	1	7	4.625	0.15	0.11	42.5366	11.6423
78	2402	160	1323	2939	2496	2971	1221	3757	4367	983	993	4474	2703	3424	4522	1491	1032	0	4782	1325	1509	1209	1265	965	1265	1	6.25	3.75	0.1	0.12	35.5447	16.439
Mean	2710.07	663.125	651.804	2459.8	1866.14	2294.3	1731.96	3022.38	4432.25	722.821	647.411	3877.61	2940.36	3880.79	2806.02	1432.73	1142.12	459.321	5304.8	1924.95	2532.62	2241.32	1385.73	853.339	442.259	0.785714	5.16652	3.41562	0.0544643	0.08375	44.1564	14.9053
SD	882.769	411.02	535.839	1371.85	756.542	1291.97	734.154	1653.12	1656.59	336.825	562.919	928.011	998.604	1539.63	1308.39	787.137	319.449	706.117	1417.97	1215.29	811.224	2077.21	751.442	525.692	769.645	0.414039	2.00627	1.86752	0.0671747	0.0674621	11.7482	4.20855
CV	0.325737	0.619823	0.822086	0.557708	0.405404	0.563121	0.423885	0.54696	0.373758	0.465986	0.869492	0.239326	0.33962	0.396731	0.46628	0.549396	0.279697	1.5373	0.267298	0.631336	0.320309	0.926779	0.54227	0.616041	1.74026	0.526959	0.388322	0.546759	1.23337	0.805518	0.266058	0.282353
Values correspond to the size of each colony, expressed as a number of pixels with the R package gitter
Strain numbers refer to the numbers assigned to each strain in Table S1
Incubation time is expressed either in hours (h) or days (d)
Mean: the mean of the 56 values
SD: standard deviation
CV: coefficient of variation

## Sheet: ACP_HID15
0.20097	0.74805
-0.61737	0.143804
-0.659146	-0.151998
-0.610963	0.247065
0.22708	0.555941
0.194597	0.628095
0.102563	0.730686
-0.515856	0.201805
-0.339194	0.484347
-0.162075	0.532701
0.14333	0.617199
-0.492944	0.303302
0.798736	0.0288315
0.762365	-0.0299257
-0.681886	0.0655802
-0.650247	0.177702
0.437149	0.458535
0.178912	0.230136

## Sheet: ACP_HID16
-0.937986	2.21557
-2.61757	0.804261
-2.04377	1.01433
5.08632	-0.166938
2.50739	-1.0087
-1.2171	2.61171
-0.64992	-0.677927
-1.15212	2.36925
1.80176	1.20959
-0.608275	-0.953342
-2.11381	0.117718
-0.994195	0.487845
-0.247832	0.594061
-0.338257	-1.22604
-3.185	-1.49569
-3.20979	-2.74905
-1.66003	1.13383
1.63682	0.32181
0.269429	0.937692
-2.4504	1.69826
-0.247461	0.685583
-2.07246	0.370947
-2.27591	-1.45763
5.22851	-3.20612
-1.85521	-1.60492
1.61594	-1.34505
3.95213	-3.26953
-0.691506	-2.37598
-0.246839	1.49821
-1.64733	-0.39444
-2.11664	-4.13828
-0.71292	0.532104
-2.76879	-0.835261
1.56571	0.0165454
-3.00347	-2.14438
0.358155	3.1377
-2.61862	-1.09229
1.03426	2.02286
3.83115	-0.605858
-0.0676926	0.420026
0.320447	0.238269
3.3975	-3.76512
-1.31456	-1.5982
1.03873	1.2674
0.365429	-0.0450098
2.42036	0.254104
-0.016656	-0.993442
0.788204	3.70094
-1.56386	0.774166
3.64195	1.31456
1.35861	2.00556
0.513216	2.49432
1.49254	-0.041516
-0.281249	-3.37476
1.84335	1.79597
0.859336	2.52028

## Sheet: ACP_HID17
1.05243	4.53247
-3.23303	0.871313
-3.4518	-0.920962
-3.19948	1.49698
1.18917	3.36847
1.01906	3.80566
0.5371	4.42726
-2.70142	1.22274
-1.77628	2.93468
-0.848752	3.22766
0.750586	3.73964
-2.58144	1.83772
4.18281	0.174691
3.99234	-0.181321
-3.57089	0.397353
-3.4052	1.0767
2.28926	2.77829
0.936924	1.39441
-0.937986	2.21557
-2.61757	0.804261
-2.04377	1.01433
5.08632	-0.166938
2.50739	-1.0087
-1.2171	2.61171
-0.64992	-0.677927
-1.15212	2.36925
1.80176	1.20959
-0.608275	-0.953342
-2.11381	0.117718
-0.994195	0.487845
-0.247832	0.594061
-0.338257	-1.22604
-3.185	-1.49569
-3.20979	-2.74905
-1.66003	1.13383
1.63682	0.32181
0.269429	0.937692
-2.4504	1.69826
-0.247461	0.685583
-2.07246	0.370947
-2.27591	-1.45763
5.22851	-3.20612
-1.85521	-1.60492
1.61594	-1.34505
3.95213	-3.26953
-0.691506	-2.37598
-0.246839	1.49821
-1.64733	-0.39444
-2.11664	-4.13828
-0.71292	0.532104
-2.76879	-0.835261
1.56571	0.0165454
-3.00347	-2.14438
0.358155	3.1377
-2.61862	-1.09229
1.03426	2.02286
3.83115	-0.605858
-0.0676926	0.420026
0.320447	0.238269
3.3975	-3.76512
-1.31456	-1.5982
1.03873	1.2674
0.365429	-0.0450098
2.42036	0.254104
-0.016656	-0.993442
0.788204	3.70094
-1.56386	0.774166
3.64195	1.31456
1.35861	2.00556
0.513216	2.49432
1.49254	-0.041516
-0.281249	-3.37476
1.84335	1.79597
0.859336	2.52028

## Sheet: ACP_HID18
0.22799	0.729796
-0.629152	0.0860882
-0.653468	-0.0706063
-0.583138	0.350784
0.243019	0.525714
0.206086	0.559152
0.117488	0.662975
-0.506311	0.229632
-0.333362	0.432766
-0.150228	0.49423
0.180646	0.665475
-0.468904	0.373018
0.792509	-0.0280534
0.756039	-0.0768374
-0.69005	0.0475864
-0.644566	0.202323
0.462735	0.482138
0.202968	0.299266
-0.135456	-0.391518
-0.0898852	-0.238955

## Sheet: ACP_HID19
-0.987956	1.77561
-2.50051	1.24326
-2.19397	0.400342
5.12742	-0.245044
2.37902	-1.51596
-1.13838	2.50441
-0.591264	-0.308545
-1.06797	2.38658
1.86565	1.22123
-0.725102	-1.16682
-2.21333	-0.126396
-0.872443	0.809073
-0.0474586	1.2319
-0.5393	-1.80458
-3.31999	-1.62644
-3.32097	-2.62637
-1.73432	0.791588
1.81669	0.848459
0.392441	1.20379
-2.45218	1.52548
-0.0637772	1.24458
-1.86922	1.06248
-2.22746	-1.01113
5.07158	-3.48979
-1.68301	-0.70053
1.75042	-0.70011
3.89181	-3.16828
-0.890655	-2.67509
-0.190557	1.50008
-1.71873	-0.459677
-2.2873	-4.04477
-0.778335	0.30409
-2.79174	-0.71154
1.54574	-0.00429658
-3.13974	-2.20708
0.459751	2.96827
-2.65139	-1.00427
0.903528	1.16133
3.70199	-1.17834
0.0074222	0.536437
0.344122	0.343271
3.21807	-3.97186
-1.5162	-1.99785
1.26924	1.97286
0.329893	-0.227481
2.32958	-0.175749
-0.00822371	-0.879882
0.951575	3.67832
-1.3146	1.59317
3.65602	1.06361
1.52031	2.21919
0.433207	1.74447
1.35741	-0.519427
-0.482159	-3.51802
1.98394	2.00776
1.01144	2.72368

## Sheet: ACP_HID20
1.18005	4.30539
-3.25642	0.507872
-3.38228	-0.416538
-3.01826	2.06943
1.25784	3.10142
1.06668	3.29868
0.608106	3.91118
-2.62061	1.3547
-1.72545	2.55308
-0.777566	2.91568
0.935004	3.92593
-2.427	2.2006
4.10194	-0.1655
3.91318	-0.453298
-3.57162	0.280733
-3.3362	1.19359
2.39507	2.84434
1.05054	1.7655
-0.701106	-2.30974
-0.465236	-1.4097
-0.987956	1.77561
-2.50051	1.24326
-2.19397	0.400342
5.12742	-0.245044
2.37902	-1.51596
-1.13838	2.50441
-0.591264	-0.308545
-1.06797	2.38658
1.86565	1.22123
-0.725102	-1.16682
-2.21333	-0.126396
-0.872443	0.809073
-0.0474586	1.2319
-0.5393	-1.80458
-3.31999	-1.62644
-3.32097	-2.62637
-1.73432	0.791588
1.81669	0.848459
0.392441	1.20379
-2.45218	1.52548
-0.0637772	1.24458
-1.86922	1.06248
-2.22746	-1.01113
5.07158	-3.48979
-1.68301	-0.70053
1.75042	-0.70011
3.89181	-3.16828
-0.890655	-2.67509
-0.190557	1.50008
-1.71873	-0.459677
-2.2873	-4.04477
-0.778335	0.30409
-2.79174	-0.71154
1.54574	-0.00429658
-3.13974	-2.20708
0.459751	2.96827
-2.65139	-1.00427
0.903528	1.16133
3.70199	-1.17834
0.0074222	0.536437
0.344122	0.343271
3.21807	-3.97186
-1.5162	-1.99785
1.26924	1.97286
0.329893	-0.227481
2.32958	-0.175749
-0.00822371	-0.879882
0.951575	3.67832
-1.3146	1.59317
3.65602	1.06361
1.52031	2.21919
0.433207	1.74447
1.35741	-0.519427
-0.482159	-3.51802
1.98394	2.00776
1.01144	2.72368

## Sheet: ACP_HID21
0.330227	0.687284
-0.633502	0.191261
-0.606946	0.0283358
-0.449195	0.436076
0.318559	0.508762
0.250741	0.520172
0.176292	0.641581
-0.457642	0.313875
-0.300413	0.498408
-0.0830531	0.518099
0.307174	0.583841
-0.391521	-0.107754
0.75581	-0.193174
0.715242	-0.240394
-0.690262	0.174231
-0.572989	0.328626
0.578563	0.394961
0.278656	0.276464
-0.281593	-0.323521
-0.211219	-0.193275
-0.213937	0.1548
0.274476	0.102534
0.212926	0.0495955

## Sheet: ACP_HID22
-1.03638	2.12106
4.63452	-1.05511
1.68653	-1.72122
-0.410878	2.79021
-0.055927	-0.18842
2.41466	0.814099
-1.3134	-0.778432
-0.479289	0.973865
0.7293	1.1855
-2.39756	1.92447
0.518862	1.47854
-1.8122	1.36922
4.49041	-4.15567
-1.51821	-0.892648
2.01499	-0.943317
2.95981	-3.87382
-2.94615	-1.42544
-2.30919	-0.44259
0.865448	1.30056
3.38467	-1.5456
0.208705	0.945482
0.368626	0.935454
2.92894	-4.64042
2.46171	1.32233
0.186107	0.267229
-0.394513	1.85033
-0.0435421	1.75084
0.897415	-0.48534
2.97661	1.29426
1.45921	-0.235457
-2.747	-0.659501
-0.706019	0.555525
0.70455	2.40592
0.0146062	-0.943917
1.82442	3.08763
-2.03272	1.48076
-2.73426	0.692579
-2.27424	0.450707
-1.59908	-1.82484
2.11956	0.245989
0.665797	0.991356
-2.8402	-3.50706
-3.17568	-0.618326
1.45546	-0.207978
2.19906	1.40653
-0.491938	2.11776
-3.84732	-1.5275
-3.39765	-2.41357
-1.46948	0.70083
-1.59294	-2.42144
-0.252584	1.68458
-1.54072	-0.535068
-2.42385	-1.15966
3.303	0.556952
-1.26855	-3.22922
1.63848	2.73101

## Sheet: ACP_HID23
1.61992	3.92981
-3.10764	1.09361
-2.97736	0.162021
-2.20352	2.49343
1.56269	2.90904
1.23001	2.97428
0.8648	3.66849
-2.24496	1.7947
-1.47367	2.84984
-0.407416	2.96243
1.50684	3.33834
-1.9206	-0.616127
3.70762	-1.10454
3.50861	-1.37454
-3.38607	0.996233
-2.81079	1.87904
2.83813	2.25834
1.36694	1.58079
-1.38135	-1.84985
-1.03613	-1.10513
-1.04946	0.885126
1.34644	0.586278
1.04451	0.283581
-1.03638	2.12106
4.63452	-1.05511
1.68653	-1.72122
-0.410878	2.79021
-0.055927	-0.18842
2.41466	0.814099
-1.3134	-0.778432
-0.479289	0.973865
0.7293	1.1855
-2.39756	1.92447
0.518862	1.47854
-1.8122	1.36922
4.49041	-4.15567
-1.51821	-0.892648
2.01499	-0.943317
2.95981	-3.87382
-2.94615	-1.42544
-2.30919	-0.44259
0.865448	1.30056
3.38467	-1.5456
0.208705	0.945482
0.368626	0.935454
2.92894	-4.64042
2.46171	1.32233
0.186107	0.267229
-0.394513	1.85033
-0.0435421	1.75084
0.897415	-0.48534
2.97661	1.29426
1.45921	-0.235457
-2.747	-0.659501
-0.706019	0.555525
0.70455	2.40592
0.0146062	-0.943917
1.82442	3.08763
-2.03272	1.48076
-2.73426	0.692579
-2.27424	0.450707
-1.59908	-1.82484
2.11956	0.245989
0.665797	0.991356
-2.8402	-3.50706
-3.17568	-0.618326
1.45546	-0.207978
2.19906	1.40653
-0.491938	2.11776
-3.84732	-1.5275
-3.39765	-2.41357
-1.46948	0.70083
-1.59294	-2.42144
-0.252584	1.68458
-1.54072	-0.535068
-2.42385	-1.15966
3.303	0.556952
-1.26855	-3.22922
1.63848	2.73101

[truncated: 12 more sheets: ACP_HID9, ACP_HID10, ACP_HID11, ACP_HID6, ACP_HID7, ACP_HID8, ACP_HID3, ACP_HID4, ACP_HID5, ACP_HID, ACP_HID1, ACP_HID2]
